# Supplementary material for: Introducing chirality in porous organic cages through solid-state interactions
Source: Chem Sci. 2024 Sep 18;15(40):16519–28. doi: 10.1039/d4sc04430d (PMC11420649; doi:10.1039/d4sc04430d)
Supplement: SC-015-D4SC04430D-s001 [file SC-015-D4SC04430D-s001.cif]

data_image0
_chemical_formula_structural       C192H192N24
_chemical_formula_sum              "C192 H192 N24"
_cell_length_a       19.801
_cell_length_b       19.8015
_cell_length_c       14.167
_cell_angle_alpha    90.0406
_cell_angle_beta     90.0445
_cell_angle_gamma    120.125

_space_group_name_H-M_alt    "P 1"
_space_group_IT_number       1

loop_
  _space_group_symop_operation_xyz
  'x, y, z'

loop_
  _atom_site_type_symbol
  _atom_site_label
  _atom_site_symmetry_multiplicity
  _atom_site_fract_x
  _atom_site_fract_y
  _atom_site_fract_z
  _atom_site_occupancy
  C   C1        1.0  0.72144  0.95740  0.39527  1.0000
  C   C2        1.0  0.99258  0.37146  0.13250  1.0000
  C   C3        1.0  0.62851  0.62113  0.13248  1.0000
  C   C4        1.0  0.37902  0.00753  0.13238  1.0000
  C   C5        1.0  0.00748  0.62853  0.86755  1.0000
  C   C6        1.0  0.37153  0.37885  0.86755  1.0000
  C   C7        1.0  0.62102  0.99245  0.86765  1.0000
  C   C8        1.0  0.94886  0.29055  0.13170  1.0000
  C   C9        1.0  0.70940  0.65838  0.13171  1.0000
  C   C10       1.0  0.34185  0.05110  0.13162  1.0000
  C   C11       1.0  0.05119  0.70943  0.86834  1.0000
  C   C12       1.0  0.29064  0.34160  0.86833  1.0000
  C   C13       1.0  0.65820  0.94889  0.86841  1.0000
  C   C14       1.0  0.89518  0.25063  0.20421  1.0000
  C   C15       1.0  0.74933  0.64466  0.20423  1.0000
  C   C16       1.0  0.35560  0.10475  0.20426  1.0000
  C   C17       1.0  0.10486  0.74936  0.79581  1.0000
  C   C18       1.0  0.25071  0.35532  0.79580  1.0000
  C   C19       1.0  0.64444  0.89523  0.79577  1.0000
  C   C20       1.0  0.88578  0.29393  0.27661  1.0000
  C   C21       1.0  0.70603  0.59195  0.27665  1.0000
  C   C22       1.0  0.40836  0.11430  0.27674  1.0000
  C   C23       1.0  0.11426  0.70605  0.72342  1.0000
  C   C24       1.0  0.29400  0.40804  0.72339  1.0000
  C   C25       1.0  0.59169  0.88569  0.72328  1.0000
  C   C26       1.0  0.93039  0.37489  0.27839  1.0000
  C   C27       1.0  0.62510  0.55554  0.27840  1.0000
  C   C28       1.0  0.44470  0.06983  0.27851  1.0000
  C   C29       1.0  0.06966  0.62510  0.72164  1.0000
  C   C30       1.0  0.37494  0.44444  0.72163  1.0000
  C   C31       1.0  0.55535  0.93016  0.72151  1.0000
  C   C32       1.0  0.84984  0.16506  0.20684  1.0000
  C   C33       1.0  0.83489  0.68489  0.20688  1.0000
  C   C34       1.0  0.31532  0.14988  0.20690  1.0000
  C   C35       1.0  0.15020  0.83492  0.79319  1.0000
  C   C36       1.0  0.16515  0.31510  0.79316  1.0000
  C   C37       1.0  0.68473  0.85010  0.79313  1.0000
  C   C38       1.0  0.04260  0.76421  0.39553  1.0000
  C   C39       1.0  0.23571  0.27809  0.39528  1.0000
  C   C40       1.0  0.27861  0.04259  0.60476  1.0000
  C   C41       1.0  0.95744  0.23578  0.60450  1.0000
  C   C42       1.0  0.76433  0.72190  0.60476  1.0000
  C   C43       1.0  0.58174  0.89679  0.45346  1.0000
  C   C44       1.0  0.81538  0.03779  0.15502  1.0000
  C   C45       1.0  0.96227  0.77764  0.15513  1.0000
  C   C46       1.0  0.22225  0.18383  0.15509  1.0000
  C   C47       1.0  0.18467  0.96219  0.84502  1.0000
  C   C48       1.0  0.03777  0.22235  0.84491  1.0000
  C   C49       1.0  0.77780  0.81615  0.84494  1.0000
  C   C50       1.0  0.95210  0.69344  0.56265  1.0000
  C   C51       1.0  0.30646  0.25853  0.56250  1.0000
  C   C52       1.0  0.74120  0.04792  0.56254  1.0000
  C   C53       1.0  0.04795  0.30655  0.43738  1.0000
  C   C54       1.0  0.69358  0.74146  0.43754  1.0000
  C   C55       1.0  0.25885  0.95206  0.43750  1.0000
  C   C56       1.0  0.90143  0.65034  0.64244  1.0000
  C   C57       1.0  0.34956  0.25101  0.64233  1.0000
  C   C58       1.0  0.74883  0.09858  0.64240  1.0000
  C   C59       1.0  0.09862  0.34964  0.35759  1.0000
  C   C60       1.0  0.65048  0.74897  0.35771  1.0000
  C   C61       1.0  0.25121  0.90140  0.35763  1.0000
  C   C62       1.0  0.89931  0.68872  0.72526  1.0000
  C   C63       1.0  0.31121  0.21053  0.72512  1.0000
  C   C64       1.0  0.78929  0.10075  0.72528  1.0000
  C   C65       1.0  0.10073  0.31127  0.27477  1.0000
  C   C66       1.0  0.68883  0.78946  0.27491  1.0000
  C   C67       1.0  0.21076  0.89924  0.27475  1.0000
  C   C68       1.0  0.85716  0.64634  0.80297  1.0000
  C   C69       1.0  0.35365  0.21077  0.80284  1.0000
  C   C70       1.0  0.78910  0.14292  0.80304  1.0000
  C   C71       1.0  0.14289  0.35365  0.19706  1.0000
  C   C72       1.0  0.64640  0.78921  0.19719  1.0000
  C   C73       1.0  0.21094  0.85707  0.19699  1.0000
  C   C74       1.0  0.10309  0.68528  0.45387  1.0000
  C   C75       1.0  0.31478  0.41791  0.45361  1.0000
  C   C76       1.0  0.41830  0.10319  0.54657  1.0000
  C   C77       1.0  0.89695  0.31471  0.54616  1.0000
  C   C78       1.0  0.68526  0.58207  0.54643  1.0000
  C   C79       1.0  0.81595  0.56404  0.80091  1.0000
  C   C80       1.0  0.43595  0.25188  0.80079  1.0000
  C   C81       1.0  0.74811  0.18407  0.80098  1.0000
  C   C82       1.0  0.18409  0.43595  0.19913  1.0000
  C   C83       1.0  0.56409  0.74811  0.19924  1.0000
  C   C84       1.0  0.25193  0.81591  0.19905  1.0000
  C   C85       1.0  0.81502  0.52574  0.71706  1.0000
  C   C86       1.0  0.47419  0.28924  0.71697  1.0000
  C   C87       1.0  0.71079  0.18493  0.71708  1.0000
  C   C88       1.0  0.18502  0.47424  0.28298  1.0000
  C   C89       1.0  0.52586  0.71075  0.28306  1.0000
  C   C90       1.0  0.28926  0.81505  0.28295  1.0000
  C   C91       1.0  0.85738  0.56846  0.63864  1.0000
  C   C92       1.0  0.43142  0.28886  0.63855  1.0000
  C   C93       1.0  0.71110  0.14256  0.63862  1.0000
  C   C94       1.0  0.14266  0.43153  0.36140  1.0000
  C   C95       1.0  0.56863  0.71113  0.36148  1.0000
  C   C96       1.0  0.28894  0.85743  0.36141  1.0000
  C   C97       1.0  0.77954  0.51822  0.88643  1.0000
  C   C98       1.0  0.48186  0.26127  0.88630  1.0000
  C   C99       1.0  0.73878  0.22057  0.88649  1.0000
  C   C100      1.0  0.22050  0.48177  0.11361  1.0000
  C   C101      1.0  0.51818  0.73872  0.11373  1.0000
  C   C102      1.0  0.26127  0.77942  0.11355  1.0000
  C   C103      1.0  0.75926  0.50371  0.05278  1.0000
  C   C104      1.0  0.49657  0.25530  0.05263  1.0000
  C   C105      1.0  0.74464  0.24130  0.05280  1.0000
  C   C106      1.0  0.24079  0.49628  0.94725  1.0000
  C   C107      1.0  0.50348  0.74469  0.94740  1.0000
  C   C108      1.0  0.25540  0.75868  0.94723  1.0000
  C   C109      1.0  0.71142  0.41557  0.04466  1.0000
  C   C110      1.0  0.58468  0.29574  0.04458  1.0000
  C   C111      1.0  0.70435  0.28897  0.04458  1.0000
  C   C112      1.0  0.28863  0.58442  0.95538  1.0000
  C   C113      1.0  0.41537  0.70425  0.95545  1.0000
  C   C114      1.0  0.29570  0.71101  0.95545  1.0000
  C   C115      1.0  0.74912  0.37120  0.04318  1.0000
  C   C116      1.0  0.62920  0.37797  0.04318  1.0000
  C   C117      1.0  0.62212  0.25111  0.04311  1.0000
  C   C118      1.0  0.25093  0.62879  0.95685  1.0000
  C   C119      1.0  0.37084  0.62202  0.95685  1.0000
  C   C120      1.0  0.37793  0.74888  0.95691  1.0000
  C   C121      1.0  0.83729  0.41143  0.04183  1.0000
  C   C122      1.0  0.58919  0.42595  0.04181  1.0000
  C   C123      1.0  0.57397  0.16293  0.04170  1.0000
  C   C124      1.0  0.16276  0.58855  0.95821  1.0000
  C   C125      1.0  0.41087  0.57404  0.95822  1.0000
  C   C126      1.0  0.42607  0.83706  0.95833  1.0000
  C   C127      1.0  0.29020  0.35711  0.37654  1.0000
  C   C128      1.0  0.64246  0.93290  0.37646  1.0000
  C   C129      1.0  0.06701  0.70978  0.37677  1.0000
  C   C130      1.0  0.70985  0.64287  0.62349  1.0000
  C   C131      1.0  0.35758  0.06708  0.62358  1.0000
  C   C132      1.0  0.93303  0.29021  0.62326  1.0000
  C   C133      1.0  0.32138  0.37964  0.28520  1.0000
  C   C134      1.0  0.61988  0.94151  0.28510  1.0000
  C   C135      1.0  0.05838  0.67859  0.28536  1.0000
  C   C136      1.0  0.67866  0.62035  0.71483  1.0000
  C   C137      1.0  0.38017  0.05847  0.71493  1.0000
  C   C138      1.0  0.94165  0.32139  0.71467  1.0000
  C   C139      1.0  0.30220  0.32327  0.21392  1.0000
  C   C140      1.0  0.67616  0.97853  0.21382  1.0000
  C   C141      1.0  0.02136  0.69774  0.21400  1.0000
  C   C142      1.0  0.69785  0.67671  0.78612  1.0000
  C   C143      1.0  0.32389  0.02146  0.78621  1.0000
  C   C144      1.0  0.97868  0.30224  0.78603  1.0000
  C   C145      1.0  0.24748  0.24442  0.23279  1.0000
  C   C146      1.0  0.75494  0.00254  0.23272  1.0000
  C   C147      1.0  0.99742  0.75244  0.23289  1.0000
  C   C148      1.0  0.75257  0.75556  0.76724  1.0000
  C   C149      1.0  0.24510  0.99745  0.76731  1.0000
  C   C150      1.0  0.00261  0.24754  0.76714  1.0000
  C   C151      1.0  0.21510  0.22139  0.32383  1.0000
  C   C152      1.0  0.77803  0.99329  0.32380  1.0000
  C   C153      1.0  0.00672  0.78482  0.32399  1.0000
  C   C154      1.0  0.78494  0.77860  0.67621  1.0000
  C   C155      1.0  0.22201  0.00669  0.67623  1.0000
  C   C156      1.0  0.99333  0.21517  0.67604  1.0000
  C   C157      1.0  0.53402  0.90698  0.26166  1.0000
  C   C158      1.0  0.37260  0.46549  0.26175  1.0000
  C   C159      1.0  0.09300  0.62751  0.26193  1.0000
  C   C160      1.0  0.62745  0.53449  0.73828  1.0000
  C   C161      1.0  0.46602  0.09300  0.73837  1.0000
  C   C162      1.0  0.90704  0.37248  0.73809  1.0000
  C   C163      1.0  0.33962  0.34808  0.11766  1.0000
  C   C164      1.0  0.65141  0.99122  0.11753  1.0000
  C   C165      1.0  0.00878  0.66035  0.11764  1.0000
  C   C166      1.0  0.66042  0.65190  0.88237  1.0000
  C   C167      1.0  0.34864  0.00877  0.88250  1.0000
  C   C168      1.0  0.99126  0.33963  0.88239  1.0000
  C   C169      1.0  0.15794  0.13610  0.34356  1.0000
  C   C170      1.0  0.86328  0.02136  0.34350  1.0000
  C   C171      1.0  0.97885  0.84198  0.34372  1.0000
  C   C172      1.0  0.84210  0.86388  0.65648  1.0000
  C   C173      1.0  0.13677  0.97862  0.65654  1.0000
  C   C174      1.0  0.02119  0.15800  0.65631  1.0000
  C   C175      1.0  0.19597  0.25451  0.49069  1.0000
  C   C176      1.0  0.74497  0.94130  0.49077  1.0000
  C   C177      1.0  0.05883  0.80399  0.49103  1.0000
  C   C178      1.0  0.80407  0.74547  0.50934  1.0000
  C   C179      1.0  0.25507  0.05869  0.50926  1.0000
  C   C180      1.0  0.94121  0.19600  0.50900  1.0000
  C   C181      1.0  0.50034  0.53516  0.20584  1.0000
  C   C182      1.0  0.46479  0.96535  0.20581  1.0000
  C   C183      1.0  0.03487  0.49969  0.20592  1.0000
  C   C184      1.0  0.49970  0.46482  0.79420  1.0000
  C   C185      1.0  0.53526  0.03464  0.79422  1.0000
  C   C186      1.0  0.96517  0.50030  0.79412  1.0000
  C   C187      1.0  0.58531  0.57020  0.20626  1.0000
  C   C188      1.0  0.42996  0.01535  0.20628  1.0000
  C   C189      1.0  0.98487  0.41469  0.20627  1.0000
  C   C190      1.0  0.41473  0.42979  0.79377  1.0000
  C   C191      1.0  0.57009  0.98464  0.79375  1.0000
  C   C192      1.0  0.01517  0.58530  0.79376  1.0000
  H   H1        1.0  0.03503  0.40207  0.07668  1.0000
  H   H2        1.0  0.59786  0.63295  0.07665  1.0000
  H   H3        1.0  0.36710  0.96502  0.07647  1.0000
  H   H4        1.0  0.96502  0.59791  0.92336  1.0000
  H   H5        1.0  0.40218  0.36704  0.92337  1.0000
  H   H6        1.0  0.63294  0.03496  0.92357  1.0000
  H   H7        1.0  0.95574  0.25642  0.07619  1.0000
  H   H8        1.0  0.74348  0.69944  0.07621  1.0000
  H   H9        1.0  0.30078  0.04408  0.07607  1.0000
  H   H10       1.0  0.04431  0.74356  0.92386  1.0000
  H   H11       1.0  0.25656  0.30055  0.92383  1.0000
  H   H12       1.0  0.69925  0.95590  0.92397  1.0000
  H   H13       1.0  0.84342  0.26287  0.33246  1.0000
  H   H14       1.0  0.73707  0.58066  0.33253  1.0000
  H   H15       1.0  0.41968  0.15665  0.33268  1.0000
  H   H16       1.0  0.15661  0.73712  0.66756  1.0000
  H   H17       1.0  0.26296  0.41932  0.66750  1.0000
  H   H18       1.0  0.58037  0.84334  0.66734  1.0000
  H   H19       1.0  0.92464  0.40876  0.33527  1.0000
  H   H20       1.0  0.59122  0.51588  0.33524  1.0000
  H   H21       1.0  0.48434  0.07569  0.33548  1.0000
  H   H22       1.0  0.07540  0.59123  0.66476  1.0000
  H   H23       1.0  0.40882  0.48411  0.66480  1.0000
  H   H24       1.0  0.51571  0.92431  0.66455  1.0000
  H   H25       1.0  0.80692  0.13939  0.26479  1.0000
  H   H26       1.0  0.86047  0.66764  0.26491  1.0000
  H   H27       1.0  0.33268  0.19290  0.26485  1.0000
  H   H28       1.0  0.19310  0.86059  0.73523  1.0000
  H   H29       1.0  0.13957  0.33234  0.73512  1.0000
  H   H30       1.0  0.66736  0.80707  0.73519  1.0000
  H   H31       1.0  0.78874  0.01525  0.08547  1.0000
  H   H32       1.0  0.98463  0.77342  0.08562  1.0000
  H   H33       1.0  0.22630  0.21032  0.08556  1.0000
  H   H34       1.0  0.21131  0.98473  0.91456  1.0000
  H   H35       1.0  0.01541  0.22657  0.91441  1.0000
  H   H36       1.0  0.77374  0.78967  0.91448  1.0000
  H   H37       1.0  0.85860  0.01860  0.16240  1.0000
  H   H38       1.0  0.98179  0.84021  0.16248  1.0000
  H   H39       1.0  0.15972  0.14046  0.16243  1.0000
  H   H40       1.0  0.14144  0.98138  0.83764  1.0000
  H   H41       1.0  0.01825  0.15978  0.83755  1.0000
  H   H42       1.0  0.84033  0.85952  0.83760  1.0000
  H   H43       1.0  0.94459  0.65871  0.49825  1.0000
  H   H44       1.0  0.34109  0.28576  0.49811  1.0000
  H   H45       1.0  0.71398  0.05530  0.49810  1.0000
  H   H46       1.0  0.05545  0.34128  0.50177  1.0000
  H   H47       1.0  0.65895  0.71422  0.50192  1.0000
  H   H48       1.0  0.28607  0.94469  0.50193  1.0000
  H   H49       1.0  0.93330  0.75225  0.72747  1.0000
  H   H50       1.0  0.24770  0.18102  0.72725  1.0000
  H   H51       1.0  0.81873  0.06676  0.72746  1.0000
  H   H52       1.0  0.06676  0.24774  0.27256  1.0000
  H   H53       1.0  0.75235  0.81896  0.27278  1.0000
  H   H54       1.0  0.18132  0.93322  0.27258  1.0000
  H   H55       1.0  0.60790  0.91362  0.52378  1.0000
  H   H56       1.0  0.85693  0.67549  0.86814  1.0000
  H   H57       1.0  0.32458  0.18144  0.86802  1.0000
  H   H58       1.0  0.81845  0.14319  0.86824  1.0000
  H   H59       1.0  0.14312  0.32450  0.13190  1.0000
  H   H60       1.0  0.67547  0.81854  0.13201  1.0000
  H   H61       1.0  0.18159  0.85679  0.13179  1.0000
  H   H62       1.0  0.78325  0.46198  0.71476  1.0000
  H   H63       1.0  0.53795  0.32125  0.71471  1.0000
  H   H64       1.0  0.67884  0.21663  0.71477  1.0000
  H   H65       1.0  0.21679  0.53801  0.28527  1.0000
  H   H66       1.0  0.46209  0.67873  0.28532  1.0000
  H   H67       1.0  0.32121  0.78336  0.28526  1.0000
  H   H68       1.0  0.85907  0.53824  0.57494  1.0000
  H   H69       1.0  0.46154  0.32072  0.57482  1.0000
  H   H70       1.0  0.67920  0.14075  0.57487  1.0000
  H   H71       1.0  0.14097  0.46175  0.42509  1.0000
  H   H72       1.0  0.53850  0.67927  0.42521  1.0000
  H   H73       1.0  0.32085  0.85924  0.42516  1.0000
  H   H74       1.0  0.74406  0.45414  0.87707  1.0000
  H   H75       1.0  0.54592  0.28995  0.87697  1.0000
  H   H76       1.0  0.71022  0.25594  0.87697  1.0000
  H   H77       1.0  0.25600  0.54585  0.12296  1.0000
  H   H78       1.0  0.45413  0.71004  0.12306  1.0000
  H   H79       1.0  0.28984  0.74405  0.12307  1.0000
  H   H80       1.0  0.80922  0.52037  0.10054  1.0000
  H   H81       1.0  0.48016  0.28863  0.10053  1.0000
  H   H82       1.0  0.71124  0.19148  0.10062  1.0000
  H   H83       1.0  0.19083  0.47961  0.89949  1.0000
  H   H84       1.0  0.51988  0.71137  0.89950  1.0000
  H   H85       1.0  0.28879  0.80850  0.89941  1.0000
  H   H86       1.0  0.08610  0.69436  0.52413  1.0000
  H   H87       1.0  0.30557  0.39185  0.52389  1.0000
  H   H88       1.0  0.39214  0.08637  0.47625  1.0000
  H   H89       1.0  0.91394  0.30563  0.47590  1.0000
  H   H90       1.0  0.69447  0.60812  0.47614  1.0000
  H   H91       1.0  0.53851  0.91581  0.44792  1.0000
  H   H92       1.0  0.72545  0.52643  0.08840  1.0000
  H   H93       1.0  0.47371  0.19863  0.08807  1.0000
  H   H94       1.0  0.80131  0.27530  0.08843  1.0000
  H   H95       1.0  0.27460  0.47355  0.91165  1.0000
  H   H96       1.0  0.52634  0.80137  0.91197  1.0000
  H   H97       1.0  0.19872  0.72468  0.91160  1.0000
  H   H98       1.0  0.86146  0.41685  0.11325  1.0000
  H   H99       1.0  0.58421  0.44501  0.11321  1.0000
  H   H100      1.0  0.55508  0.13890  0.11309  1.0000
  H   H101      1.0  0.13859  0.58313  0.88679  1.0000
  H   H102      1.0  0.41584  0.55498  0.88683  1.0000
  H   H103      1.0  0.44496  0.86108  0.88694  1.0000
  H   H104      1.0  0.85771  0.37873  0.99958  1.0000
  H   H105      1.0  0.62179  0.47900  0.99930  1.0000
  H   H106      1.0  0.52082  0.14232  0.99924  1.0000
  H   H107      1.0  0.14233  0.62125  0.00045  1.0000
  H   H108      1.0  0.37826  0.52099  0.00073  1.0000
  H   H109      1.0  0.47923  0.85767  0.00079  1.0000
  H   H110      1.0  0.86353  0.47026  0.01192  1.0000
  H   H111      1.0  0.53021  0.39315  0.01215  1.0000
  H   H112      1.0  0.60662  0.13674  0.01203  1.0000
  H   H113      1.0  0.13652  0.52972  0.98812  1.0000
  H   H114      1.0  0.46984  0.60685  0.98788  1.0000
  H   H115      1.0  0.39342  0.86324  0.98800  1.0000
  H   H116      1.0  0.08416  0.62299  0.44808  1.0000
  H   H117      1.0  0.37710  0.46147  0.44806  1.0000
  H   H118      1.0  0.46153  0.08417  0.55210  1.0000
  H   H119      1.0  0.91588  0.37700  0.55195  1.0000
  H   H120      1.0  0.62294  0.53852  0.55197  1.0000
  H   H121      1.0  0.55043  0.83251  0.44944  1.0000
  H   H122      1.0  0.16738  0.71860  0.45025  1.0000
  H   H123      1.0  0.28151  0.44878  0.44972  1.0000
  H   H124      1.0  0.44961  0.16747  0.55059  1.0000
  H   H125      1.0  0.83266  0.28139  0.54978  1.0000
  H   H126      1.0  0.71853  0.55119  0.55032  1.0000
  H   H127      1.0  0.35798  0.49988  0.30996  1.0000
  H   H128      1.0  0.49956  0.85790  0.30981  1.0000
  H   H129      1.0  0.14206  0.64232  0.31026  1.0000
  H   H130      1.0  0.64206  0.50011  0.69008  1.0000
  H   H131      1.0  0.50048  0.14209  0.69022  1.0000
  H   H132      1.0  0.85798  0.35767  0.68977  1.0000
  H   H133      1.0  0.35879  0.47699  0.18989  1.0000
  H   H134      1.0  0.52227  0.88163  0.18977  1.0000
  H   H135      1.0  0.11841  0.64133  0.19016  1.0000
  H   H136      1.0  0.64125  0.52299  0.81014  1.0000
  H   H137      1.0  0.47777  0.11835  0.81025  1.0000
  H   H138      1.0  0.88163  0.35865  0.80987  1.0000
  H   H139      1.0  0.40008  0.39619  0.12320  1.0000
  H   H140      1.0  0.60332  0.00339  0.12295  1.0000
  H   H141      1.0  0.99658  0.60004  0.12307  1.0000
  H   H142      1.0  0.59996  0.60380  0.87683  1.0000
  H   H143      1.0  0.39673  0.99659  0.87708  1.0000
  H   H144      1.0  0.00345  0.39995  0.87697  1.0000
  H   H145      1.0  0.34138  0.30037  0.08057  1.0000
  H   H146      1.0  0.69915  0.04093  0.08069  1.0000
  H   H147      1.0  0.95912  0.65827  0.08062  1.0000
  H   H148      1.0  0.65866  0.69962  0.91946  1.0000
  H   H149      1.0  0.30090  0.95906  0.91934  1.0000
  H   H150      1.0  0.04092  0.34172  0.91941  1.0000
  H   H151      1.0  0.30783  0.36820  0.07261  1.0000
  H   H152      1.0  0.63130  0.93924  0.07235  1.0000
  H   H153      1.0  0.06072  0.69237  0.07264  1.0000
  H   H154      1.0  0.69221  0.63178  0.92743  1.0000
  H   H155      1.0  0.36874  0.06074  0.92769  1.0000
  H   H156      1.0  0.93932  0.30761  0.92739  1.0000
  H   H157      1.0  0.09795  0.12026  0.32336  1.0000
  H   H158      1.0  0.87878  0.97706  0.32308  1.0000
  H   H159      1.0  0.02340  0.90200  0.32416  1.0000
  H   H160      1.0  0.90209  0.87972  0.67666  1.0000
  H   H161      1.0  0.12127  0.02292  0.67695  1.0000
  H   H162      1.0  0.97664  0.09798  0.67587  1.0000
  H   H163      1.0  0.17326  0.09751  0.30527  1.0000
  H   H164      1.0  0.90194  0.07539  0.30533  1.0000
  H   H165      1.0  0.92515  0.82689  0.30493  1.0000
  H   H166      1.0  0.82679  0.90247  0.69477  1.0000
  H   H167      1.0  0.09810  0.92460  0.69471  1.0000
  H   H168      1.0  0.07488  0.17310  0.69510  1.0000
  H   H169      1.0  0.15684  0.12214  0.41848  1.0000
  H   H170      1.0  0.87742  0.03413  0.41844  1.0000
  H   H171      1.0  0.96555  0.84281  0.41853  1.0000
  H   H172      1.0  0.84320  0.87784  0.58156  1.0000
  H   H173      1.0  0.12263  0.96585  0.58160  1.0000
  H   H174      1.0  0.03449  0.15718  0.58150  1.0000
  H   H175      1.0  0.13733  0.20337  0.48304  1.0000
  H   H176      1.0  0.79604  0.93388  0.48331  1.0000
  H   H177      1.0  0.06641  0.86256  0.48345  1.0000
  H   H178      1.0  0.86271  0.79661  0.51699  1.0000
  H   H179      1.0  0.20401  0.06611  0.51672  1.0000
  H   H180      1.0  0.93362  0.13743  0.51658  1.0000
  H   H181      1.0  0.18456  0.30032  0.51700  1.0000
  H   H182      1.0  0.69908  0.88395  0.51696  1.0000
  H   H183      1.0  0.11613  0.81555  0.51741  1.0000
  H   H184      1.0  0.81548  0.69966  0.48302  1.0000
  H   H185      1.0  0.30097  0.11604  0.48307  1.0000
  H   H186      1.0  0.88391  0.18445  0.48262  1.0000
  H   H187      1.0  0.47605  0.54822  0.14246  1.0000
  H   H188      1.0  0.45148  0.92797  0.14233  1.0000
  H   H189      1.0  0.07241  0.52395  0.14268  1.0000
  H   H190      1.0  0.52399  0.45176  0.85757  1.0000
  H   H191      1.0  0.54856  0.07201  0.85771  1.0000
  H   H192      1.0  0.92764  0.47604  0.85735  1.0000
  N   N1        1.0  0.50655  0.96260  0.27327  1.0000
  N   N2        1.0  0.45588  0.49336  0.27327  1.0000
  N   N3        1.0  0.03742  0.54420  0.27327  1.0000
  N   N4        1.0  0.54416  0.50662  0.72675  1.0000
  N   N5        1.0  0.49350  0.03739  0.72676  1.0000
  N   N6        1.0  0.96262  0.45579  0.72676  1.0000
  N   N7        1.0  0.87698  0.73755  0.14658  1.0000
  N   N8        1.0  0.26243  0.13887  0.14666  1.0000
  N   N9        1.0  0.86056  0.12308  0.14659  1.0000
  N   N10       1.0  0.12306  0.26243  0.85345  1.0000
  N   N11       1.0  0.73761  0.86111  0.85337  1.0000
  N   N12       1.0  0.13948  0.87691  0.85345  1.0000
  N   N13       1.0  0.23406  0.23804  0.56891  1.0000
  N   N14       1.0  0.76155  0.99597  0.56901  1.0000
  N   N15       1.0  0.00415  0.76587  0.56916  1.0000
  N   N16       1.0  0.76598  0.76195  0.43113  1.0000
  N   N17       1.0  0.23849  0.00401  0.43102  1.0000
  N   N18       1.0  0.99589  0.23412  0.43088  1.0000
  N   N19       1.0  0.44927  0.24074  0.96752  1.0000
  N   N20       1.0  0.75915  0.20851  0.96779  1.0000
  N   N21       1.0  0.79184  0.55089  0.96767  1.0000
  N   N22       1.0  0.55077  0.75924  0.03252  1.0000
  N   N23       1.0  0.24089  0.79147  0.03224  1.0000
  N   N24       1.0  0.20820  0.44909  0.03236  1.0000
