# Supplementary material for: Introducing chirality in porous organic cages through solid-state interactions
Source: Chem Sci. 2024 Sep 18;15(40):16519–28. doi: 10.1039/d4sc04430d (PMC11420649; doi:10.1039/d4sc04430d)
Supplement: SC-015-D4SC04430D-s002 [file SC-015-D4SC04430D-s002.cif]

data_image0
_chemical_formula_structural       C384H384N48
_chemical_formula_sum              "C384 H384 N48"
_cell_length_a       19.821
_cell_length_b       19.8207
_cell_length_c       28.316
_cell_angle_alpha    90
_cell_angle_beta     90
_cell_angle_gamma    120.059

_space_group_name_H-M_alt    "P 1"
_space_group_IT_number       1

loop_
  _space_group_symop_operation_xyz
  'x, y, z'

loop_
  _atom_site_type_symbol
  _atom_site_label
  _atom_site_symmetry_multiplicity
  _atom_site_fract_x
  _atom_site_fract_y
  _atom_site_fract_z
  _atom_site_occupancy
  C   C1        1.0  0.74225  0.99630  0.44521  1.0000
  C   C2        1.0  0.02425  0.38356  0.31509  1.0000
  C   C3        1.0  0.65094  0.01046  0.80952  1.0000
  C   C4        1.0  0.39423  0.38356  0.80951  1.0000
  C   C5        1.0  0.02456  0.64086  0.80951  1.0000
  C   C6        1.0  0.65170  0.64087  0.31509  1.0000
  C   C7        1.0  0.39380  0.01048  0.31509  1.0000
  C   C8        1.0  0.38454  0.02441  0.17933  1.0000
  C   C9        1.0  0.64126  0.65134  0.17933  1.0000
  C   C10       1.0  0.01093  0.39403  0.17933  1.0000
  C   C11       1.0  0.01123  0.65133  0.67375  1.0000
  C   C12       1.0  0.38379  0.39403  0.67375  1.0000
  C   C13       1.0  0.64168  0.02442  0.67374  1.0000
  C   C14       1.0  0.97972  0.30271  0.31481  1.0000
  C   C15       1.0  0.73180  0.05491  0.80924  1.0000
  C   C16       1.0  0.35776  0.30270  0.80924  1.0000
  C   C17       1.0  0.98017  0.67727  0.80924  1.0000
  C   C18       1.0  0.73255  0.67727  0.31482  1.0000
  C   C19       1.0  0.35748  0.05494  0.31482  1.0000
  C   C20       1.0  0.30367  0.97996  0.17960  1.0000
  C   C21       1.0  0.67774  0.73220  0.17959  1.0000
  C   C22       1.0  0.05532  0.35763  0.17960  1.0000
  C   C23       1.0  0.05576  0.73218  0.67403  1.0000
  C   C24       1.0  0.30294  0.35763  0.67403  1.0000
  C   C25       1.0  0.67801  0.97997  0.67402  1.0000
  C   C26       1.0  0.92300  0.26352  0.34985  1.0000
  C   C27       1.0  0.77103  0.11163  0.84426  1.0000
  C   C28       1.0  0.37525  0.26352  0.84427  1.0000
  C   C29       1.0  0.92348  0.65974  0.84427  1.0000
  C   C30       1.0  0.77168  0.65973  0.34985  1.0000
  C   C31       1.0  0.37506  0.11165  0.34985  1.0000
  C   C32       1.0  0.26445  0.92325  0.14457  1.0000
  C   C33       1.0  0.66026  0.77138  0.14457  1.0000
  C   C34       1.0  0.11202  0.37516  0.14457  1.0000
  C   C35       1.0  0.11249  0.77137  0.63900  1.0000
  C   C36       1.0  0.26380  0.37515  0.63899  1.0000
  C   C37       1.0  0.66044  0.92326  0.63899  1.0000
  C   C38       1.0  0.91180  0.30789  0.38454  1.0000
  C   C39       1.0  0.72671  0.12291  0.87896  1.0000
  C   C40       1.0  0.43091  0.30789  0.87896  1.0000
  C   C41       1.0  0.91214  0.60410  0.87896  1.0000
  C   C42       1.0  0.72728  0.60409  0.38454  1.0000
  C   C43       1.0  0.43067  0.12291  0.38455  1.0000
  C   C44       1.0  0.30878  0.91198  0.10988  1.0000
  C   C45       1.0  0.60460  0.72701  0.10987  1.0000
  C   C46       1.0  0.12334  0.43079  0.10987  1.0000
  C   C47       1.0  0.12370  0.72700  0.60430  1.0000
  C   C48       1.0  0.30821  0.43080  0.60430  1.0000
  C   C49       1.0  0.60480  0.91196  0.60431  1.0000
  C   C50       1.0  0.95680  0.38875  0.38514  1.0000
  C   C51       1.0  0.64585  0.07797  0.87956  1.0000
  C   C52       1.0  0.46690  0.38875  0.87956  1.0000
  C   C53       1.0  0.95701  0.56818  0.87956  1.0000
  C   C54       1.0  0.64642  0.56818  0.38513  1.0000
  C   C55       1.0  0.46652  0.07797  0.38514  1.0000
  C   C56       1.0  0.38965  0.95691  0.10929  1.0000
  C   C57       1.0  0.56861  0.64615  0.10928  1.0000
  C   C58       1.0  0.07847  0.46671  0.10928  1.0000
  C   C59       1.0  0.07870  0.64614  0.60371  1.0000
  C   C60       1.0  0.38907  0.46672  0.60371  1.0000
  C   C61       1.0  0.56895  0.95690  0.60371  1.0000
  C   C62       1.0  0.87622  0.17797  0.35171  1.0000
  C   C63       1.0  0.85659  0.15834  0.84612  1.0000
  C   C64       1.0  0.33632  0.17796  0.84613  1.0000
  C   C65       1.0  0.87686  0.69860  0.84613  1.0000
  C   C66       1.0  0.85723  0.69858  0.35171  1.0000
  C   C67       1.0  0.33630  0.15837  0.35171  1.0000
  C   C68       1.0  0.17889  0.87654  0.14271  1.0000
  C   C69       1.0  0.69916  0.85694  0.14272  1.0000
  C   C70       1.0  0.15866  0.33632  0.14271  1.0000
  C   C71       1.0  0.15927  0.85692  0.63713  1.0000
  C   C72       1.0  0.17825  0.33630  0.63713  1.0000
  C   C73       1.0  0.69922  0.87656  0.63713  1.0000
  C   C74       1.0  0.03893  0.29338  0.93963  1.0000
  C   C75       1.0  0.25580  0.99628  0.93962  1.0000
  C   C76       1.0  0.74198  0.78012  0.93962  1.0000
  C   C77       1.0  0.03950  0.78011  0.44520  1.0000
  C   C78       1.0  0.25498  0.29338  0.44521  1.0000
  C   C79       1.0  0.99656  0.74151  0.04921  1.0000
  C   C80       1.0  0.77968  0.03861  0.04922  1.0000
  C   C81       1.0  0.29349  0.25477  0.04922  1.0000
  C   C82       1.0  0.29325  0.03861  0.54364  1.0000
  C   C83       1.0  0.99598  0.25478  0.54363  1.0000
  C   C84       1.0  0.78051  0.74150  0.54363  1.0000
  C   C85       1.0  0.60155  0.93302  0.47244  1.0000
  C   C86       1.0  0.83993  0.04948  0.32709  1.0000
  C   C87       1.0  0.98504  0.19450  0.82151  1.0000
  C   C88       1.0  0.24389  0.04948  0.82151  1.0000
  C   C89       1.0  0.84081  0.79091  0.82151  1.0000
  C   C90       1.0  0.98574  0.79090  0.32708  1.0000
  C   C91       1.0  0.24407  0.19451  0.32708  1.0000
  C   C92       1.0  0.05045  0.84039  0.16734  1.0000
  C   C93       1.0  0.79160  0.98541  0.16733  1.0000
  C   C94       1.0  0.19468  0.24400  0.16734  1.0000
  C   C95       1.0  0.19556  0.98541  0.66176  1.0000
  C   C96       1.0  0.04974  0.24399  0.66176  1.0000
  C   C97       1.0  0.79142  0.84038  0.66176  1.0000
  C   C98       1.0  0.98265  0.71244  0.52815  1.0000
  C   C99       1.0  0.32232  0.05249  0.03373  1.0000
  C   C100      1.0  0.76531  0.71245  0.03372  1.0000
  C   C101      1.0  0.98212  0.26996  0.03373  1.0000
  C   C102      1.0  0.32258  0.26996  0.52814  1.0000
  C   C103      1.0  0.76453  0.05248  0.52815  1.0000
  C   C104      1.0  0.71317  0.98241  0.95512  1.0000
  C   C105      1.0  0.27017  0.32244  0.95512  1.0000
  C   C106      1.0  0.05336  0.76493  0.95512  1.0000
  C   C107      1.0  0.05283  0.32244  0.46069  1.0000
  C   C108      1.0  0.71292  0.76494  0.46069  1.0000
  C   C109      1.0  0.27098  0.98242  0.46069  1.0000
  C   C110      1.0  0.92921  0.66956  0.56710  1.0000
  C   C111      1.0  0.36524  0.10591  0.07267  1.0000
  C   C112      1.0  0.77578  0.66956  0.07267  1.0000
  C   C113      1.0  0.92873  0.25942  0.07268  1.0000
  C   C114      1.0  0.36542  0.25943  0.56709  1.0000
  C   C115      1.0  0.77512  0.10590  0.56709  1.0000
  C   C116      1.0  0.67025  0.92899  0.91617  1.0000
  C   C117      1.0  0.25970  0.36533  0.91617  1.0000
  C   C118      1.0  0.10676  0.77547  0.91618  1.0000
  C   C119      1.0  0.10627  0.36532  0.42174  1.0000
  C   C120      1.0  0.67007  0.77547  0.42175  1.0000
  C   C121      1.0  0.26038  0.92899  0.42174  1.0000
  C   C122      1.0  0.92364  0.70707  0.60799  1.0000
  C   C123      1.0  0.32775  0.11152  0.11358  1.0000
  C   C124      1.0  0.81893  0.70708  0.11357  1.0000
  C   C125      1.0  0.92307  0.21630  0.11358  1.0000
  C   C126      1.0  0.32788  0.21630  0.60799  1.0000
  C   C127      1.0  0.81822  0.11152  0.60800  1.0000
  C   C128      1.0  0.70774  0.92337  0.87527  1.0000
  C   C129      1.0  0.21656  0.32781  0.87527  1.0000
  C   C130      1.0  0.11244  0.81860  0.87527  1.0000
  C   C131      1.0  0.11184  0.32781  0.38084  1.0000
  C   C132      1.0  0.70761  0.81859  0.38085  1.0000
  C   C133      1.0  0.21727  0.92338  0.38084  1.0000
  C   C134      1.0  0.87821  0.66401  0.64587  1.0000
  C   C135      1.0  0.37084  0.15692  0.15145  1.0000
  C   C136      1.0  0.82122  0.66402  0.15145  1.0000
  C   C137      1.0  0.87769  0.21396  0.15145  1.0000
  C   C138      1.0  0.37091  0.21396  0.64587  1.0000
  C   C139      1.0  0.82061  0.15692  0.64587  1.0000
  C   C140      1.0  0.66465  0.87797  0.83739  1.0000
  C   C141      1.0  0.21427  0.37088  0.83739  1.0000
  C   C142      1.0  0.15780  0.82093  0.83739  1.0000
  C   C143      1.0  0.15727  0.37088  0.34297  1.0000
  C   C144      1.0  0.66458  0.82094  0.34297  1.0000
  C   C145      1.0  0.21488  0.87798  0.34297  1.0000
  C   C146      1.0  0.10233  0.43409  0.96685  1.0000
  C   C147      1.0  0.33312  0.93302  0.96686  1.0000
  C   C148      1.0  0.60127  0.70267  0.96686  1.0000
  C   C149      1.0  0.10264  0.70268  0.47244  1.0000
  C   C150      1.0  0.33253  0.43409  0.47244  1.0000
  C   C151      1.0  0.93317  0.60081  0.02198  1.0000
  C   C152      1.0  0.70236  0.10187  0.02198  1.0000
  C   C153      1.0  0.43420  0.33220  0.02197  1.0000
  C   C154      1.0  0.43395  0.10187  0.51641  1.0000
  C   C155      1.0  0.93285  0.33222  0.51640  1.0000
  C   C156      1.0  0.70295  0.60079  0.51640  1.0000
  C   C157      1.0  0.83724  0.58179  0.64437  1.0000
  C   C158      1.0  0.45306  0.19782  0.14994  1.0000
  C   C159      1.0  0.77984  0.58180  0.14994  1.0000
  C   C160      1.0  0.83686  0.25527  0.14994  1.0000
  C   C161      1.0  0.45312  0.25527  0.64437  1.0000
  C   C162      1.0  0.77938  0.19783  0.64437  1.0000
  C   C163      1.0  0.58243  0.83707  0.83890  1.0000
  C   C164      1.0  0.25564  0.45309  0.83890  1.0000
  C   C165      1.0  0.19861  0.77960  0.83889  1.0000
  C   C166      1.0  0.19825  0.45310  0.34447  1.0000
  C   C167      1.0  0.58236  0.77962  0.34448  1.0000
  C   C168      1.0  0.25610  0.83706  0.34448  1.0000
  C   C169      1.0  0.84059  0.54449  0.60299  1.0000
  C   C170      1.0  0.49034  0.19442  0.10857  1.0000
  C   C171      1.0  0.73911  0.54449  0.10857  1.0000
  C   C172      1.0  0.84030  0.29598  0.10857  1.0000
  C   C173      1.0  0.49046  0.29598  0.60299  1.0000
  C   C174      1.0  0.73869  0.19443  0.60300  1.0000
  C   C175      1.0  0.54516  0.84046  0.88027  1.0000
  C   C176      1.0  0.29637  0.49039  0.88027  1.0000
  C   C177      1.0  0.19518  0.73891  0.88027  1.0000
  C   C178      1.0  0.19490  0.49040  0.38585  1.0000
  C   C179      1.0  0.54503  0.73892  0.38585  1.0000
  C   C180      1.0  0.29679  0.84046  0.38585  1.0000
  C   C181      1.0  0.88567  0.58783  0.56472  1.0000
  C   C182      1.0  0.44697  0.14938  0.07030  1.0000
  C   C183      1.0  0.73745  0.58783  0.07030  1.0000
  C   C184      1.0  0.88532  0.29768  0.07030  1.0000
  C   C185      1.0  0.44715  0.29769  0.56472  1.0000
  C   C186      1.0  0.73694  0.14937  0.56472  1.0000
  C   C187      1.0  0.58852  0.88551  0.91854  1.0000
  C   C188      1.0  0.29803  0.44706  0.91854  1.0000
  C   C189      1.0  0.15017  0.73722  0.91855  1.0000
  C   C190      1.0  0.14982  0.44705  0.42412  1.0000
  C   C191      1.0  0.58835  0.73721  0.42412  1.0000
  C   C192      1.0  0.29855  0.88551  0.42412  1.0000
  C   C193      1.0  0.79695  0.53428  0.68598  1.0000
  C   C194      1.0  0.50058  0.23809  0.19155  1.0000
  C   C195      1.0  0.77255  0.53429  0.19155  1.0000
  C   C196      1.0  0.79663  0.26252  0.19155  1.0000
  C   C197      1.0  0.50061  0.26250  0.68597  1.0000
  C   C198      1.0  0.77219  0.23809  0.68598  1.0000
  C   C199      1.0  0.53491  0.79680  0.79728  1.0000
  C   C200      1.0  0.26294  0.50060  0.79729  1.0000
  C   C201      1.0  0.23886  0.77237  0.79729  1.0000
  C   C202      1.0  0.23855  0.50061  0.30287  1.0000
  C   C203      1.0  0.53488  0.77239  0.30287  1.0000
  C   C204      1.0  0.26330  0.79681  0.30287  1.0000
  C   C205      1.0  0.76500  0.51510  0.76777  1.0000
  C   C206      1.0  0.51980  0.27003  0.27335  1.0000
  C   C207      1.0  0.78528  0.51511  0.27335  1.0000
  C   C208      1.0  0.76469  0.24976  0.27336  1.0000
  C   C209      1.0  0.51976  0.24975  0.76777  1.0000
  C   C210      1.0  0.78497  0.27002  0.76777  1.0000
  C   C211      1.0  0.51570  0.76484  0.71549  1.0000
  C   C212      1.0  0.25022  0.51977  0.71549  1.0000
  C   C213      1.0  0.27080  0.78514  0.71549  1.0000
  C   C214      1.0  0.27049  0.51979  0.22106  1.0000
  C   C215      1.0  0.51573  0.78515  0.22107  1.0000
  C   C216      1.0  0.25051  0.76486  0.22107  1.0000
  C   C217      1.0  0.72620  0.42702  0.76332  1.0000
  C   C218      1.0  0.60787  0.30876  0.26890  1.0000
  C   C219      1.0  0.73584  0.42703  0.26890  1.0000
  C   C220      1.0  0.72606  0.29912  0.26890  1.0000
  C   C221      1.0  0.60785  0.29911  0.76333  1.0000
  C   C222      1.0  0.73569  0.30875  0.76332  1.0000
  C   C223      1.0  0.42762  0.72613  0.71994  1.0000
  C   C224      1.0  0.29965  0.60786  0.71993  1.0000
  C   C225      1.0  0.30943  0.73577  0.71995  1.0000
  C   C226      1.0  0.30929  0.60787  0.22551  1.0000
  C   C227      1.0  0.42763  0.73578  0.22552  1.0000
  C   C228      1.0  0.29979  0.72614  0.22551  1.0000
  C   C229      1.0  0.77206  0.39087  0.76269  1.0000
  C   C230      1.0  0.64395  0.26282  0.26827  1.0000
  C   C231      1.0  0.65376  0.39088  0.26826  1.0000
  C   C232      1.0  0.77206  0.38121  0.26827  1.0000
  C   C233      1.0  0.64408  0.38120  0.76269  1.0000
  C   C234      1.0  0.65360  0.26282  0.76269  1.0000
  C   C235      1.0  0.39154  0.77206  0.72057  1.0000
  C   C236      1.0  0.38173  0.64401  0.72058  1.0000
  C   C237      1.0  0.26343  0.65368  0.72057  1.0000
  C   C238      1.0  0.26342  0.64402  0.22615  1.0000
  C   C239      1.0  0.39141  0.65369  0.22615  1.0000
  C   C240      1.0  0.38188  0.77208  0.22616  1.0000
  C   C241      1.0  0.86017  0.43954  0.76220  1.0000
  C   C242      1.0  0.59519  0.17472  0.26778  1.0000
  C   C243      1.0  0.61442  0.43955  0.26778  1.0000
  C   C244      1.0  0.86016  0.42063  0.26777  1.0000
  C   C245      1.0  0.59548  0.42062  0.76220  1.0000
  C   C246      1.0  0.61410  0.17472  0.76220  1.0000
  C   C247      1.0  0.44030  0.86016  0.72106  1.0000
  C   C248      1.0  0.42108  0.59534  0.72106  1.0000
  C   C249      1.0  0.17534  0.61425  0.72106  1.0000
  C   C250      1.0  0.17532  0.59535  0.22664  1.0000
  C   C251      1.0  0.44001  0.61427  0.22664  1.0000
  C   C252      1.0  0.42139  0.86018  0.22664  1.0000
  C   C253      1.0  0.30940  0.37197  0.43496  1.0000
  C   C254      1.0  0.66338  0.72574  0.92939  1.0000
  C   C255      1.0  0.06322  0.37197  0.92938  1.0000
  C   C256      1.0  0.31010  0.97205  0.92938  1.0000
  C   C257      1.0  0.66368  0.97207  0.43497  1.0000
  C   C258      1.0  0.06365  0.72575  0.43496  1.0000
  C   C259      1.0  0.37210  0.30915  0.05945  1.0000
  C   C260      1.0  0.97225  0.66292  0.05946  1.0000
  C   C261      1.0  0.72538  0.06283  0.05946  1.0000
  C   C262      1.0  0.72610  0.66291  0.55387  1.0000
  C   C263      1.0  0.37182  0.06283  0.55388  1.0000
  C   C264      1.0  0.97183  0.30913  0.55388  1.0000
  C   C265      1.0  0.34242  0.39264  0.38953  1.0000
  C   C266      1.0  0.64268  0.69273  0.88396  1.0000
  C   C267      1.0  0.05090  0.39264  0.88395  1.0000
  C   C268      1.0  0.34311  0.98440  0.88395  1.0000
  C   C269      1.0  0.64304  0.98443  0.38954  1.0000
  C   C270      1.0  0.05127  0.69274  0.38953  1.0000
  C   C271      1.0  0.39281  0.34217  0.10488  1.0000
  C   C272      1.0  0.98457  0.64225  0.10488  1.0000
  C   C273      1.0  0.69237  0.05048  0.10489  1.0000
  C   C274      1.0  0.69307  0.64225  0.59930  1.0000
  C   C275      1.0  0.39245  0.05047  0.59931  1.0000
  C   C276      1.0  0.98421  0.34215  0.59931  1.0000
  C   C277      1.0  0.32468  0.33468  0.35523  1.0000
  C   C278      1.0  0.70063  0.71040  0.84966  1.0000
  C   C279      1.0  0.01057  0.33467  0.84966  1.0000
  C   C280      1.0  0.32550  0.02470  0.84965  1.0000
  C   C281      1.0  0.70101  0.02471  0.35524  1.0000
  C   C282      1.0  0.01103  0.71041  0.35523  1.0000
  C   C283      1.0  0.33486  0.32450  0.13918  1.0000
  C   C284      1.0  0.02491  0.70022  0.13918  1.0000
  C   C285      1.0  0.70998  0.01020  0.13919  1.0000
  C   C286      1.0  0.71081  0.70021  0.63360  1.0000
  C   C287      1.0  0.33448  0.01018  0.63361  1.0000
  C   C288      1.0  0.02446  0.32448  0.63360  1.0000
  C   C289      1.0  0.26982  0.25623  0.36539  1.0000
  C   C290      1.0  0.77909  0.76521  0.85981  1.0000
  C   C291      1.0  0.02113  0.25623  0.85981  1.0000
  C   C292      1.0  0.26952  0.01344  0.85981  1.0000
  C   C293      1.0  0.77820  0.01344  0.36539  1.0000
  C   C294      1.0  0.02173  0.76522  0.36539  1.0000
  C   C295      1.0  0.25640  0.26969  0.12903  1.0000
  C   C296      1.0  0.01436  0.77866  0.12903  1.0000
  C   C297      1.0  0.76596  0.02145  0.12903  1.0000
  C   C298      1.0  0.76567  0.77866  0.62345  1.0000
  C   C299      1.0  0.25729  0.02145  0.62345  1.0000
  C   C300      1.0  0.01376  0.26967  0.62345  1.0000
  C   C301      1.0  0.23594  0.23521  0.41069  1.0000
  C   C302      1.0  0.80014  0.79910  0.90511  1.0000
  C   C303      1.0  0.99969  0.23521  0.90511  1.0000
  C   C304      1.0  0.23688  0.03547  0.90511  1.0000
  C   C305      1.0  0.80042  0.03547  0.41068  1.0000
  C   C306      1.0  0.00036  0.79909  0.41069  1.0000
  C   C307      1.0  0.23534  0.23580  0.08374  1.0000
  C   C308      1.0  0.03578  0.79967  0.08373  1.0000
  C   C309      1.0  0.79860  0.99942  0.08373  1.0000
  C   C310      1.0  0.79955  0.79967  0.57815  1.0000
  C   C311      1.0  0.23506  0.99942  0.57816  1.0000
  C   C312      1.0  0.03512  0.23580  0.57815  1.0000
  C   C313      1.0  0.55774  0.95021  0.37633  1.0000
  C   C314      1.0  0.39358  0.47794  0.37633  1.0000
  C   C315      1.0  0.55737  0.64164  0.87075  1.0000
  C   C316      1.0  0.08520  0.47795  0.87075  1.0000
  C   C317      1.0  0.39413  0.95019  0.87075  1.0000
  C   C318      1.0  0.08540  0.64164  0.37633  1.0000
  C   C319      1.0  0.47812  0.39326  0.11808  1.0000
  C   C320      1.0  0.95027  0.55694  0.11809  1.0000
  C   C321      1.0  0.64134  0.08469  0.11809  1.0000
  C   C322      1.0  0.64192  0.55694  0.61251  1.0000
  C   C323      1.0  0.47775  0.08470  0.61251  1.0000
  C   C324      1.0  0.95009  0.39325  0.61251  1.0000
  C   C325      1.0  0.36375  0.35744  0.30752  1.0000
  C   C326      1.0  0.67783  0.67134  0.80195  1.0000
  C   C327      1.0  0.02857  0.35744  0.80195  1.0000
  C   C328      1.0  0.36334  0.00611  0.80195  1.0000
  C   C329      1.0  0.67704  0.00612  0.30753  1.0000
  C   C330      1.0  0.02895  0.67133  0.30753  1.0000
  C   C331      1.0  0.35766  0.36356  0.18689  1.0000
  C   C332      1.0  0.00691  0.67745  0.18689  1.0000
  C   C333      1.0  0.67214  0.02877  0.18689  1.0000
  C   C334      1.0  0.67173  0.67744  0.68131  1.0000
  C   C335      1.0  0.35844  0.02877  0.68131  1.0000
  C   C336      1.0  0.00655  0.36356  0.68131  1.0000
  C   C337      1.0  0.17887  0.15055  0.42179  1.0000
  C   C338      1.0  0.88482  0.85610  0.91622  1.0000
  C   C339      1.0  0.00620  0.15055  0.91621  1.0000
  C   C340      1.0  0.17872  0.02825  0.91622  1.0000
  C   C341      1.0  0.88384  0.02825  0.42179  1.0000
  C   C342      1.0  0.00703  0.85609  0.42179  1.0000
  C   C343      1.0  0.15066  0.17880  0.07263  1.0000
  C   C344      1.0  0.02929  0.88434  0.07262  1.0000
  C   C345      1.0  0.85676  0.00664  0.07263  1.0000
  C   C346      1.0  0.85662  0.88434  0.56704  1.0000
  C   C347      1.0  0.15165  0.00663  0.56705  1.0000
  C   C348      1.0  0.02845  0.17880  0.56705  1.0000
  C   C349      1.0  0.21453  0.27097  0.49281  1.0000
  C   C350      1.0  0.76442  0.82055  0.99839  1.0000
  C   C351      1.0  0.05692  0.27097  0.99839  1.0000
  C   C352      1.0  0.21538  0.97826  0.99839  1.0000
  C   C353      1.0  0.76463  0.97827  0.49281  1.0000
  C   C354      1.0  0.05756  0.82055  0.49281  1.0000
  C   C355      1.0  0.27104  0.21433  0.99046  1.0000
  C   C356      1.0  0.97858  0.76393  0.99045  1.0000
  C   C357      1.0  0.82012  0.05663  0.99045  1.0000
  C   C358      1.0  0.82095  0.76391  0.49603  1.0000
  C   C359      1.0  0.27087  0.05663  0.49604  1.0000
  C   C360      1.0  0.97792  0.21433  0.49603  1.0000
  C   C361      1.0  0.52229  0.55085  0.34964  1.0000
  C   C362      1.0  0.48434  0.51294  0.84406  1.0000
  C   C363      1.0  0.02955  0.55086  0.84406  1.0000
  C   C364      1.0  0.52282  0.00598  0.84407  1.0000
  C   C365      1.0  0.48494  0.00600  0.34964  1.0000
  C   C366      1.0  0.02950  0.51294  0.34964  1.0000
  C   C367      1.0  0.55114  0.52196  0.14478  1.0000
  C   C368      1.0  0.00595  0.48404  0.14478  1.0000
  C   C369      1.0  0.51265  0.02890  0.14478  1.0000
  C   C370      1.0  0.51320  0.48402  0.63919  1.0000
  C   C371      1.0  0.55055  0.02890  0.63919  1.0000
  C   C372      1.0  0.00598  0.52195  0.63919  1.0000
  C   C373      1.0  0.60741  0.58646  0.35038  1.0000
  C   C374      1.0  0.44866  0.42780  0.84480  1.0000
  C   C375      1.0  0.01433  0.58644  0.84480  1.0000
  C   C376      1.0  0.60673  0.02063  0.84480  1.0000
  C   C377      1.0  0.44818  0.02064  0.35038  1.0000
  C   C378      1.0  0.01416  0.42781  0.35038  1.0000
  C   C379      1.0  0.58681  0.60709  0.14404  1.0000
  C   C380      1.0  0.02115  0.44844  0.14404  1.0000
  C   C381      1.0  0.42874  0.01426  0.14404  1.0000
  C   C382      1.0  0.42808  0.44843  0.63845  1.0000
  C   C383      1.0  0.58729  0.01425  0.63845  1.0000
  C   C384      1.0  0.02134  0.60708  0.63846  1.0000
  H   H1        1.0  0.03472  0.41346  0.28817  1.0000
  H   H2        1.0  0.62223  0.00064  0.78259  1.0000
  H   H3        1.0  0.37943  0.41344  0.78259  1.0000
  H   H4        1.0  0.03501  0.65569  0.78259  1.0000
  H   H5        1.0  0.62185  0.65571  0.28817  1.0000
  H   H6        1.0  0.38015  0.00065  0.28817  1.0000
  H   H7        1.0  0.41323  0.03426  0.20625  1.0000
  H   H8        1.0  0.65604  0.62145  0.20625  1.0000
  H   H9        1.0  0.00048  0.37920  0.20625  1.0000
  H   H10       1.0  0.00075  0.62144  0.70067  1.0000
  H   H11       1.0  0.41365  0.37920  0.70067  1.0000
  H   H12       1.0  0.65533  0.03426  0.70066  1.0000
  H   H13       1.0  0.98817  0.26820  0.28799  1.0000
  H   H14       1.0  0.76627  0.04640  0.78241  1.0000
  H   H15       1.0  0.31474  0.26819  0.78242  1.0000
  H   H16       1.0  0.98873  0.72028  0.78241  1.0000
  H   H17       1.0  0.76709  0.72028  0.28800  1.0000
  H   H18       1.0  0.31448  0.04644  0.28800  1.0000
  H   H19       1.0  0.26919  0.98845  0.20642  1.0000
  H   H20       1.0  0.72077  0.76671  0.20641  1.0000
  H   H21       1.0  0.04677  0.31462  0.20642  1.0000
  H   H22       1.0  0.04731  0.76669  0.70085  1.0000
  H   H23       1.0  0.26841  0.31463  0.70085  1.0000
  H   H24       1.0  0.72100  0.98848  0.70085  1.0000
  H   H25       1.0  0.86732  0.27775  0.41158  1.0000
  H   H26       1.0  0.75691  0.16739  0.90599  1.0000
  H   H27       1.0  0.44520  0.27775  0.90599  1.0000
  H   H28       1.0  0.86768  0.58978  0.90599  1.0000
  H   H29       1.0  0.75739  0.58976  0.41157  1.0000
  H   H30       1.0  0.44505  0.16738  0.41158  1.0000
  H   H31       1.0  0.27860  0.86750  0.08284  1.0000
  H   H32       1.0  0.59032  0.75716  0.08284  1.0000
  H   H33       1.0  0.16780  0.44512  0.08284  1.0000
  H   H34       1.0  0.16819  0.75715  0.57727  1.0000
  H   H35       1.0  0.27810  0.44513  0.57727  1.0000
  H   H36       1.0  0.59044  0.86749  0.57727  1.0000
  H   H37       1.0  0.94890  0.42309  0.41235  1.0000
  H   H38       1.0  0.61155  0.08593  0.90677  1.0000
  H   H39       1.0  0.50920  0.42309  0.90677  1.0000
  H   H40       1.0  0.94899  0.52588  0.90676  1.0000
  H   H41       1.0  0.61205  0.52589  0.41235  1.0000
  H   H42       1.0  0.50879  0.08592  0.41235  1.0000
  H   H43       1.0  0.42395  0.94896  0.08208  1.0000
  H   H44       1.0  0.52631  0.61181  0.08206  1.0000
  H   H45       1.0  0.08646  0.50899  0.08206  1.0000
  H   H46       1.0  0.08661  0.61181  0.57649  1.0000
  H   H47       1.0  0.42343  0.50901  0.57649  1.0000
  H   H48       1.0  0.52667  0.94893  0.57649  1.0000
  H   H49       1.0  0.83233  0.15354  0.38028  1.0000
  H   H50       1.0  0.88106  0.20228  0.87467  1.0000
  H   H51       1.0  0.35574  0.15353  0.87470  1.0000
  H   H52       1.0  0.83290  0.67907  0.87467  1.0000
  H   H53       1.0  0.88163  0.67909  0.38027  1.0000
  H   H54       1.0  0.35580  0.20226  0.38028  1.0000
  H   H55       1.0  0.15442  0.83266  0.11413  1.0000
  H   H56       1.0  0.67966  0.88136  0.11418  1.0000
  H   H57       1.0  0.20255  0.35578  0.11414  1.0000
  H   H58       1.0  0.20315  0.88136  0.60855  1.0000
  H   H59       1.0  0.15386  0.35576  0.60855  1.0000
  H   H60       1.0  0.67968  0.83263  0.60857  1.0000
  H   H61       1.0  0.81389  0.02730  0.29213  1.0000
  H   H62       1.0  0.00723  0.22054  0.78655  1.0000
  H   H63       1.0  0.24773  0.02731  0.78655  1.0000
  H   H64       1.0  0.81478  0.78704  0.78655  1.0000
  H   H65       1.0  0.00791  0.78706  0.29213  1.0000
  H   H66       1.0  0.24795  0.22055  0.29213  1.0000
  H   H67       1.0  0.02825  0.81435  0.20229  1.0000
  H   H68       1.0  0.78774  0.00757  0.20229  1.0000
  H   H69       1.0  0.22071  0.24784  0.20229  1.0000
  H   H70       1.0  0.22160  0.00760  0.69672  1.0000
  H   H71       1.0  0.02757  0.24783  0.69671  1.0000
  H   H72       1.0  0.78754  0.81434  0.69671  1.0000
  H   H73       1.0  0.88233  0.02935  0.33115  1.0000
  H   H74       1.0  0.00514  0.15207  0.82556  1.0000
  H   H75       1.0  0.18132  0.02935  0.82556  1.0000
  H   H76       1.0  0.88328  0.85350  0.82557  1.0000
  H   H77       1.0  0.00594  0.85348  0.33115  1.0000
  H   H78       1.0  0.18147  0.15207  0.33114  1.0000
  H   H79       1.0  0.03037  0.88283  0.16327  1.0000
  H   H80       1.0  0.85417  0.00558  0.16328  1.0000
  H   H81       1.0  0.15218  0.18142  0.16327  1.0000
  H   H82       1.0  0.15315  0.00553  0.65770  1.0000
  H   H83       1.0  0.02955  0.18140  0.65769  1.0000
  H   H84       1.0  0.85402  0.88282  0.65769  1.0000
  H   H85       1.0  0.97595  0.67776  0.49608  1.0000
  H   H86       1.0  0.35696  0.05921  0.00164  1.0000
  H   H87       1.0  0.73731  0.67777  0.00165  1.0000
  H   H88       1.0  0.97547  0.29794  0.00165  1.0000
  H   H89       1.0  0.35725  0.29791  0.49606  1.0000
  H   H90       1.0  0.73660  0.05920  0.49606  1.0000
  H   H91       1.0  0.67850  0.97574  0.98718  1.0000
  H   H92       1.0  0.29817  0.35711  0.98719  1.0000
  H   H93       1.0  0.05999  0.73690  0.98718  1.0000
  H   H94       1.0  0.05955  0.35712  0.49276  1.0000
  H   H95       1.0  0.67824  0.73694  0.49277  1.0000
  H   H96       1.0  0.29891  0.97571  0.49277  1.0000
  H   H97       1.0  0.92322  0.77050  0.60955  1.0000
  H   H98       1.0  0.26556  0.11262  0.11513  1.0000
  H   H99       1.0  0.84863  0.77050  0.11513  1.0000
  H   H100      1.0  0.92254  0.18666  0.11513  1.0000
  H   H101      1.0  0.26446  0.18665  0.60955  1.0000
  H   H102      1.0  0.84904  0.11262  0.60956  1.0000
  H   H103      1.0  0.76993  0.92227  0.87372  1.0000
  H   H104      1.0  0.18686  0.26439  0.87371  1.0000
  H   H105      1.0  0.11297  0.84825  0.87372  1.0000
  H   H106      1.0  0.11225  0.26439  0.37928  1.0000
  H   H107      1.0  0.77103  0.84823  0.37929  1.0000
  H   H108      1.0  0.18646  0.92228  0.37928  1.0000
  H   H109      1.0  0.62589  0.94986  0.50803  1.0000
  H   H110      1.0  0.87524  0.69260  0.67805  1.0000
  H   H111      1.0  0.34227  0.15993  0.18363  1.0000
  H   H112      1.0  0.85284  0.69261  0.18362  1.0000
  H   H113      1.0  0.87463  0.18236  0.18363  1.0000
  H   H114      1.0  0.34230  0.18235  0.67804  1.0000
  H   H115      1.0  0.85219  0.15993  0.67805  1.0000
  H   H116      1.0  0.69323  0.87495  0.80522  1.0000
  H   H117      1.0  0.18265  0.34229  0.80522  1.0000
  H   H118      1.0  0.16085  0.85253  0.80522  1.0000
  H   H119      1.0  0.16024  0.34229  0.31079  1.0000
  H   H120      1.0  0.69318  0.85254  0.31079  1.0000
  H   H121      1.0  0.18329  0.87496  0.31079  1.0000
  H   H122      1.0  0.80939  0.48085  0.60154  1.0000
  H   H123      1.0  0.55397  0.22557  0.10713  1.0000
  H   H124      1.0  0.70656  0.48085  0.10712  1.0000
  H   H125      1.0  0.80921  0.32847  0.10712  1.0000
  H   H126      1.0  0.55409  0.32848  0.60155  1.0000
  H   H127      1.0  0.70626  0.22557  0.60154  1.0000
  H   H128      1.0  0.48152  0.80932  0.88171  1.0000
  H   H129      1.0  0.32892  0.55403  0.88172  1.0000
  H   H130      1.0  0.22627  0.70642  0.88172  1.0000
  H   H131      1.0  0.22611  0.55403  0.38730  1.0000
  H   H132      1.0  0.48139  0.70642  0.38730  1.0000
  H   H133      1.0  0.32922  0.80931  0.38730  1.0000
  H   H134      1.0  0.88991  0.55823  0.53329  1.0000
  H   H135      1.0  0.47655  0.14509  0.03887  1.0000
  H   H136      1.0  0.70355  0.55823  0.03887  1.0000
  H   H137      1.0  0.88964  0.33155  0.03886  1.0000
  H   H138      1.0  0.47677  0.33158  0.53329  1.0000
  H   H139      1.0  0.70307  0.14509  0.53330  1.0000
  H   H140      1.0  0.55894  0.88977  0.94997  1.0000
  H   H141      1.0  0.33193  0.47665  0.94997  1.0000
  H   H142      1.0  0.14585  0.70333  0.94997  1.0000
  H   H143      1.0  0.14558  0.47665  0.45555  1.0000
  H   H144      1.0  0.55873  0.70332  0.45555  1.0000
  H   H145      1.0  0.33240  0.88978  0.45555  1.0000
  H   H146      1.0  0.76957  0.47045  0.68119  1.0000
  H   H147      1.0  0.56441  0.26548  0.18676  1.0000
  H   H148      1.0  0.73601  0.47046  0.18676  1.0000
  H   H149      1.0  0.76934  0.29900  0.18677  1.0000
  H   H150      1.0  0.56445  0.29898  0.68119  1.0000
  H   H151      1.0  0.73579  0.26548  0.68118  1.0000
  H   H152      1.0  0.47109  0.76950  0.80207  1.0000
  H   H153      1.0  0.29947  0.56444  0.80208  1.0000
  H   H154      1.0  0.26612  0.73586  0.80207  1.0000
  H   H155      1.0  0.26594  0.56444  0.30766  1.0000
  H   H156      1.0  0.47104  0.73589  0.30765  1.0000
  H   H157      1.0  0.29973  0.76945  0.30765  1.0000
  H   H158      1.0  0.81401  0.53617  0.79284  1.0000
  H   H159      1.0  0.49869  0.22104  0.29845  1.0000
  H   H160      1.0  0.75738  0.53618  0.29843  1.0000
  H   H161      1.0  0.81369  0.27768  0.29844  1.0000
  H   H162      1.0  0.49874  0.27768  0.79286  1.0000
  H   H163      1.0  0.75698  0.22102  0.79285  1.0000
  H   H164      1.0  0.53681  0.81385  0.69041  1.0000
  H   H165      1.0  0.27813  0.49871  0.69041  1.0000
  H   H166      1.0  0.22180  0.75720  0.69040  1.0000
  H   H167      1.0  0.22148  0.49872  0.19598  1.0000
  H   H168      1.0  0.53674  0.75720  0.19599  1.0000
  H   H169      1.0  0.27847  0.81386  0.19598  1.0000
  H   H170      1.0  0.08547  0.40977  0.01360  1.0000
  H   H171      1.0  0.32566  0.94986  0.01361  1.0000
  H   H172      1.0  0.62560  0.71017  0.01361  1.0000
  H   H173      1.0  0.08582  0.71017  0.50803  1.0000
  H   H174      1.0  0.32501  0.40976  0.50803  1.0000
  H   H175      1.0  0.95003  0.62514  0.97523  1.0000
  H   H176      1.0  0.70983  0.08503  0.97523  1.0000
  H   H177      1.0  0.40987  0.32470  0.97523  1.0000
  H   H178      1.0  0.40961  0.08503  0.48082  1.0000
  H   H179      1.0  0.94967  0.32473  0.48081  1.0000
  H   H180      1.0  0.71047  0.62513  0.48081  1.0000
  H   H181      1.0  0.55665  0.94965  0.46905  1.0000
  H   H182      1.0  0.72523  0.53155  0.78448  1.0000
  H   H183      1.0  0.50340  0.30985  0.29004  1.0000
  H   H184      1.0  0.84153  0.53157  0.29005  1.0000
  H   H185      1.0  0.72482  0.19347  0.29004  1.0000
  H   H186      1.0  0.50326  0.19348  0.78447  1.0000
  H   H187      1.0  0.84125  0.30984  0.78448  1.0000
  H   H188      1.0  0.53208  0.72502  0.69879  1.0000
  H   H189      1.0  0.19397  0.50332  0.69878  1.0000
  H   H190      1.0  0.31067  0.84141  0.69879  1.0000
  H   H191      1.0  0.31026  0.50334  0.20437  1.0000
  H   H192      1.0  0.53223  0.84141  0.20437  1.0000
  H   H193      1.0  0.19422  0.72503  0.20438  1.0000
  H   H194      1.0  0.88516  0.44424  0.79761  1.0000
  H   H195      1.0  0.59047  0.14973  0.30319  1.0000
  H   H196      1.0  0.59413  0.44424  0.30319  1.0000
  H   H197      1.0  0.88517  0.44093  0.30319  1.0000
  H   H198      1.0  0.59081  0.44093  0.79761  1.0000
  H   H199      1.0  0.59377  0.14972  0.79761  1.0000
  H   H200      1.0  0.44502  0.88516  0.68565  1.0000
  H   H201      1.0  0.44136  0.59064  0.68565  1.0000
  H   H202      1.0  0.15033  0.59395  0.68565  1.0000
  H   H203      1.0  0.15033  0.59065  0.19123  1.0000
  H   H204      1.0  0.44467  0.59397  0.19122  1.0000
  H   H205      1.0  0.44171  0.88518  0.19123  1.0000
  H   H206      1.0  0.88563  0.41393  0.73884  1.0000
  H   H207      1.0  0.62075  0.14920  0.24442  1.0000
  H   H208      1.0  0.56330  0.41394  0.24442  1.0000
  H   H209      1.0  0.88571  0.47175  0.24442  1.0000
  H   H210      1.0  0.62113  0.47174  0.73884  1.0000
  H   H211      1.0  0.56297  0.14921  0.73884  1.0000
  H   H212      1.0  0.41474  0.88568  0.74442  1.0000
  H   H213      1.0  0.47220  0.62095  0.74442  1.0000
  H   H214      1.0  0.14978  0.56313  0.74442  1.0000
  H   H215      1.0  0.14986  0.62096  0.25000  1.0000
  H   H216      1.0  0.41435  0.56314  0.24999  1.0000
  H   H217      1.0  0.47251  0.88569  0.25000  1.0000
  H   H218      1.0  0.88080  0.49911  0.74991  1.0000
  H   H219      1.0  0.53564  0.15416  0.25549  1.0000
  H   H220      1.0  0.65346  0.49912  0.25549  1.0000
  H   H221      1.0  0.88066  0.38163  0.25549  1.0000
  H   H222      1.0  0.53590  0.38163  0.74991  1.0000
  H   H223      1.0  0.65304  0.15415  0.74991  1.0000
  H   H224      1.0  0.49985  0.88074  0.73334  1.0000
  H   H225      1.0  0.38203  0.53578  0.73334  1.0000
  H   H226      1.0  0.15483  0.65325  0.73335  1.0000
  H   H227      1.0  0.15470  0.53578  0.23893  1.0000
  H   H228      1.0  0.49958  0.65327  0.23893  1.0000
  H   H229      1.0  0.38244  0.88074  0.23893  1.0000
  H   H230      1.0  0.08577  0.47904  0.96345  1.0000
  H   H231      1.0  0.39468  0.94964  0.96345  1.0000
  H   H232      1.0  0.55627  0.64109  0.96347  1.0000
  H   H233      1.0  0.08595  0.64110  0.46904  1.0000
  H   H234      1.0  0.39412  0.47904  0.46904  1.0000
  H   H235      1.0  0.94973  0.55586  0.02538  1.0000
  H   H236      1.0  0.64080  0.08524  0.02538  1.0000
  H   H237      1.0  0.47920  0.39378  0.02537  1.0000
  H   H238      1.0  0.47885  0.08524  0.51981  1.0000
  H   H239      1.0  0.94954  0.39380  0.51980  1.0000
  H   H240      1.0  0.64136  0.55584  0.51980  1.0000
  H   H241      1.0  0.57265  0.86897  0.46999  1.0000
  H   H242      1.0  0.16638  0.46292  0.96441  1.0000
  H   H243      1.0  0.29785  0.86896  0.96440  1.0000
  H   H244      1.0  0.57249  0.73789  0.96441  1.0000
  H   H245      1.0  0.16670  0.73790  0.46999  1.0000
  H   H246      1.0  0.29737  0.46293  0.46998  1.0000
  H   H247      1.0  0.86912  0.57197  0.02443  1.0000
  H   H248      1.0  0.73763  0.16593  0.02443  1.0000
  H   H249      1.0  0.46297  0.29697  0.02443  1.0000
  H   H250      1.0  0.46285  0.16592  0.51886  1.0000
  H   H251      1.0  0.86879  0.29700  0.51885  1.0000
  H   H252      1.0  0.73812  0.57196  0.51885  1.0000
  H   H253      1.0  0.37832  0.51317  0.39924  1.0000
  H   H254      1.0  0.52219  0.65696  0.89367  1.0000
  H   H255      1.0  0.13576  0.51316  0.89367  1.0000
  H   H256      1.0  0.37876  0.89965  0.89367  1.0000
  H   H257      1.0  0.52248  0.89967  0.39925  1.0000
  H   H258      1.0  0.13592  0.65695  0.39925  1.0000
  H   H259      1.0  0.51330  0.37792  0.09517  1.0000
  H   H260      1.0  0.89973  0.52172  0.09517  1.0000
  H   H261      1.0  0.65671  0.13523  0.09518  1.0000
  H   H262      1.0  0.65718  0.52172  0.58959  1.0000
  H   H263      1.0  0.51301  0.13524  0.58960  1.0000
  H   H264      1.0  0.89955  0.37793  0.58960  1.0000
  H   H265      1.0  0.37990  0.48753  0.33990  1.0000
  H   H266      1.0  0.54780  0.65535  0.83432  1.0000
  H   H267      1.0  0.10850  0.48753  0.83432  1.0000
  H   H268      1.0  0.38041  0.92690  0.83432  1.0000
  H   H269      1.0  0.54814  0.92692  0.33990  1.0000
  H   H270      1.0  0.10870  0.65535  0.33991  1.0000
  H   H271      1.0  0.48767  0.37955  0.15451  1.0000
  H   H272      1.0  0.92698  0.54736  0.15452  1.0000
  H   H273      1.0  0.65507  0.10798  0.15452  1.0000
  H   H274      1.0  0.65559  0.54735  0.64894  1.0000
  H   H275      1.0  0.48736  0.10797  0.64894  1.0000
  H   H276      1.0  0.92679  0.37954  0.64894  1.0000
  H   H277      1.0  0.42450  0.40453  0.31056  1.0000
  H   H278      1.0  0.63070  0.61061  0.80498  1.0000
  H   H279      1.0  0.01499  0.40453  0.80498  1.0000
  H   H280      1.0  0.42405  0.01976  0.80499  1.0000
  H   H281      1.0  0.63001  0.01977  0.31057  1.0000
  H   H282      1.0  0.01524  0.61060  0.31056  1.0000
  H   H283      1.0  0.40479  0.42430  0.18386  1.0000
  H   H284      1.0  0.02049  0.63036  0.18386  1.0000
  H   H285      1.0  0.61143  0.01513  0.18385  1.0000
  H   H286      1.0  0.61098  0.63035  0.67827  1.0000
  H   H287      1.0  0.40548  0.01512  0.67827  1.0000
  H   H288      1.0  0.02026  0.42429  0.67827  1.0000
  H   H289      1.0  0.36457  0.30856  0.29004  1.0000
  H   H290      1.0  0.72668  0.67045  0.78446  1.0000
  H   H291      1.0  0.97877  0.30856  0.78446  1.0000
  H   H292      1.0  0.36429  0.05588  0.78446  1.0000
  H   H293      1.0  0.72596  0.05588  0.29004  1.0000
  H   H294      1.0  0.97921  0.67045  0.29004  1.0000
  H   H295      1.0  0.30881  0.36443  0.20439  1.0000
  H   H296      1.0  0.05670  0.72632  0.20438  1.0000
  H   H297      1.0  0.67120  0.97901  0.20438  1.0000
  H   H298      1.0  0.67090  0.72632  0.69880  1.0000
  H   H299      1.0  0.30953  0.97900  0.69880  1.0000
  H   H300      1.0  0.05628  0.36444  0.69880  1.0000
  H   H301      1.0  0.33373  0.37819  0.28400  1.0000
  H   H302      1.0  0.65713  0.70141  0.77843  1.0000
  H   H303      1.0  0.04512  0.37819  0.77842  1.0000
  H   H304      1.0  0.33447  0.99019  0.77842  1.0000
  H   H305      1.0  0.65747  0.99019  0.28401  1.0000
  H   H306      1.0  0.04551  0.70141  0.28400  1.0000
  H   H307      1.0  0.37837  0.33349  0.21041  1.0000
  H   H308      1.0  0.99035  0.65670  0.21042  1.0000
  H   H309      1.0  0.70102  0.04470  0.21042  1.0000
  H   H310      1.0  0.70176  0.65670  0.70484  1.0000
  H   H311      1.0  0.37802  0.04470  0.70484  1.0000
  H   H312      1.0  0.98999  0.33349  0.70484  1.0000
  H   H313      1.0  0.11893  0.13441  0.41159  1.0000
  H   H314      1.0  0.90101  0.91605  0.90601  1.0000
  H   H315      1.0  0.01572  0.13441  0.90600  1.0000
  H   H316      1.0  0.11998  0.01933  0.90601  1.0000
  H   H317      1.0  0.90115  0.01933  0.41158  1.0000
  H   H318      1.0  0.01663  0.91604  0.41158  1.0000
  H   H319      1.0  0.13447  0.11885  0.08285  1.0000
  H   H320      1.0  0.01978  0.90049  0.08283  1.0000
  H   H321      1.0  0.91550  0.01556  0.08283  1.0000
  H   H322      1.0  0.91655  0.90047  0.57725  1.0000
  H   H323      1.0  0.13434  0.01556  0.57726  1.0000
  H   H324      1.0  0.01885  0.11884  0.57725  1.0000
  H   H325      1.0  0.19378  0.11106  0.40340  1.0000
  H   H326      1.0  0.92426  0.84112  0.89783  1.0000
  H   H327      1.0  0.95173  0.11106  0.89783  1.0000
  H   H328      1.0  0.19375  0.08271  0.89783  1.0000
  H   H329      1.0  0.92336  0.08271  0.40340  1.0000
  H   H330      1.0  0.95259  0.84111  0.40341  1.0000
  H   H331      1.0  0.11122  0.19376  0.09103  1.0000
  H   H332      1.0  0.08375  0.92383  0.09101  1.0000
  H   H333      1.0  0.84173  0.95218  0.09101  1.0000
  H   H334      1.0  0.84170  0.92382  0.58543  1.0000
  H   H335      1.0  0.11213  0.95218  0.58544  1.0000
  H   H336      1.0  0.08288  0.19377  0.58544  1.0000
  H   H337      1.0  0.17799  0.13830  0.45957  1.0000
  H   H338      1.0  0.89704  0.85697  0.95400  1.0000
  H   H339      1.0  0.99483  0.13831  0.95399  1.0000
  H   H340      1.0  0.17786  0.03962  0.95400  1.0000
  H   H341      1.0  0.89609  0.03962  0.45957  1.0000
  H   H342      1.0  0.99568  0.85697  0.45957  1.0000
  H   H343      1.0  0.13841  0.17791  0.03486  1.0000
  H   H344      1.0  0.04066  0.89659  0.03485  1.0000
  H   H345      1.0  0.85761  0.99527  0.03485  1.0000
  H   H346      1.0  0.85751  0.89657  0.52926  1.0000
  H   H347      1.0  0.13940  0.99527  0.52927  1.0000
  H   H348      1.0  0.03982  0.17793  0.52927  1.0000
  H   H349      1.0  0.15511  0.22145  0.48876  1.0000
  H   H350      1.0  0.81399  0.87995  0.99434  1.0000
  H   H351      1.0  0.06674  0.22146  0.99434  1.0000
  H   H352      1.0  0.15600  0.96837  0.99434  1.0000
  H   H353      1.0  0.81411  0.96839  0.48876  1.0000
  H   H354      1.0  0.06752  0.87995  0.48875  1.0000
  H   H355      1.0  0.22147  0.15494  0.99451  1.0000
  H   H356      1.0  0.96874  0.81343  0.99451  1.0000
  H   H357      1.0  0.87949  0.06650  0.99451  1.0000
  H   H358      1.0  0.88038  0.81343  0.50008  1.0000
  H   H359      1.0  0.22140  0.06652  0.50008  1.0000
  H   H360      1.0  0.96797  0.15493  0.50008  1.0000
  H   H361      1.0  0.20548  0.31809  0.50624  1.0000
  H   H362      1.0  0.71735  0.82966  0.01183  1.0000
  H   H363      1.0  0.11316  0.31809  0.01183  1.0000
  H   H364      1.0  0.20622  0.92204  0.01183  1.0000
  H   H365      1.0  0.71748  0.92205  0.50625  1.0000
  H   H366      1.0  0.11375  0.82965  0.50626  1.0000
  H   H367      1.0  0.31811  0.20521  0.97701  1.0000
  H   H368      1.0  0.92235  0.71681  0.97699  1.0000
  H   H369      1.0  0.82928  0.11285  0.97700  1.0000
  H   H370      1.0  0.82999  0.71680  0.48258  1.0000
  H   H371      1.0  0.31803  0.11284  0.48259  1.0000
  H   H372      1.0  0.92173  0.20523  0.48259  1.0000
  H   H373      1.0  0.49862  0.56495  0.31803  1.0000
  H   H374      1.0  0.47029  0.53664  0.81245  1.0000
  H   H375      1.0  0.06733  0.56496  0.81246  1.0000
  H   H376      1.0  0.49910  0.96818  0.81246  1.0000
  H   H377      1.0  0.47079  0.96819  0.31804  1.0000
  H   H378      1.0  0.06732  0.53664  0.31804  1.0000
  H   H379      1.0  0.56514  0.49825  0.17640  1.0000
  H   H380      1.0  0.96815  0.46993  0.17638  1.0000
  H   H381      1.0  0.53638  0.06673  0.17637  1.0000
  H   H382      1.0  0.53687  0.46989  0.67079  1.0000
  H   H383      1.0  0.56473  0.06673  0.67078  1.0000
  H   H384      1.0  0.96816  0.49826  0.67079  1.0000
  N   N1        1.0  0.52869  0.00462  0.38257  1.0000
  N   N2        1.0  0.47711  0.50706  0.38257  1.0000
  N   N3        1.0  0.52816  0.55810  0.87699  1.0000
  N   N4        1.0  0.03085  0.50706  0.87699  1.0000
  N   N5        1.0  0.47768  0.00461  0.87700  1.0000
  N   N6        1.0  0.03091  0.55810  0.38257  1.0000
  N   N7        1.0  0.50733  0.47680  0.11185  1.0000
  N   N8        1.0  0.00463  0.52783  0.11185  1.0000
  N   N9        1.0  0.55779  0.03027  0.11185  1.0000
  N   N10       1.0  0.55839  0.52782  0.60627  1.0000
  N   N11       1.0  0.50677  0.03027  0.60627  1.0000
  N   N12       1.0  0.00458  0.47679  0.60627  1.0000
  N   N13       1.0  0.90072  0.75235  0.32256  1.0000
  N   N14       1.0  0.28252  0.13451  0.81698  1.0000
  N   N15       1.0  0.88724  0.75238  0.81698  1.0000
  N   N16       1.0  0.90001  0.14800  0.81698  1.0000
  N   N17       1.0  0.28254  0.14803  0.32256  1.0000
  N   N18       1.0  0.88648  0.13451  0.32255  1.0000
  N   N19       1.0  0.75300  0.90038  0.17185  1.0000
  N   N20       1.0  0.14828  0.28255  0.17186  1.0000
  N   N21       1.0  0.13549  0.88686  0.17187  1.0000
  N   N22       1.0  0.13477  0.28255  0.66629  1.0000
  N   N23       1.0  0.75296  0.88687  0.66628  1.0000
  N   N24       1.0  0.14902  0.90038  0.66629  1.0000
  N   N25       1.0  0.25085  0.25149  0.53173  1.0000
  N   N26       1.0  0.78386  0.78420  0.03731  1.0000
  N   N27       1.0  0.00108  0.25147  0.03731  1.0000
  N   N28       1.0  0.25177  0.03410  0.03731  1.0000
  N   N29       1.0  0.78418  0.03411  0.53173  1.0000
  N   N30       1.0  0.00170  0.78421  0.53173  1.0000
  N   N31       1.0  0.25161  0.25068  0.95153  1.0000
  N   N32       1.0  0.03443  0.78346  0.95153  1.0000
  N   N33       1.0  0.78372  0.00077  0.95154  1.0000
  N   N34       1.0  0.78466  0.78342  0.45711  1.0000
  N   N35       1.0  0.25132  0.00079  0.45711  1.0000
  N   N36       1.0  0.03378  0.25068  0.45711  1.0000
  N   N37       1.0  0.47016  0.23242  0.72599  1.0000
  N   N38       1.0  0.80267  0.56471  0.23156  1.0000
  N   N39       1.0  0.79693  0.23244  0.23157  1.0000
  N   N40       1.0  0.47018  0.23774  0.23157  1.0000
  N   N41       1.0  0.80226  0.23775  0.72599  1.0000
  N   N42       1.0  0.79729  0.56472  0.72598  1.0000
  N   N43       1.0  0.23283  0.47016  0.75728  1.0000
  N   N44       1.0  0.23856  0.80246  0.75727  1.0000
  N   N45       1.0  0.56532  0.79712  0.75727  1.0000
  N   N46       1.0  0.56532  0.80249  0.26286  1.0000
  N   N47       1.0  0.23322  0.79713  0.26286  1.0000
  N   N48       1.0  0.23818  0.47019  0.26285  1.0000
