# Supplementary material for: Introducing chirality in porous organic cages through solid-state interactions
Source: Chem Sci. 2024 Sep 18;15(40):16519–28. doi: 10.1039/d4sc04430d (PMC11420649; doi:10.1039/d4sc04430d)
Supplement: SC-015-D4SC04430D-s003 [file SC-015-D4SC04430D-s003.xyz]

85272

N -236.007992 61.779761 -66.947818
N -235.566094 57.262342 -60.913775
N -240.207760 65.931278 -69.124348
N -246.291955 66.234132 -65.079706
C -237.284476 64.107117 -68.961465
C -236.020749 63.790093 -68.449391
C -235.117873 64.823861 -68.203469
C -235.459387 66.166157 -68.503996
C -236.733360 66.480673 -68.989378
C -237.637080 65.451106 -69.244636
C -238.281087 62.983793 -69.197806
H -239.322459 63.313091 -69.133110
H -238.228934 62.195166 -68.430451
H -238.081513 62.539724 -70.171464
C -235.585070 62.315835 -68.263649
H -236.033419 61.719867 -69.026991
H -234.512688 62.208035 -68.508762
C -233.765916 64.488730 -67.591411
H -233.838318 63.641241 -66.889231
H -233.404713 65.295324 -66.989734
H -233.008337 64.260974 -68.368181
C -237.146336 67.947749 -69.223524
H -236.930148 68.265304 -70.258850
H -236.653937 68.625614 -68.564934
H -238.209893 68.107880 -68.992329
C -238.966455 65.786576 -69.939144
H -238.843577 66.683497 -70.571196
H -239.124399 65.021408 -70.676230
C -235.164359 61.042787 -66.337479
H -234.172019 60.832581 -66.773231
C -235.426008 60.396874 -65.018698
C -234.519477 59.431000 -64.560025
H -233.632759 59.168084 -65.155440
C -234.746518 58.772093 -63.332867
H -234.029346 58.022486 -63.016314
C -235.885252 59.063264 -62.525902
C -236.781861 60.045392 -62.973894
H -237.670809 60.300425 -62.378556
C -236.557272 60.701936 -64.206232
H -237.275471 61.446679 -64.531174
C -236.156529 58.357363 -61.237986
H -236.904062 58.836302 -60.586509
C -235.840246 56.558915 -59.632486
H -234.887866 56.376278 -59.158975
H -236.157130 55.545656 -59.839951
C -240.243259 65.822890 -67.845592
H -239.349673 65.640310 -67.278473
C -241.494911 65.923018 -67.025374
C -242.717421 66.257986 -67.595187
H -242.766143 66.474670 -68.657308
C -243.897220 66.300123 -66.813078
H -244.821423 66.549111 -67.295132
C -243.894159 66.008795 -65.434998
C -242.669856 65.696822 -64.860158
H -242.624154 65.468557 -63.799728
C -241.486128 65.655159 -65.644814
H -240.562394 65.394487 -65.166610
C -245.141043 66.005017 -64.599395
H -245.008441 65.787108 -63.542149
C -247.536041 66.201145 -64.257456
H -248.220978 65.519535 -64.716295
H -248.047664 67.162061 -64.382057
C -247.489507 65.830035 -62.744574
C -247.607881 64.482921 -62.310937
C -247.580251 63.365089 -63.338448
H -248.591094 63.125125 -63.624258
H -247.105014 62.456234 -62.954388
H -246.981842 63.622279 -64.238853
N -235.710332 71.006685 -60.478622
N -234.288955 68.005314 -67.168495
N -240.643775 71.242367 -56.399494
N -246.556408 68.224879 -58.813031
C -237.440442 71.713090 -57.681666
C -236.126221 71.292345 -58.040169
C -235.415211 70.454928 -57.156295
C -235.999033 70.070560 -55.902411
C -237.322170 70.470426 -55.560030
C -238.034838 71.313956 -56.435975
C -238.227267 72.597711 -58.658744
H -239.307547 72.486362 -58.535669
H -238.012367 72.325469 -59.694141
H -237.981424 73.649581 -58.553860
C -235.429820 71.833439 -59.341252
H -235.787504 72.849469 -59.547075
H -234.363837 71.986017 -59.184484
C -234.008025 69.946741 -57.566757
H -233.907172 69.774552 -58.637116
H -233.778395 68.973779 -57.113995
H -233.246228 70.656886 -57.299939
C -237.996349 69.972548 -54.239308
H -237.871678 70.688713 -53.448373
H -237.613110 69.001341 -53.907911
H -239.063391 69.804617 -54.343394
C -239.422492 71.891161 -55.983274
H -239.480410 71.971742 -54.897351
H -239.463783 72.938955 -56.310927
C -234.731334 70.759323 -61.296829
H -233.731474 71.138410 -61.147548
C -234.833566 69.968389 -62.509973
C -233.756582 69.962502 -63.445072
H -232.856095 70.518692 -63.278533
C -233.825348 69.254186 -64.621668
H -232.977302 69.282512 -65.327060
C -234.972306 68.526774 -64.895570
C -236.042117 68.513893 -63.950344
H -236.943392 67.961995 -64.123971
C -235.975492 69.228229 -62.773651
H -236.824039 69.209713 -62.068625
C -235.074249 67.794219 -66.146952
H -235.874791 67.064275 -66.137091
C -234.394479 67.277545 -68.414791
H -233.411428 66.855519 -68.678128
H -234.531833 68.007691 -69.226608
C -240.620823 70.188381 -57.103580
H -239.692645 69.691287 -57.418532
C -241.844280 69.558665 -57.561934
C -243.122917 70.016154 -57.155503
H -243.241400 70.835555 -56.471536
C -244.266456 69.441375 -57.636798
H -245.233878 69.834087 -57.308886
C -244.169920 68.389879 -58.540404
C -242.893460 67.916132 -58.929280
H -242.775835 67.104357 -59.622804
C -241.746108 68.492483 -58.446014
H -240.777188 68.109089 -58.782140
C -245.369713 67.799133 -59.094887
H -245.168601 66.975516 -59.767201
C -247.748652 67.660296 -59.385947
H -248.314466 68.480266 -59.839182
H -248.426466 67.335128 -58.564511
C -247.591109 66.527297 -60.416655
C -247.454374 66.848085 -61.794927
C -247.259131 68.307967 -62.264774
H -248.218616 68.787938 -62.461128
H -246.618322 68.384758 -63.168956
H -246.743999 68.896203 -61.542188
N -236.865104 60.650405 -55.579731
N -235.135590 67.846244 -54.809870
N -241.633503 57.512898 -57.924506
N -246.981568 61.786806 -60.106792
C -238.607097 58.043552 -56.514138
C -237.251088 58.427779 -56.542559
C -236.376324 58.007630 -57.593258
C -236.843775 57.175039 -58.590950
C -238.205331 56.816460 -58.573751
C -239.082678 57.226664 -57.521853
C -239.567527 58.528905 -55.387977
H -240.606026 58.595029 -55.676246
H -239.339197 59.545246 -55.104183
H -239.509991 57.875895 -54.503209
C -236.702189 59.209662 -55.373855
H -237.240942 58.910571 -54.447407
H -235.676721 58.880605 -55.184712
C -234.914935 58.471507 -57.660547
H -234.817468 59.479828 -57.288500
H -234.502272 58.547532 -58.683034
H -234.284549 57.795909 -57.082095
C -238.739579 55.993149 -59.711931
H -238.720746 54.926958 -59.456059
H -238.179994 56.157340 -60.656234
H -239.761774 56.284224 -59.939262
C -240.535791 56.688762 -57.412707
H -240.574350 55.708974 -57.865691
H -240.772868 56.445269 -56.361889
C -235.883394 61.382703 -55.282770
H -234.963483 60.952047 -54.903690
C -235.879718 62.851929 -55.399861
C -234.848124 63.552571 -54.827598
H -234.057015 63.027489 -54.316865
C -234.825258 64.944327 -54.886842
H -234.017965 65.452302 -54.422688
C -235.831507 65.676488 -55.524590
C -236.852301 64.975941 -56.116727
H -237.645256 65.505063 -56.620674
C -236.878442 63.581232 -56.052653
H -237.687886 63.068607 -56.508302
C -235.839097 67.149311 -55.573276
H -236.495776 67.598506 -56.304728
C -235.147400 69.312546 -54.857360
H -234.113935 69.650414 -54.973072
H -235.436978 69.662520 -53.861731
C -241.444540 58.659412 -58.493565
H -240.453116 59.086241 -58.656134
C -242.548867 59.510713 -58.969170
C -243.875091 59.062342 -58.927368
H -244.116808 58.063054 -58.562083
C -244.911432 59.896993 -59.335024
H -245.922458 59.516342 -59.273008
C -244.656596 61.207919 -59.798363
C -243.329181 61.649530 -59.862809
H -243.089965 62.653259 -60.217098
C -242.289227 60.811812 -59.454217
H -241.278731 61.194784 -59.504155
C -245.747698 62.120509 -60.192076
H -245.423550 63.102826 -60.556358
C -248.070270 62.701212 -60.468361
H -248.786167 62.739910 -59.618913
H -248.653857 62.224844 -61.221582
C -247.744783 64.157518 -60.934149
C -247.709140 65.179126 -59.987839
C -247.791269 64.824374 -58.485916
H -248.825790 64.854566 -58.099263
H -247.202418 65.503269 -57.911529
H -247.367473 63.840792 -58.259072
N -244.479129 196.395262 5.297063
N -244.926398 203.857516 5.542710
N -240.213258 192.002842 6.794656
N -234.049537 194.727942 8.948166
C -243.179709 193.357578 5.749431
C -244.440139 193.985308 5.947347
C -245.307853 193.551577 7.011370
C -244.935366 192.469718 7.851202
C -243.664246 191.863678 7.666968
C -242.795757 192.287608 6.600339
C -242.220715 193.852053 4.610986
H -241.170473 193.664371 4.806399
H -242.279537 194.935232 4.472288
H -242.451758 193.391643 3.670250
C -244.912614 195.064900 4.940763
H -244.496794 194.841592 3.945614
H -245.991223 194.976552 4.810918
C -246.654892 194.269744 7.266498
H -246.592293 195.336322 7.027755
H -246.981037 194.234710 8.318345
H -247.433116 193.840679 6.676926
C -243.215601 190.752232 8.639872
H -243.443192 189.767426 8.265164
H -243.675201 190.845335 9.638761
H -242.144620 190.797368 8.803329
C -241.472896 191.506822 6.296164
H -241.583117 190.464368 6.623064
H -241.351234 191.418267 5.212998
C -245.329887 197.349209 5.181364
H -246.335232 197.176908 4.842988
C -245.060434 198.755465 5.468935
C -245.983403 199.738816 5.083480
H -246.887939 199.474332 4.592709
C -245.750691 201.084152 5.306930
H -246.481383 201.817567 4.984491
C -244.589530 201.485328 5.926891
C -243.675801 200.500245 6.332907
H -242.769260 200.769548 6.817164
C -243.906235 199.152356 6.104095
H -243.174819 198.415543 6.417329
C -244.312752 202.905316 6.146676
H -243.540038 203.081283 6.857692
C -244.646813 205.270798 5.760014
H -245.593394 205.775581 6.008554
H -244.362845 205.738318 4.795817
C -240.155390 193.047981 7.505677
H -241.041403 193.622606 7.806887
C -238.886558 193.575803 7.971227
C -237.667929 192.893861 7.755561
H -237.634370 191.944037 7.257320
C -236.473216 193.431018 8.158644
H -235.553087 192.878911 7.960144
C -236.456980 194.668015 8.790929
C -237.676657 195.339431 9.028127
H -237.707558 196.295138 9.515835
C -238.875331 194.800145 8.624224
H -239.795395 195.356621 8.811017
C -235.195504 195.272918 9.184334
H -235.312944 196.222249 9.687074
C -232.791936 195.341033 9.310373
H -232.136226 195.397418 8.413998
H -232.256752 194.627960 9.941126
C -232.818651 196.732469 9.968293
C -232.729447 197.905648 9.161257
C -232.808700 197.821587 7.635963
H -231.811813 197.723735 7.164421
H -233.300936 198.699413 7.205137
H -233.416920 196.989095 7.336743
N -244.389916 195.565341 16.681182
N -246.026047 192.372183 10.262007
N -239.376353 198.392798 18.919984
N -233.605181 198.265286 14.419888
C -242.587095 197.210947 18.815426
C -243.918163 197.239260 18.391424
C -244.633865 198.461551 18.353957
C -244.036726 199.644640 18.775237
C -242.697659 199.616828 19.171711
C -241.979973 198.396720 19.218813
C -241.796232 195.885521 18.824221
H -240.718287 196.017738 18.703385
H -242.039008 195.270559 17.982424
H -242.010234 195.313224 19.747559
C -244.624269 195.925075 18.076108
H -244.242864 195.119828 18.715287
H -245.681220 195.980647 18.403298
C -246.061230 198.507698 17.837651
H -246.188038 197.799881 17.041594
H -246.308663 199.471064 17.374132
H -246.796705 198.288787 18.644229
C -242.012142 200.919585 19.535790
H -242.100880 201.079089 20.610490
H -242.415313 201.793528 19.013295
H -240.953515 200.913911 19.229315
C -240.569342 198.340168 19.818181
H -240.487651 199.118613 20.555819
H -240.505377 197.431108 20.438382
C -245.390588 195.123388 16.072641
H -246.375342 195.029216 16.567744
C -245.334746 194.688467 14.676749
C -246.428836 194.008519 14.196157
H -247.309081 193.813542 14.832173
C -246.403373 193.550719 12.891947
H -247.263352 193.018296 12.558969
C -245.283957 193.763713 12.028143
C -244.197351 194.463391 12.500946
H -243.316340 194.650231 11.863810
C -244.220506 194.917426 13.809766
H -243.359759 195.443401 14.150229
C -245.227534 193.262932 10.654562
H -244.448419 193.704771 10.001561
C -245.965814 191.872185 8.895034
H -246.964367 191.964360 8.495951
H -245.824440 190.789170 8.950951
C -239.442714 198.515961 17.647204
H -240.389604 198.614123 17.150812
C -238.247861 198.524329 16.737516
C -236.950341 198.510679 17.224220
H -236.795547 198.516454 18.288994
C -235.834204 198.469390 16.351780
H -234.850788 198.445459 16.769665
C -235.977937 198.440531 14.963557
C -237.273387 198.477743 14.474749
H -237.427302 198.459849 13.409945
C -238.393249 198.519665 15.350055
H -239.378063 198.531513 14.934557
C -234.807535 198.351617 14.026952
H -235.044715 198.359831 12.974528
C -232.441953 198.146083 13.493223
H -231.863139 197.268428 13.801184
H -231.757921 198.958469 13.681132
C -232.651404 198.072910 11.967116
C -232.806400 196.821399 11.372232
C -232.969925 195.552050 12.253682
H -232.002431 195.072577 12.413290
H -233.625592 194.831067 11.813592
H -233.453451 195.750995 13.223983
N -243.428630 205.774572 11.431762
N -244.939200 201.900936 17.785924
N -238.801902 205.808592 6.995916
N -233.386211 201.301229 8.470164
C -241.780730 206.643639 8.606217
C -243.124473 206.420782 9.030332
C -244.030526 205.906293 8.128890
C -243.606906 205.651571 6.797785
C -242.257131 205.849593 6.386387
C -241.348753 206.371161 7.280446
C -240.785822 207.172436 9.597814
H -239.752823 206.879904 9.364238
H -240.979768 206.758769 10.603234
H -240.843895 208.260528 9.640518
C -243.627428 206.840522 10.436610
H -243.079423 207.720973 10.725019
H -244.656731 207.221762 10.398662
C -245.478036 205.606844 8.602433
H -245.539790 205.261867 9.643454
H -245.908286 204.789132 8.064511
H -246.114798 206.491630 8.493703
C -241.769354 205.479618 4.967908
H -241.812838 206.344646 4.285930
H -242.342280 204.670735 4.563644
H -240.745139 205.093085 4.952216
C -239.910741 206.749303 6.775340
H -239.908617 207.016201 5.712228
H -239.659917 207.698891 7.216254
C -244.382460 205.571293 12.297083
H -245.305426 206.158448 12.286872
C -244.347432 204.560294 13.387279
C -245.346473 204.588933 14.404930
H -246.140854 205.332236 14.389293
C -245.331618 203.671340 15.471956
H -246.114238 203.731528 16.246628
C -244.319176 202.694662 15.550171
C -243.331311 202.651078 14.521252
H -242.534839 201.910377 14.544149
C -243.342883 203.574121 13.454581
H -242.558076 203.523293 12.681331
C -244.271438 201.733403 16.684889
H -243.617791 200.872809 16.515946
C -244.887408 200.944558 18.915800
H -245.912138 200.674517 19.215814
H -244.568690 201.478147 19.786656
C -238.969882 204.659718 7.566549
H -239.951086 204.296799 7.903389
C -237.852959 203.729461 7.830612
C -236.540479 204.003663 7.367118
H -236.319772 204.902761 6.780127
C -235.490551 203.137826 7.667439
H -234.490487 203.394286 7.302225
C -235.717606 201.968638 8.441095
C -237.031914 201.681389 8.885184
H -237.249782 200.787842 9.482320
C -238.085519 202.549971 8.583389
H -239.084748 202.301280 8.957948
C -234.610547 201.062972 8.806283
H -234.914011 200.177709 9.388839
C -232.280857 200.419084 8.857153
H -231.548083 201.023552 9.346783
H -231.726468 200.124526 7.949283
C -232.574443 199.158914 9.751542
C -232.562669 199.243074 11.156261
C -232.460682 200.612083 11.807202
H -231.419225 200.858495 11.968051
H -233.018230 200.642965 12.763995
H -232.906773 201.415002 11.213584
N -268.192594 107.890738 -42.760196
N -268.466341 111.528615 -49.362561
N -264.046176 107.333992 -38.203413
N -257.841474 110.688817 -39.777292
C -266.969523 106.936677 -39.846055
C -268.216425 107.369161 -40.322119
C -269.103891 108.103334 -39.483282
C -268.764909 108.371473 -38.160961
C -267.506939 107.961546 -37.698711
C -266.618905 107.220548 -38.529832
C -265.988695 106.165950 -40.771022
H -264.945208 106.283723 -40.524960
H -266.020700 106.537375 -41.802387
H -266.221651 105.102184 -40.749982
C -268.653840 106.947332 -41.711777
H -268.234156 105.961006 -41.929339
H -269.732790 106.760918 -41.682180
C -270.435768 108.626492 -40.016319
H -270.345864 108.903592 -41.075149
H -270.772430 109.547508 -39.543205
H -271.218192 107.878184 -39.874171
C -267.093778 108.337810 -36.294419
H -267.340925 107.542183 -35.565155
H -267.560319 109.266488 -35.958078
H -266.023783 108.534389 -36.271076
C -265.312209 106.623858 -37.960939
H -265.449970 106.435838 -36.886695
H -265.182545 105.612380 -38.335221
C -269.019408 108.202134 -43.662451
H -270.025153 107.791589 -43.644987
C -268.719686 109.114192 -44.807160
C -269.615458 109.194569 -45.848447
H -270.521184 108.607336 -45.812339
C -269.353292 110.019981 -46.965086
H -270.063352 110.047356 -47.756164
C -268.189057 110.793116 -47.071059
C -267.302754 110.730184 -46.019571
H -266.394850 111.313827 -46.062746
C -267.562653 109.898838 -44.902892
H -266.851864 109.861643 -44.112616
C -267.881056 111.650723 -48.256514
H -267.111234 112.391791 -48.120325
C -268.155668 112.380985 -50.543040
H -269.092240 112.810953 -50.888729
H -267.851806 111.736389 -51.368008
C -263.970400 108.455211 -38.845426
H -264.845283 108.966267 -39.232100
C -262.694120 109.150582 -39.130310
C -261.490109 108.676098 -38.612775
H -261.474251 107.792488 -37.967756
C -260.287107 109.317589 -38.931883
H -259.378556 108.910163 -38.522603
C -260.247691 110.455042 -39.779118
C -261.453199 110.944025 -40.278176
H -261.466163 111.820937 -40.932902
C -262.660202 110.300712 -39.957481
H -263.568475 110.699618 -40.375587
C -258.976274 111.120758 -40.163447
H -259.076025 112.005927 -40.805788
C -256.573445 111.330136 -40.182024
H -255.908331 110.567619 -40.610641
H -256.061208 111.584101 -39.279362
C -256.573564 112.560452 -41.157157
C -256.449239 112.376203 -42.549772
C -256.516147 110.963785 -43.112302
H -255.517628 110.521624 -43.225910
H -256.983452 110.966471 -44.079544
H -257.140860 110.295780 -42.486741
N -268.229568 117.749215 -37.249778
N -269.879935 110.465252 -37.059658
N -263.172858 121.196799 -38.875118
N -257.365333 117.246822 -40.668313
C -266.408881 120.473220 -37.843132
C -267.734668 120.069088 -38.040450
C -268.420910 120.577779 -39.151715
C -267.800164 121.516355 -40.041257
C -266.466111 121.896179 -39.855945
C -265.777926 121.397208 -38.742617
C -265.649674 119.893376 -36.651486
H -264.568006 119.874499 -36.825433
H -265.898920 118.847247 -36.450075
H -265.885687 120.454966 -35.749741
C -268.468406 119.162627 -36.988269
H -268.112121 119.377672 -35.998587
H -269.526603 119.453929 -36.896825
C -269.841663 120.096242 -39.403290
H -269.977611 119.051700 -39.099765
H -270.061965 120.115429 -40.462130
H -270.589488 120.701174 -38.865845
C -265.753679 122.840685 -40.877358
H -265.848685 123.878038 -40.570527
H -266.131195 122.761550 -41.879854
H -264.692827 122.590984 -41.004987
C -264.374921 121.948209 -38.446854
H -264.281858 122.971454 -38.838121
H -264.338188 122.089935 -37.370474
C -269.234458 116.971936 -37.103049
H -270.225588 117.347373 -36.807039
C -269.175804 115.518298 -37.296633
C -270.280866 114.744201 -36.882049
H -271.171230 115.202851 -36.436895
C -270.253975 113.361679 -37.016568
H -271.122949 112.794423 -36.673779
C -269.121997 112.712907 -37.574262
C -268.023879 113.488864 -38.009808
H -267.132930 113.025488 -38.448120
C -268.048596 114.873863 -37.869986
H -267.179076 115.444908 -38.203850
C -269.064523 111.249085 -37.699316
H -268.269272 110.885875 -38.373033
C -269.818695 109.007836 -37.182666
H -270.810859 108.664413 -37.428351
H -269.703400 108.564265 -36.186443
C -263.224370 120.107029 -39.518264
H -264.163843 119.680242 -39.810277
C -262.021378 119.324997 -39.911564
C -260.729364 119.791351 -39.701040
H -260.584481 120.755696 -39.261217
C -259.606568 119.017877 -40.033787
H -258.628105 119.409159 -39.841506
C -259.737910 117.752353 -40.588289
C -261.027280 117.294990 -40.820880
H -261.171569 116.325072 -41.249827
C -262.153812 118.071232 -40.487487
H -263.133979 117.676507 -40.667903
C -258.561395 116.900753 -40.905315
H -258.788411 115.951723 -41.352196
C -256.196794 116.390050 -40.953924
H -255.641798 116.279285 -40.038626
H -255.495736 116.950759 -41.608322
C -256.393574 114.978398 -41.526033
C -256.572376 113.864172 -40.649516
C -256.773947 114.069147 -39.139005
H -255.819699 114.018411 -38.645320
H -257.442142 113.324424 -38.672430
H -257.261645 115.020109 -38.909660
N -266.979336 117.745738 -48.627025
N -268.639840 121.639189 -42.479497
N -262.312502 113.896943 -50.533699
N -257.019305 113.297353 -45.888213
C -265.285319 115.648533 -50.597713
C -266.637629 115.891331 -50.214243
C -267.546909 114.819870 -50.125312
C -267.117022 113.517204 -50.455288
C -265.759387 113.274592 -50.811140
C -264.847548 114.342729 -50.909533
C -264.287735 116.810035 -50.662143
H -263.259932 116.493386 -50.501324
H -264.500738 117.518873 -49.868702
H -264.320574 117.346869 -51.622000
C -267.143633 117.335291 -50.000787
H -266.577875 118.013989 -50.673725
H -268.163112 117.448628 -50.355000
C -269.005201 115.069128 -49.651877
H -269.084793 115.845105 -48.905830
H -269.449448 114.198051 -49.140259
H -269.619815 115.360773 -50.489953
C -265.267268 111.842119 -51.074367
H -265.283988 111.625158 -52.137115
H -265.855166 111.091451 -50.514141
H -264.252498 111.677975 -50.737827
C -263.396602 114.100993 -51.466868
H -263.378242 113.267665 -52.151733
H -263.127682 114.940600 -52.136865
C -267.945592 118.404799 -48.078123
H -268.854199 118.640566 -48.606250
C -267.944582 118.921558 -46.713281
C -268.951997 119.822957 -46.308878
H -269.728356 120.129059 -46.980163
C -268.968735 120.361257 -45.037602
H -269.756815 121.064479 -44.764167
C -267.980499 120.010064 -44.131287
C -266.984501 119.091363 -44.526926
H -266.206060 118.793041 -43.854951
C -266.964357 118.555974 -45.802966
H -266.173884 117.858392 -46.084228
C -267.966032 120.590058 -42.792569
H -267.331370 120.060281 -42.092530
C -268.621160 122.217181 -41.147210
H -269.654560 122.335289 -40.774617
H -268.298195 123.254094 -41.263640
C -262.512781 113.877649 -49.261545
H -263.505205 113.987367 -48.790242
C -261.420763 113.717729 -48.319605
C -260.098123 113.462270 -48.765574
H -259.850868 113.353499 -49.820298
C -259.071891 113.362753 -47.866077
H -258.062854 113.179107 -48.253650
C -259.333595 113.515107 -46.490440
C -260.658187 113.747070 -46.040860
H -260.902569 113.867593 -44.986891
C -261.688015 113.846424 -46.943425
H -262.696122 114.042065 -46.558927
C -258.251804 113.457158 -45.528234
H -258.581410 113.566071 -44.487454
C -255.938870 113.269773 -44.938015
H -255.196810 114.007583 -45.279455
H -255.383177 112.332928 -45.055590
C -256.270345 113.487099 -43.429791
C -256.269751 114.789316 -42.917534
C -256.141693 116.006517 -43.875973
H -255.096448 116.292443 -44.034503
H -256.707205 116.866110 -43.500915
H -256.563114 115.829632 -44.844220
N -234.967111 127.884812 -25.186598
N -233.190791 124.674826 -31.703573
N -240.069402 128.149199 -21.326102
N -245.791432 124.900685 -23.877139
C -236.830054 128.650903 -22.489828
C -235.494740 128.248835 -22.777749
C -234.805945 127.460633 -21.834538
C -235.434256 127.107539 -20.592351
C -236.777193 127.487959 -20.320126
C -237.468325 128.282485 -21.255706
C -237.591511 129.481233 -23.531007
H -238.671538 129.348126 -23.449359
H -237.325931 129.176531 -24.546689
H -237.374460 130.542880 -23.453694
C -234.755603 128.759823 -24.068104
H -235.125874 129.759753 -24.325323
H -233.703090 128.943736 -23.872252
C -233.373709 126.971583 -22.167408
H -233.222412 126.762975 -23.226585
H -233.142865 126.020481 -21.670409
H -232.641698 127.709915 -21.894479
C -237.496087 127.021554 -19.010813
H -237.422329 127.769552 -18.241129
H -237.106827 126.071556 -18.628686
H -238.551619 126.824065 -19.153519
C -238.884361 128.842698 -20.882330
H -238.991484 128.961267 -19.802579
H -238.934569 129.877742 -21.249154
C -233.949774 127.631427 -25.954164
H -232.967997 128.040147 -25.776770
C -233.981120 126.793884 -27.142199
C -232.866345 126.780309 -28.031247
H -231.988248 127.364450 -27.847091
C -232.867669 126.027531 -29.184289
H -231.991965 126.050872 -29.854568
C -233.982889 125.262223 -29.479876
C -235.090531 125.257702 -28.579729
H -235.969205 124.677606 -28.771083
C -235.091484 126.016408 -27.426870
H -235.967792 126.002933 -26.757291
C -234.013589 124.481728 -30.708085
H -234.795772 123.732677 -30.705575
C -233.225269 123.899245 -32.927192
H -232.224250 123.491423 -33.133894
H -233.342995 124.596775 -33.770408
C -239.992130 127.070109 -21.990758
H -239.041989 126.583918 -22.248672
C -241.177817 126.394103 -22.477437
C -242.480574 126.835451 -22.141454
H -242.646977 127.676926 -21.492482
C -243.586919 126.215467 -22.649590
H -244.574527 126.596649 -22.376648
C -243.427715 125.133371 -23.510653
C -242.127538 124.676341 -23.828553
H -241.961845 123.842186 -24.487362
C -241.017630 125.298042 -23.318217
H -240.028369 124.925943 -23.599699
C -244.586489 124.493413 -24.093676
H -244.338224 123.650169 -24.727373
C -246.942460 124.286423 -24.479198
H -247.505038 125.076401 -24.985315
H -247.646900 123.974633 -23.675101
C -246.715049 123.119751 -25.461784
C -246.525736 123.393745 -26.844710
C -246.343179 124.841534 -27.358650
H -247.302016 125.291188 -27.612194
H -245.666664 124.901015 -28.238142
H -245.874189 125.468509 -26.636351
N -236.101749 117.677086 -19.967343
N -234.571579 124.943547 -19.384372
N -240.683323 114.338683 -22.397342
N -246.015039 118.404413 -24.956493
C -237.739527 114.993836 -20.880169
C -236.394927 115.409856 -20.865511
C -235.467478 114.972837 -21.863590
C -235.871460 114.092480 -22.850032
C -237.221650 113.701531 -22.877241
C -238.151407 114.128703 -21.877627
C -238.757220 115.496812 -19.812728
H -239.781371 115.527372 -20.146636
H -238.564546 116.529194 -19.556145
H -238.723981 114.877316 -18.902679
C -235.916203 116.247581 -19.702895
H -236.487176 115.969006 -18.788978
H -234.894754 115.950095 -19.459064
C -234.017882 115.469672 -21.886315
H -233.959482 116.493933 -21.546583
H -233.563446 115.518679 -22.893430
H -233.399517 114.830126 -21.257630
C -237.686088 112.823791 -24.007183
H -237.654620 111.767252 -23.712370
H -237.090454 112.967356 -24.933220
H -238.701740 113.082036 -24.287797
C -239.593015 113.559591 -21.810218
H -239.589706 112.562251 -22.229222
H -239.869889 113.348558 -20.761382
C -235.152317 118.443978 -19.655717
H -234.242154 118.049247 -19.222785
C -235.176298 119.909224 -19.825411
C -234.188547 120.655619 -19.235621
H -233.410352 120.168153 -18.673100
C -234.194096 122.045970 -19.343935
H -233.420858 122.590386 -18.864505
C -235.185763 122.730804 -20.049668
C -236.161969 121.983899 -20.659036
H -236.942307 122.475646 -21.214829
C -236.159732 120.590731 -20.545891
H -236.935485 120.041953 -21.016713
C -235.224045 124.201808 -20.151666
H -235.856786 124.608590 -20.926240
C -234.613977 126.408019 -19.485059
H -233.585998 126.766634 -19.569541
H -234.954012 126.787124 -18.515025
C -240.495616 115.469228 -22.999297
H -239.509581 115.914167 -23.135563
C -241.594896 116.276669 -23.551600
C -242.908847 115.797600 -23.549439
H -243.143507 114.805553 -23.158770
C -243.942850 116.592547 -24.030321
H -244.945047 116.189540 -23.997189
C -243.697777 117.892987 -24.529603
C -242.381406 118.364495 -24.554020
H -242.149810 119.361410 -24.933983
C -241.343859 117.566738 -24.071994
H -240.342675 117.972420 -24.093145
C -244.788633 118.765022 -25.001586
H -244.471562 119.742181 -25.387085
C -247.105146 119.279587 -25.396310
H -247.856910 119.331506 -24.578908
H -247.643418 118.761735 -26.156306
C -246.792791 120.727171 -25.900052
C -246.821424 121.784104 -24.989635
C -246.961154 121.481761 -23.479655
H -248.010223 121.501053 -23.137906
H -246.414243 122.195640 -22.905400
H -246.526922 120.516384 -23.199875
N -234.775483 118.414781 -31.331150
N -234.497810 114.126582 -25.120531
N -238.959935 122.386205 -33.831452
N -245.209515 122.688195 -30.056237
C -236.011986 120.638515 -33.480471
C -234.767384 120.370542 -32.904388
C -233.900925 121.435203 -32.658047
C -234.258115 122.758530 -33.020844
C -235.514151 123.024539 -33.570607
C -236.381023 121.963812 -33.826562
C -236.970128 119.482328 -33.717905
H -238.018528 119.788865 -33.708855
H -236.934187 118.722671 -32.920678
H -236.718670 119.007710 -34.666559
C -234.308265 118.913489 -32.647388
H -234.708600 118.278856 -33.407530
H -233.225986 118.822613 -32.843551
C -232.572323 121.154925 -31.977715
H -232.656405 120.331285 -31.248552
H -232.256481 121.992275 -31.390506
H -231.778087 120.917233 -32.713908
C -235.948368 124.473316 -33.874627
H -235.694734 124.758668 -34.911580
H -235.501447 125.187133 -33.220397
H -237.022394 124.616105 -33.694087
C -237.683513 122.241979 -34.588343
H -237.553378 123.118962 -35.247005
H -237.791684 121.446216 -35.303990
C -233.944647 117.720305 -30.659301
H -232.931452 117.518340 -31.045506
C -234.248661 117.115854 -29.329295
C -233.343287 116.188491 -28.798044
H -232.427445 115.925524 -29.346262
C -233.608701 115.568538 -27.557694
H -232.890820 114.847771 -27.184225
C -234.785868 115.861506 -26.809727
C -235.682106 116.805590 -27.330297
H -236.600098 117.060739 -26.781872
C -235.418951 117.422943 -28.575900
H -236.137388 118.138579 -28.957531
C -235.096815 115.195550 -25.508691
H -235.881361 115.680136 -24.906308
C -234.811467 113.463044 -23.826407
H -233.878697 113.320526 -23.306678
H -235.095740 112.434424 -24.010472
C -239.048920 122.323364 -32.551266
H -238.178645 122.182883 -31.940604
C -240.334796 122.422926 -31.787844
C -241.536286 122.707569 -32.420576
H -241.543164 122.884396 -33.491715
C -242.747567 122.749473 -31.690123
H -243.653471 122.958444 -32.219561
C -242.798264 122.508389 -30.302473
C -241.595824 122.246993 -29.665425
H -241.591522 122.058471 -28.595700
C -240.380321 122.205449 -30.398346
H -239.474560 121.984688 -29.872310
C -244.077951 122.504731 -29.519658
H -243.987005 122.328625 -28.449776
C -246.484969 122.654961 -29.285625
H -247.132624 121.939955 -29.747992
H -247.011034 123.599053 -29.466181
C -246.496430 122.340365 -27.758513
C -246.603267 121.005922 -27.281710
C -246.505670 119.851338 -28.267001
H -247.495430 119.576273 -28.586409
H -246.028299 118.967841 -27.830498
H -245.875237 120.090365 -29.150793
N -209.773993 97.237283 -73.608627
N -208.379990 101.424367 -79.787003
N -214.571507 93.750597 -71.316413
N -220.345508 94.083378 -75.379951
C -211.452266 95.173466 -71.525044
C -210.124473 95.302779 -72.039812
C -209.326976 94.148666 -72.244123
C -209.839658 92.872517 -71.899527
C -211.175366 92.745969 -71.411554
C -211.974865 93.896395 -71.197781
C -212.331973 96.428358 -71.333960
H -213.397902 96.234838 -71.393282
H -212.134530 97.173977 -72.127124
H -212.155628 96.881987 -70.376114
C -209.511908 96.702222 -72.273833
H -209.945927 97.382909 -71.535063
H -208.453528 96.678961 -72.026517
C -207.902193 94.280449 -72.858820
H -207.826531 95.103375 -73.589695
H -207.590377 93.408460 -73.429394
H -207.181941 94.438586 -72.086736
C -211.768162 91.352621 -71.129323
H -211.665875 91.050345 -70.083382
H -211.307403 90.589040 -71.760407
H -212.824719 91.323326 -71.360874
C -213.383360 93.764609 -70.500623
H -213.409331 92.883218 -69.837749
H -213.508120 94.574316 -69.792220
C -208.808458 97.834502 -74.238559
H -207.832024 97.930967 -73.804940
C -208.897865 98.457439 -75.579155
C -207.855254 99.279755 -76.065238
H -206.989481 99.448709 -75.474670
C -207.915610 99.914723 -77.314608
H -207.095841 100.552706 -77.652417
C -209.019077 99.742201 -78.116892
C -210.052887 98.902027 -77.640851
H -210.919989 98.741193 -78.231628
C -209.995080 98.269931 -76.386405
H -210.815939 97.637245 -76.040396
C -209.113545 100.427185 -79.428813
H -209.861436 100.023336 -80.067032
C -208.478080 102.107534 -81.092240
H -207.477307 102.145618 -81.565686
H -208.693479 103.163219 -80.922146
C -214.500117 93.811900 -72.597061
H -213.550792 93.853876 -73.164310
C -215.693101 93.843278 -73.419874
C -216.986275 93.693066 -72.846593
H -217.137491 93.526607 -71.778968
C -218.104213 93.774156 -73.632946
H -219.085143 93.666854 -73.148500
C -217.966566 94.008102 -75.018876
C -216.673837 94.135047 -75.596367
H -216.524436 94.313466 -76.662724
C -215.552242 94.053076 -74.807432
H -214.570741 94.172192 -75.288441
C -219.141950 94.141409 -75.860625
H -218.907708 94.298323 -76.922930
C -221.515803 94.245853 -76.209366
H -222.152482 95.030340 -75.778976
H -222.141265 93.363574 -76.054650
C -221.316053 94.547963 -77.732391
C -221.249424 95.883654 -78.212768
C -221.171625 97.030844 -77.225553
H -222.168850 97.412504 -76.954512
H -220.569003 97.855848 -77.637716
H -220.673224 96.733208 -76.314149
N -210.042918 87.779536 -79.745370
N -208.787138 90.840404 -73.162115
N -214.664711 88.027344 -83.838863
N -220.370209 91.891690 -81.568922
C -211.633309 87.192692 -82.523497
C -210.307947 87.453077 -82.172405
C -209.442504 88.156447 -83.079696
C -209.885978 88.564365 -84.348332
C -211.219021 88.326518 -84.684105
C -212.086214 87.616980 -83.784529
C -212.586204 86.456070 -81.521964
H -213.636685 86.702812 -81.655092
H -212.418606 86.739557 -80.496426
H -212.453241 85.375415 -81.588725
C -209.773923 86.876727 -80.850544
H -210.258824 85.922857 -80.611914
H -208.721631 86.579769 -80.995458
C -208.018841 88.493578 -82.679214
H -207.978308 88.694012 -81.615974
H -207.647665 89.411573 -83.163644
H -207.323275 87.678373 -82.916451
C -211.734421 88.856276 -86.023944
H -211.633174 88.097422 -86.788005
H -211.219950 89.757301 -86.386237
H -212.782141 89.166517 -85.932165
C -213.495168 87.207088 -84.224670
H -213.481598 87.091381 -85.306374
H -213.678640 86.185213 -83.861435
C -209.103760 87.929871 -78.931287
H -208.143221 87.416954 -79.061258
C -209.205457 88.776852 -77.748165
C -208.204945 88.679294 -76.808422
H -207.361753 88.002827 -76.950065
C -208.280058 89.438417 -75.658724
H -207.493667 89.327639 -74.948481
C -209.356455 90.321353 -75.417291
C -210.346982 90.436205 -76.367755
H -211.191963 91.108795 -76.218891
C -210.274665 89.671379 -77.517353
H -211.062689 89.772497 -78.226893
C -209.467278 91.111856 -74.193967
H -210.178640 91.940756 -74.233875
C -208.901680 91.626420 -71.943723
H -207.897824 91.927537 -71.689646
H -209.180361 90.951764 -71.108702
C -214.574893 89.098868 -83.172359
H -213.620829 89.483741 -82.869680
C -215.751856 89.902144 -82.743837
C -217.042513 89.598720 -83.141293
H -217.202140 88.773386 -83.796416
C -218.148057 90.337927 -82.687488
H -219.128327 90.061301 -83.006961
C -218.000217 91.405319 -81.821268
C -216.708590 91.724470 -81.441914
H -216.551381 92.542725 -80.776991
C -215.599292 90.983124 -81.897610
H -214.619196 91.250632 -81.569605
C -219.165191 92.170642 -81.295280
H -218.922222 92.988906 -80.651450
C -221.532005 92.630785 -81.023579
H -222.219591 91.908617 -80.545975
H -222.107366 93.009432 -81.858972
C -221.323796 93.776194 -80.032931
C -221.326041 93.494748 -78.644960
C -221.331786 92.038497 -78.124063
H -222.352727 91.695084 -77.917048
H -220.771215 91.914586 -77.214898
H -220.833623 91.358388 -78.822017
N -209.658060 98.017602 -85.002490
N -208.697253 90.616522 -85.511175
N -214.209322 101.848929 -82.798599
N -220.160722 98.390927 -80.503181
C -211.161547 100.870606 -84.170363
C -209.861240 100.313151 -84.120636
C -209.023180 100.657917 -83.081052
C -209.466738 101.585373 -82.116637
C -210.776274 102.118535 -82.154302
C -211.615685 101.783931 -83.195445
C -212.086419 100.469282 -85.283530
H -213.145833 100.550748 -84.999577
H -211.953620 99.419061 -85.530246
H -211.890280 101.074871 -86.189180
C -209.318501 99.418591 -85.257063
H -209.751042 99.749002 -86.195569
H -208.249647 99.603835 -85.451252
C -207.630150 100.009165 -82.989133
H -207.619809 98.980482 -83.325009
H -207.304651 99.920525 -81.963230
H -206.885538 100.574568 -83.586360
C -211.297541 103.051097 -81.049701
H -211.139580 104.097030 -81.342043
H -210.830412 102.852615 -80.097927
H -212.361677 102.904658 -80.818685
C -212.989054 102.503432 -83.331672
H -212.950128 103.499317 -82.913651
H -213.119291 102.734285 -84.390632
C -208.744516 97.150479 -85.267753
H -207.754933 97.442817 -85.655720
C -208.915403 95.695915 -85.099848
C -207.928457 94.842738 -85.640768
H -207.046326 95.240405 -86.164212
C -208.067282 93.460281 -85.533190
H -207.289170 92.831999 -85.974189
C -209.195687 92.890171 -84.877024
C -210.173392 93.742634 -84.316194
H -211.057310 93.340927 -83.799396
C -210.037127 95.128258 -84.428716
H -210.816220 95.761100 -83.996382
C -209.373112 91.430782 -84.777354
H -210.129548 91.099697 -84.035387
C -208.878041 89.164111 -85.412951
H -207.899057 88.698286 -85.279591
H -209.131466 88.814784 -86.396529
C -214.193240 100.708584 -82.189563
H -213.269481 100.161792 -82.006585
C -215.420469 100.026534 -81.691721
C -216.682985 100.643253 -81.756857
H -216.783087 101.652430 -82.157653
C -217.835845 99.966146 -81.327029
H -218.791694 100.473656 -81.408132
C -217.765148 98.649746 -80.817448
C -216.502357 98.040485 -80.729932
H -216.404427 97.026786 -80.339975
C -215.345495 98.720127 -81.160779
H -214.389544 98.209900 -81.091657
C -218.980127 97.901852 -80.399160
H -218.796224 96.898719 -79.999467
C -221.371153 97.639636 -80.116909
H -222.023327 97.660869 -80.967866
H -221.952149 98.218836 -79.384894
C -221.246932 96.169763 -79.599418
C -221.257063 95.113081 -80.508530
C -221.187662 95.416191 -82.020807
H -222.189256 95.505922 -82.411901
H -220.637510 94.642346 -82.567219
H -220.639260 96.328371 -82.278906
N -235.304286 88.347802 -38.550979
N -233.940510 95.638513 -37.875317
N -240.073259 84.925755 -40.495179
N -245.845246 88.869054 -42.167065
C -236.966558 85.639146 -39.350600
C -235.639568 86.106088 -39.492478
C -234.832024 85.741995 -40.614880
C -235.333955 84.883419 -41.572350
C -236.668855 84.441686 -41.441097
C -237.478379 84.795830 -40.317322
C -237.857157 86.062942 -38.145327
H -238.921199 86.065790 -38.341644
H -237.665394 87.091483 -37.874775
H -237.685704 85.413010 -37.276998
C -235.038943 86.918642 -38.372366
H -235.479507 86.585387 -37.408361
H -233.980765 86.652702 -38.275706
C -233.407981 86.295036 -40.803744
H -233.338710 87.307363 -40.434021
H -233.088118 86.398108 -41.854171
H -232.689967 85.658074 -40.289177
C -237.249814 83.588544 -42.532331
H -237.145971 82.524656 -42.288633
H -236.781906 83.788508 -43.517050
H -238.305732 83.816935 -42.667733
C -238.886218 84.169302 -40.088217
H -238.905234 83.189187 -40.543005
H -239.018653 83.909941 -39.026113
C -234.343425 89.138796 -38.334433
H -233.368399 88.764597 -38.040651
C -234.436867 90.606447 -38.438827
C -233.401028 91.368394 -37.953347
H -232.537428 90.891729 -37.518430
C -233.465618 92.759753 -38.002628
H -232.651143 93.315758 -37.606799
C -234.566636 93.430307 -38.543344
C -235.593512 92.668932 -39.049543
H -236.458511 93.149466 -39.477383
C -235.531500 91.274461 -38.995235
H -236.347118 90.713615 -39.382371
C -234.665703 94.900572 -38.578881
H -235.409364 95.310046 -39.245051
C -234.043190 97.102179 -37.909180
H -233.042424 97.503088 -38.110349
H -234.267839 97.432186 -36.892479
C -240.001139 86.083199 -41.067106
H -239.051755 86.570591 -41.310500
C -241.193401 86.866364 -41.437375
C -242.485654 86.337113 -41.285488
H -242.636469 85.323714 -40.910308
C -243.603346 87.107696 -41.594270
H -244.583685 86.665363 -41.448957
C -243.466365 88.433276 -42.065325
C -242.174352 88.955842 -42.239826
H -242.025456 89.973542 -42.603811
C -241.052998 88.182454 -41.930574
H -240.072195 88.627021 -42.063770
C -244.641891 89.278236 -42.354841
H -244.407985 90.279767 -42.736140
C -247.015947 89.715997 -42.424797
H -247.659730 89.708990 -41.519078
H -247.633853 89.205699 -43.126639
C -246.817325 91.191183 -42.902832
C -246.761760 92.212021 -41.957566
C -246.694855 91.850247 -40.461696
H -247.695495 91.816236 -39.988555
H -246.099036 92.563339 -39.936199
H -246.194863 90.893627 -40.281011
N -235.485438 89.546945 -49.906200
N -234.262796 85.052953 -43.988636
N -240.104625 93.438582 -51.671782
N -245.844887 93.360932 -47.128156
C -237.067772 91.796051 -51.776936
C -235.745203 91.556123 -51.379842
C -234.885061 92.643418 -51.204699
C -235.330733 93.963428 -51.462702
C -236.661192 94.200174 -51.832368
C -237.523023 93.116998 -52.016726
C -238.015159 90.613563 -51.935104
H -239.067482 90.878367 -51.778515
H -237.851051 89.827855 -51.184007
H -237.872820 90.183862 -52.923086
C -235.207593 90.110441 -51.244972
H -235.684424 89.488979 -51.969549
H -234.152750 90.068949 -51.581819
C -233.464917 92.390776 -50.715992
H -233.427175 91.538943 -50.019419
H -233.101241 93.217483 -50.142845
H -232.762182 92.211169 -51.554665
C -237.179760 95.640232 -52.017258
H -237.071220 95.972411 -53.061547
H -236.672784 96.346347 -51.399912
H -238.230094 95.734503 -51.694657
C -238.927792 93.371603 -52.589158
H -238.912153 94.275837 -53.220073
H -239.102775 92.599002 -53.313971
C -234.548525 88.861734 -49.378756
H -233.583572 88.713473 -49.898812
C -234.658692 88.198478 -48.051801
C -233.658417 87.288961 -47.682203
H -232.809371 87.081838 -48.352075
C -233.741213 86.614979 -46.449307
H -232.954687 85.909934 -46.202809
C -234.825311 86.834466 -45.547421
C -235.815741 87.760862 -45.907011
H -236.666550 87.959926 -45.237029
C -235.735692 88.432300 -47.144888
H -236.523768 89.132453 -47.399572
C -234.944156 86.110676 -44.250693
H -235.662528 86.542045 -43.535304
C -234.385315 84.331645 -42.698270
H -233.384459 84.206937 -42.311486
H -234.658958 83.300706 -42.885381
C -240.024731 93.326095 -50.399543
H -239.074431 93.197663 -49.914828
C -241.208879 93.347954 -49.476271
C -242.496331 93.608394 -49.934173
H -242.648160 93.823533 -50.983069
C -243.608542 93.576709 -49.055405
H -244.585961 93.769395 -49.452587
C -243.470797 93.283744 -47.689417
C -242.182493 93.046324 -47.226468
H -242.033031 92.819431 -46.179030
C -241.066509 93.078593 -48.108063
H -240.089192 92.874282 -47.714768
C -244.642726 93.201996 -46.752091
H -244.407496 92.990775 -45.715249
C -247.013431 93.250207 -46.204558
H -247.695154 92.528270 -46.606912
H -247.591146 94.178579 -46.276247
C -246.816123 92.880062 -44.709032
C -246.817315 91.526689 -44.279419
C -246.811004 90.413894 -45.311624
H -247.829033 90.112508 -45.510385
H -246.250347 89.534916 -44.978740
H -246.306351 90.709082 -46.255393
N -235.183809 98.768822 -43.430024
N -234.158748 95.869689 -50.221734
N -239.769656 98.694631 -38.951830
N -245.692595 95.322743 -40.865142
C -236.712527 99.363371 -40.497187
C -235.407651 99.024433 -40.969951
C -234.573723 98.230431 -40.160152
C -235.026177 97.808520 -38.867790
C -236.340083 98.126231 -38.410566
C -237.175450 98.926210 -39.212142
C -237.632693 100.200125 -41.392624
H -238.692935 100.022378 -41.178220
H -237.490603 99.943196 -42.441656
H -237.440914 101.265450 -41.300773
C -234.856143 99.609739 -42.317650
H -235.290541 100.602716 -42.482845
H -233.788854 99.827259 -42.252547
C -233.175390 97.810059 -40.693288
H -233.155836 97.645882 -41.766439
H -232.850191 96.851830 -40.271379
H -232.435177 98.565566 -40.488112
C -236.870420 97.585345 -37.044914
H -236.721222 98.306922 -36.264109
H -236.402590 96.638534 -36.756778
H -237.933362 97.352478 -37.057747
C -238.554690 99.416774 -38.638211
H -238.524782 99.491903 -37.554067
H -238.685851 100.461151 -38.951285
C -234.262652 98.583156 -44.329021
H -233.275356 99.022766 -44.263712
C -234.421123 97.789009 -45.531671
C -233.426422 97.850799 -46.553310
H -232.547336 98.461135 -46.460767
C -233.553398 97.141186 -47.721838
H -232.769541 97.222630 -48.495202
C -234.677364 96.344803 -47.901046
C -235.662840 96.264767 -46.870340
H -236.543671 95.658560 -46.969695
C -235.538445 96.980259 -45.701422
H -236.323315 96.908554 -44.928259
C -234.842263 95.609062 -49.141285
H -235.596465 94.830945 -49.068635
C -234.327068 95.138470 -51.456501
H -233.344339 94.777803 -51.806318
H -234.576465 95.860564 -52.244975
C -239.744335 97.644656 -39.661893
H -238.816175 97.205761 -40.058817
C -240.965987 96.941568 -40.017048
C -242.233575 97.319366 -39.499578
H -242.341977 98.129359 -38.803363
C -243.380844 96.676050 -39.883859
H -244.340852 97.008376 -39.471750
C -243.299298 95.633252 -40.798280
C -242.031523 95.238996 -41.298224
H -241.925243 94.436637 -42.003723
C -240.880273 95.884209 -40.912214
H -239.920128 95.561258 -41.332580
C -244.508056 94.970591 -41.250537
H -244.315917 94.161365 -41.942238
C -246.896742 94.686713 -41.336061
H -247.548159 95.471407 -41.730912
H -247.483378 94.319081 -40.464527
C -246.760364 93.566307 -42.382415
C -246.760470 93.897206 -43.760374
C -246.692196 95.367871 -44.231824
H -247.694029 95.788755 -44.340210
H -246.134904 95.485253 -45.184542
H -246.151494 95.985666 -43.553818
N -235.957896 120.065652 -65.368455
N -235.292050 115.019812 -59.791509
N -240.156784 124.508244 -66.907806
N -245.983239 124.619944 -62.480295
C -237.282531 122.596649 -67.087596
C -235.997369 122.198688 -66.685457
C -235.045336 123.176994 -66.407950
C -235.361517 124.547373 -66.568693
C -236.655364 124.940726 -66.943880
C -237.608680 123.967460 -67.230249
C -238.330659 121.531246 -67.357477
H -239.357493 121.882745 -67.199288
H -238.257033 120.676979 -66.666585
H -238.205541 121.172468 -68.376180
C -235.598390 120.704884 -66.656150
H -236.113347 120.195036 -67.438386
H -234.544406 120.588816 -66.976360
C -233.666360 122.749437 -65.913550
H -233.723256 121.846222 -65.284728
H -233.241634 123.485655 -65.268233
H -232.963915 122.571479 -66.752801
C -237.034852 126.431114 -67.023340
H -236.871997 126.833928 -68.038265
H -236.479609 127.030508 -66.340863
H -238.079155 126.600165 -66.712974
C -238.970136 124.402159 -67.807975
H -238.856817 125.346660 -68.365977
H -239.198545 123.713431 -68.597017
C -235.100604 119.253889 -64.878763
H -234.141770 119.055680 -65.392303
C -235.302214 118.500601 -63.607785
C -234.398841 117.473374 -63.292635
H -233.557210 117.240329 -63.962802
C -234.571904 116.714464 -62.116011
H -233.859608 115.920413 -61.911456
C -235.651650 116.963758 -61.217343
C -236.543910 118.005874 -61.521089
H -237.388033 118.231162 -60.851543
C -236.373695 118.762977 -62.702913
H -237.087694 119.552986 -62.916163
C -235.866754 116.153959 -59.981642
H -236.558650 116.592454 -59.245737
C -235.510357 114.213153 -58.561998
H -234.534586 113.961214 -58.166994
H -235.873235 113.234702 -58.836257
C -240.117077 124.285908 -65.644132
H -239.194345 124.027265 -65.152405
C -241.315198 124.347530 -64.741792
C -242.562103 124.767341 -65.202341
H -242.669164 125.080089 -66.236036
C -243.692601 124.772721 -64.347415
H -244.638543 125.090518 -64.746918
C -243.614192 124.358569 -63.003328
C -242.364432 123.961091 -62.535900
H -242.260874 123.637081 -61.504701
C -241.230145 123.956298 -63.393562
H -240.285291 123.627258 -62.998871
C -244.809997 124.315453 -62.095017
H -244.619378 123.999491 -61.071534
C -247.178022 124.548942 -61.587965
H -247.913664 123.933352 -62.060175
H -247.665990 125.529535 -61.596303
C -247.050439 124.042084 -60.119560
C -247.186202 122.668245 -59.798105
C -247.258423 121.650113 -60.918026
H -248.294934 121.467012 -61.159504
H -246.789165 120.698811 -60.645030
H -246.706931 121.969648 -61.828074
N -234.959857 128.636417 -58.157017
N -234.048413 126.219276 -65.155213
N -239.635390 128.644824 -53.773233
N -245.796644 126.037927 -56.062959
C -236.494952 129.135275 -55.207523
C -235.216300 128.711598 -55.682752
C -234.478097 127.779173 -54.921617
C -234.997389 127.300907 -53.672227
C -236.286636 127.705562 -53.214274
C -237.025808 128.643390 -53.966894
C -237.313182 130.125224 -56.052435
H -238.389751 130.034891 -55.872035
H -237.170915 129.942256 -57.118543
H -237.026414 131.153372 -55.872316
C -234.582186 129.346533 -56.972505
H -234.919381 130.384744 -57.066435
H -233.501330 129.452910 -56.870316
C -233.112522 127.270642 -55.461904
H -233.083206 127.193534 -56.546921
H -232.886788 126.256588 -55.110791
H -232.310897 127.929716 -55.182871
C -236.895900 127.111129 -51.902645
H -236.699057 127.747279 -51.062253
H -236.523942 126.105334 -51.681629
H -237.975071 126.984766 -51.953744
C -238.366987 129.216084 -53.379864
H -238.355398 129.199545 -52.290024
H -238.394188 130.287670 -53.611957
C -234.039140 128.436298 -59.053037
H -233.017472 128.770258 -58.934481
C -234.241989 127.763433 -60.320926
C -233.222565 127.810891 -61.318302
H -232.293434 128.322090 -61.160990
C -233.386986 127.215810 -62.544796
H -232.581282 127.283120 -63.296557
C -234.574855 126.551422 -62.808213
C -235.587095 126.484198 -61.802851
H -236.517310 125.977927 -61.966785
C -235.424611 127.085313 -60.575603
H -236.230520 127.027794 -59.823324
C -234.777860 125.939996 -64.109054
H -235.601845 125.237347 -64.112405
C -234.254530 125.612248 -66.450359
H -233.301298 125.188315 -66.810352
H -234.418027 126.414928 -67.185171
C -239.690281 127.660978 -54.565893
H -238.797568 127.168749 -54.980256
C -240.962828 127.112543 -54.999344
C -242.201735 127.567345 -54.475525
H -242.251309 128.322783 -53.717230
C -243.393963 127.073230 -54.932019
H -244.328545 127.461749 -54.511374
C -243.387462 126.107772 -55.927363
C -242.150184 125.635296 -56.435011
H -242.101808 124.888323 -57.202087
C -240.953969 126.130684 -55.976661
H -240.018090 125.752119 -56.404753
C -244.640987 125.606055 -56.454451
H -244.508187 124.842973 -57.206713
C -247.042897 125.563645 -56.606569
H -247.609919 126.435553 -56.950346
H -247.680898 125.186043 -55.775922
C -246.985870 124.526961 -57.739131
C -246.923501 124.966328 -59.089618
C -246.709394 126.453218 -59.442093
H -247.665473 126.975616 -59.535399
H -246.121628 126.592679 -60.374211
H -246.130404 126.957134 -58.705220
N -236.151959 117.940166 -54.114876
N -234.139243 124.967609 -52.833653
N -241.168428 115.174574 -56.418442
N -246.512206 119.772635 -57.880875
C -238.037156 115.486058 -55.160530
C -236.670042 115.830850 -55.240468
C -235.873552 115.483175 -56.376004
C -236.429791 114.760056 -57.410483
C -237.802305 114.441915 -57.339124
C -238.601630 114.779680 -56.203097
C -238.912548 115.894161 -53.938966
H -239.966857 116.016113 -54.154585
H -238.633440 116.871340 -53.583028
H -238.821869 115.163816 -53.119952
C -236.023464 116.485760 -54.045542
H -236.515054 116.120514 -53.116991
H -234.996895 116.111994 -53.950442
C -234.400823 115.907533 -56.494265
H -234.247433 116.872566 -56.043109
H -234.048563 116.063571 -57.529716
H -233.756780 115.165818 -56.017562
C -238.433704 113.742668 -58.508228
H -238.433990 112.659957 -58.347662
H -237.926791 113.974932 -59.467540
H -239.460593 114.082069 -58.644783
C -240.065924 114.277766 -56.050182
H -240.164447 113.346686 -56.582993
H -240.246296 113.947721 -55.012124
C -235.127793 118.612123 -53.817755
H -234.198430 118.123324 -53.536090
C -235.083261 120.081944 -53.806827
C -233.993280 120.696097 -53.241982
H -233.187726 120.105340 -52.829595
C -233.928526 122.083178 -53.181493
H -233.075855 122.522265 -52.726745
C -234.950314 122.897367 -53.688643
C -236.030713 122.284792 -54.273910
H -236.837563 122.879002 -54.679086
C -236.098542 120.894437 -54.329649
H -236.952992 120.450024 -54.776214
C -234.912719 124.364898 -53.608715
H -235.599892 124.896344 -54.255475
C -234.106009 126.428677 -52.752837
H -233.068400 126.744698 -52.903322
H -234.322876 126.694623 -51.714822
C -240.976965 116.359365 -56.896321
H -239.981380 116.769209 -57.083015
C -242.082967 117.280072 -57.225839
C -243.421566 116.869491 -57.140039
H -243.673527 115.850906 -56.848588
C -244.455926 117.765535 -57.407736
H -245.475800 117.411226 -57.315736
C -244.186687 119.102150 -57.770408
C -242.848513 119.508031 -57.879375
H -242.598230 120.530105 -58.159355
C -241.810580 118.608752 -57.611240
H -240.790417 118.964288 -57.691001
C -245.272411 120.075940 -58.014049
H -244.938494 121.075180 -58.311146
C -247.593492 120.745249 -58.092563
H -248.255955 120.727634 -57.200107
H -248.239179 120.357209 -58.845878
C -247.248980 122.224433 -58.449482
C -247.121622 123.152498 -57.422580
C -247.122868 122.666620 -55.955578
H -248.132806 122.691695 -55.503813
H -246.476306 123.271851 -55.362743
H -246.717190 121.656815 -55.842086
N -220.779060 139.520756 57.924552
N -221.589677 142.201650 64.829132
N -224.323659 139.334476 52.873115
N -230.955694 142.007910 54.011043
C -221.575534 138.907211 54.807010
C -220.442264 139.352685 55.463445
C -219.555040 140.259132 54.801586
C -219.776643 140.689352 53.475302
C -220.924639 140.263487 52.833299
C -221.810892 139.351340 53.486829
C -222.560111 137.945970 55.540063
H -223.574686 138.026313 55.184921
H -222.676822 138.169183 56.599658
H -222.217398 136.911970 55.450629
C -220.114781 138.767492 56.854136
H -220.448705 137.731695 56.932018
H -219.028823 138.660812 56.933970
C -218.353524 140.792053 55.532584
H -218.583470 140.909683 56.596682
H -218.067475 141.793867 55.185796
H -217.489291 140.124991 55.415637
C -221.221914 140.807314 51.426830
H -220.817947 140.140345 50.661112
H -220.823185 141.806133 51.231481
H -222.294484 140.932190 51.296477
C -222.976118 138.752455 52.716606
H -222.706654 138.728450 51.650834
H -223.038229 137.689277 52.981440
C -220.092459 139.757137 58.943539
H -219.056576 139.421899 59.006676
C -220.604502 140.476708 60.125444
C -219.840624 140.469377 61.269508
H -218.882919 139.955083 61.286578
C -220.303641 141.109741 62.420169
H -219.690696 141.072843 63.289743
C -221.542922 141.780465 62.458917
C -222.298203 141.807158 61.307416
H -223.258431 142.316745 61.296773
C -221.836798 141.160773 60.155916
H -222.449523 141.187787 59.286168
C -222.061777 142.439785 63.675345
H -222.883275 143.140103 63.517187
C -222.110091 142.856312 66.039844
H -221.268564 143.296651 66.530581
H -222.429996 142.080316 66.764150
C -224.583401 140.347800 53.601658
H -223.815479 140.858363 54.133122
C -225.944007 140.908481 53.797683
C -227.026222 140.430259 53.101361
H -226.881240 139.646287 52.380533
C -228.312625 140.937746 53.335017
H -229.122131 140.530669 52.786541
C -228.560019 141.940450 54.272708
C -227.475877 142.435751 54.952193
H -227.624043 143.211516 55.681703
C -226.185172 141.926959 54.717266
H -225.375989 142.324331 55.273693
C -229.923303 142.457976 54.565214
H -229.985478 143.249596 55.293321
C -232.315262 142.498619 54.321973
H -232.936820 141.637597 54.600577
H -232.750712 142.843338 53.390206
C -232.546954 143.577755 55.399430
C -232.798185 143.188963 56.748864
C -232.644761 141.715601 57.187163
H -233.594850 141.193683 57.143411
H -232.287205 141.612663 58.200811
H -231.892991 141.185971 56.579816
N -221.184992 150.064156 53.353815
N -218.778987 142.994333 52.702225
N -226.700732 152.900416 54.685128
N -232.203183 148.339697 55.429176
C -223.326371 152.551727 53.974722
C -221.998542 152.214145 54.288716
C -221.493250 152.606504 55.516253
C -222.297350 153.366686 56.410114
C -223.632065 153.677938 56.104869
C -224.140067 153.295360 54.875935
C -223.887622 152.095390 52.652577
H -224.970190 151.978177 52.697042
H -223.511535 151.105597 52.387826
H -223.617782 152.795512 51.836766
C -221.069155 151.516577 53.249708
H -221.337605 151.845784 52.246378
H -220.046879 151.890101 53.308818
C -220.069520 152.191076 55.888152
H -219.794417 151.209638 55.509088
H -219.966852 152.074597 56.965253
H -219.338460 152.917239 55.497132
C -224.541152 154.418989 57.119287
H -224.523059 155.495827 56.919604
H -224.267305 154.223930 58.150035
H -225.574225 154.081317 57.099484
C -225.548852 153.787033 54.468558
H -225.788787 154.737848 54.937691
H -225.485510 154.077798 53.409985
C -220.097996 149.384250 53.255691
H -219.128862 149.865549 53.111754
C -220.024841 147.913963 53.309876
C -218.811002 147.282114 52.958200
H -217.934014 147.860099 52.662141
C -218.707682 145.892779 52.963943
H -217.755710 145.439342 52.674500
C -219.814932 145.094135 53.326243
C -221.024348 145.725319 53.699677
H -221.900693 145.143590 53.988460
C -221.129506 147.117712 53.688646
H -222.081463 147.576131 53.969518
C -219.732275 143.623590 53.311713
H -220.549746 143.114071 53.854048
C -218.700491 141.530161 52.685804
H -217.712938 141.223028 53.014265
H -218.662081 141.224863 51.644827
C -226.604676 151.733893 55.230596
H -225.665284 151.334068 55.591325
C -227.750566 150.821873 55.409639
C -229.050190 151.225222 55.092098
H -229.246791 152.232333 54.725997
C -230.111502 150.335752 55.221246
H -231.096213 150.683599 54.951635
C -229.909033 149.013319 55.672335
C -228.615294 148.615552 56.012253
H -228.417543 147.604430 56.367001
C -227.550521 149.508108 55.883149
H -226.562511 149.158656 56.140887
C -231.013475 148.045091 55.772594
H -230.738273 147.057740 56.156658
C -233.295888 147.371359 55.498758
H -233.734121 147.353957 54.516636
H -234.114780 147.785482 56.116120
C -233.015563 145.906255 55.961785
C -232.630106 144.940213 55.013428
C -232.292383 145.371547 53.558004
H -233.175142 145.326390 52.952634
H -231.506647 144.746353 53.106433
H -231.886489 146.378657 53.473198
N -223.625163 148.358264 64.486117
N -221.741549 153.198989 58.936290
N -228.025979 143.959394 65.484934
N -232.686926 143.665068 60.207830
C -225.285433 145.886813 66.053138
C -223.937215 146.273905 65.852723
C -222.919923 145.288087 65.774248
C -223.242868 143.922512 65.933896
C -224.593420 143.539165 66.106328
C -225.613892 144.520173 66.193585
C -226.396538 146.959207 66.105123
H -227.359425 146.598526 65.797204
H -226.176226 147.788107 65.407247
H -226.522074 147.356358 67.108820
C -223.566355 147.767961 65.830191
H -224.266166 148.305463 66.492350
H -222.611018 147.899354 66.310549
C -221.458371 145.701593 65.497602
H -221.381578 146.581105 64.837179
H -220.875398 144.942458 64.963858
H -220.972034 145.913069 66.426416
C -224.957078 142.050352 66.180855
H -225.030855 141.685693 67.216803
H -224.239915 141.427106 65.626536
H -225.904355 141.866481 65.713992
C -227.077899 144.102688 66.554938
H -227.081868 143.179287 67.156695
H -227.501615 144.820126 67.263321
C -222.683249 149.154534 64.114113
H -221.868418 149.374819 64.764957
C -222.593154 149.859934 62.807515
C -221.651283 150.878333 62.605380
H -220.989328 151.138862 63.389033
C -221.555880 151.592966 61.395548
H -220.823431 152.381633 61.279797
C -222.396994 151.306757 60.350109
C -223.324878 150.273258 60.543331
H -223.989624 150.020386 59.759451
C -223.424449 149.560597 61.757750
H -224.160675 148.776236 61.881489
C -222.329528 152.070114 59.073531
H -222.825461 151.601954 58.257776
C -221.678710 153.959163 57.665415
H -220.632959 154.199535 57.427326
H -222.117465 154.946884 57.836486
C -227.691468 144.134784 64.245459
H -226.674743 144.378087 63.903977
C -228.651021 144.035874 63.169808
C -229.975314 143.629391 63.434504
H -230.319683 143.354945 64.441422
C -230.880834 143.588722 62.414047
H -231.897332 143.283016 62.663929
C -230.492685 143.952905 61.094610
C -229.163635 144.336780 60.824445
H -228.823403 144.622554 59.818999
C -228.254879 144.377096 61.848350
H -227.240875 144.694175 61.602487
C -231.450635 143.958502 60.009244
H -231.026599 144.236726 59.025775
C -233.647981 143.699108 59.137261
H -234.492504 144.330206 59.455537
H -234.110489 142.717217 59.104599
C -233.183758 144.151205 57.700381
C -233.265677 145.512872 57.309738
C -233.620557 146.572654 58.354500
H -234.697363 146.761802 58.415376
H -233.112972 147.515351 58.126104
H -233.289613 146.288708 59.347621
N -217.890126 89.049368 -123.962985
N -219.376376 81.730274 -123.592423
N -213.258523 92.631495 -126.459009
N -207.808357 88.839185 -129.398659
C -216.246005 91.821128 -124.842554
C -217.588222 91.391303 -124.786426
C -218.488549 91.902331 -125.727307
C -218.061011 92.867972 -126.696515
C -216.712683 93.273921 -126.766344
C -215.809986 92.772597 -125.823724
C -215.256878 91.239410 -123.838669
H -214.221321 91.246924 -124.217245
H -215.448786 90.185267 -123.613577
H -215.324060 91.781281 -122.904523
C -218.096429 90.452696 -123.636229
H -217.556236 90.659753 -122.737011
H -219.128690 90.719136 -123.337785
C -219.933941 91.393898 -125.706998
H -219.994273 90.342075 -125.404111
H -220.356605 91.424928 -126.695620
H -220.577912 91.973558 -125.028061
C -216.220032 94.249609 -127.881664
H -216.269906 95.279405 -127.545401
H -216.785696 94.178071 -128.786836
H -215.192769 94.025329 -128.215203
C -214.374703 93.349396 -125.796140
H -214.373397 94.380305 -126.176605
H -214.132409 93.474858 -124.752048
C -218.843232 88.248219 -123.640369
H -219.770806 88.597000 -123.153916
C -218.801141 86.799688 -123.866867
C -219.801475 85.995280 -123.263725
H -220.601968 86.427167 -122.649842
C -219.780500 84.616237 -123.425254
H -220.564494 84.024889 -122.933943
C -218.760320 84.001396 -124.198911
C -217.770913 84.807903 -124.820985
H -216.968448 84.371277 -125.428409
C -217.788755 86.189390 -124.654715
H -217.002644 86.784469 -125.137292
C -218.705989 82.541707 -124.358626
H -218.045170 82.206721 -125.174993
C -219.318120 80.276897 -123.750630
H -220.340920 79.915831 -123.804794
H -219.005047 79.820386 -122.810420
C -213.417763 91.551347 -127.095482
H -214.396131 91.108773 -127.206551
C -212.293552 90.802281 -127.725000
C -210.983079 91.293316 -127.760670
H -210.769026 92.253370 -127.342536
C -209.926434 90.550163 -128.315652
H -208.928209 90.959590 -128.310036
C -210.144729 89.291151 -128.853614
C -211.456991 88.809550 -128.839814
H -211.668166 87.843813 -129.247549
C -212.517144 89.555484 -128.283528
H -213.514706 89.142347 -128.277269
C -209.030910 88.470873 -129.405055
H -209.327607 87.524462 -129.813943
C -206.696266 88.013081 -129.918041
H -205.969278 87.900089 -129.135450
H -206.138326 88.599214 -130.680566
C -206.980464 86.606886 -130.463130
C -206.971151 85.475508 -129.595281
C -206.881233 85.652011 -128.081060
H -205.842041 85.614540 -127.785300
H -207.440098 84.885556 -127.511211
H -207.332939 86.588003 -127.746079
N -218.854078 89.252992 -135.287736
N -219.363883 93.010931 -128.907498
N -214.554483 85.538618 -138.116033
N -208.417367 84.981414 -134.622645
C -217.530207 87.225241 -137.572788
C -218.795902 87.432226 -136.933890
C -219.661353 86.340076 -136.691264
C -219.281046 85.052778 -137.119678
C -218.004758 84.845477 -137.732645
C -217.138648 85.934642 -137.984959
C -216.573990 88.408872 -137.806844
H -215.522734 88.112437 -137.854274
H -216.641626 89.100175 -136.979737
H -216.799917 88.959961 -138.725710
C -219.275941 88.860922 -136.601848
H -218.857023 89.562290 -137.354204
H -220.353462 88.957425 -136.748185
C -221.014470 86.549692 -135.944099
H -220.960349 87.311858 -135.187893
H -221.341662 85.661311 -135.375814
H -221.788214 86.840853 -136.636659
C -217.548334 83.428787 -138.110334
H -217.767199 83.228372 -139.146312
H -218.009950 82.656801 -137.464752
H -216.478127 83.281588 -137.981130
C -215.809015 85.733588 -138.812222
H -215.911075 84.911893 -139.498202
H -215.685204 86.589280 -139.501387
C -219.712469 89.881917 -134.554582
H -220.715862 90.106047 -134.889510
C -219.455247 90.376875 -133.215744
C -220.385725 91.249235 -132.610969
H -221.287249 91.548879 -133.109551
C -220.164541 91.766809 -131.359417
H -220.900779 92.448126 -130.928155
C -219.007647 91.423223 -130.673568
C -218.086414 90.532965 -131.267993
H -217.182909 90.241303 -130.769019
C -218.305291 90.018500 -132.524750
H -217.568184 89.343040 -132.964001
C -218.743115 91.982019 -129.361641
H -217.972845 91.455363 -128.811856
C -219.096398 93.567994 -127.602667
H -220.047339 93.657431 -127.038191
H -218.815092 94.613177 -127.759451
C -214.506164 85.494825 -136.838464
H -215.397305 85.575245 -136.185846
C -213.242562 85.343925 -136.134427
C -212.018191 85.124481 -136.828737
H -211.976174 85.037691 -137.905890
C -210.828785 85.033270 -136.152222
H -209.903964 84.877786 -136.727862
C -210.823688 85.158237 -134.758910
C -212.049044 85.354168 -134.061154
H -212.088534 85.452801 -132.984993
C -213.242482 85.445196 -134.739846
H -214.167263 85.612722 -134.167211
C -209.567978 85.108844 -134.031312
H -209.693962 85.194305 -132.951869
C -207.165559 84.962584 -133.905889
H -206.509246 85.721550 -134.368476
H -206.625366 84.040257 -134.144732
C -207.204720 85.149154 -132.368769
C -207.124329 86.442691 -131.846107
C -207.200958 87.677074 -132.782293
H -206.202893 87.988173 -133.133063
H -207.700051 88.517856 -132.292264
H -207.801661 87.506230 -133.647637
N -218.773129 79.284099 -129.518500
N -220.373906 83.018574 -135.831007
N -213.786936 78.746530 -125.889617
N -208.009708 82.259939 -128.559068
C -216.987134 78.311354 -126.933012
C -218.317645 78.723786 -127.148350
C -219.043337 79.424820 -126.146478
C -218.456804 79.679472 -124.918812
C -217.118278 79.289958 -124.718824
C -216.390521 78.581945 -125.713268
C -216.185501 77.577215 -128.037483
H -215.108579 77.713850 -127.996889
H -216.421900 77.963929 -129.029265
H -216.395914 76.508492 -127.991424
C -219.012276 78.314676 -128.425378
H -218.625080 77.341458 -128.736348
H -220.069941 78.104124 -128.191829
C -220.470162 79.926924 -126.399225
H -220.589992 80.222737 -127.442851
H -220.724950 80.832523 -125.856409
H -221.204665 79.159614 -126.123523
C -216.444101 79.652936 -123.423654
H -216.535472 78.840775 -122.679979
H -216.853683 80.565511 -122.988933
H -215.385211 79.872373 -123.603744
C -214.980562 78.005228 -125.422081
H -214.906243 77.797298 -124.352516
H -214.909856 77.003035 -125.830121
C -219.769140 79.591562 -130.232245
H -220.753588 79.158985 -130.028606
C -219.707840 80.527776 -131.388514
C -220.795553 80.605109 -132.228610
H -221.674755 79.997914 -132.029350
C -220.764461 81.453425 -133.351919
H -221.619412 81.477874 -133.985033
C -219.645861 82.253214 -133.665599
C -218.565905 82.193037 -132.813620
H -217.685753 82.796941 -133.020208
C -218.594561 81.338789 -131.690804
H -217.738894 81.304663 -131.058777
C -219.583470 83.135867 -134.864345
H -218.807304 83.891262 -134.866655
C -220.307712 83.896010 -137.025278
H -221.306240 84.310721 -137.173601
H -220.157432 83.271492 -137.899419
C -213.852630 79.878972 -126.509196
H -214.799520 80.376607 -126.707757
C -212.656962 80.606346 -127.020275
C -211.360112 80.150230 -126.757189
H -211.206815 79.257174 -126.148152
C -210.242675 80.822693 -127.288471
H -209.259800 80.428799 -127.072662
C -210.384291 81.973903 -128.100485
C -211.679160 82.444237 -128.345040
H -211.831472 83.330813 -128.964164
C -212.800427 81.769725 -127.811500
H -213.784504 82.155311 -128.036118
C -209.212014 82.673188 -128.708103
H -209.447903 83.566013 -129.298211
C -206.844557 82.935088 -129.186249
H -206.258959 82.194564 -129.746287
H -206.167655 83.185841 -128.401119
C -207.051303 84.180479 -130.113271
C -207.195062 84.021034 -131.497286
C -207.349269 82.616831 -132.058165
H -206.378271 82.198414 -132.369727
H -207.998145 82.624675 -132.910211
H -207.835959 81.925681 -131.340416
N -213.845787 252.838985 -90.536673
N -214.213752 256.679039 -97.019354
N -209.458694 251.756216 -86.292351
N -203.057127 254.550785 -88.213711
C -212.521800 251.687359 -87.737288
C -213.754725 252.249328 -88.118338
C -214.511029 253.037372 -87.208989
C -214.057540 253.231821 -85.910471
C -212.812336 252.691637 -85.543481
C -212.055603 251.896524 -86.445322
C -211.681843 250.856771 -88.739404
H -210.613882 250.867733 -88.562817
H -211.747687 251.260014 -89.756632
H -212.015685 249.821154 -88.723398
C -214.325770 251.913505 -89.480212
H -214.017922 250.900358 -89.744385
H -215.417027 251.829364 -89.381342
C -215.823708 253.699192 -87.639233
H -215.779074 253.998016 -88.693890
H -216.037820 254.631877 -87.127575
H -216.666308 253.025303 -87.459340
C -212.268885 252.984035 -84.166285
H -212.542835 252.194799 -83.439130
H -212.620959 253.940741 -83.781831
H -211.181975 253.077523 -84.211655
C -210.772715 251.162937 -85.979113
H -210.855357 250.956684 -84.904139
H -210.766945 250.156945 -86.380142
C -214.700735 253.253804 -91.372751
H -215.741592 252.940405 -91.295276
C -214.391284 254.166310 -92.514735
C -215.346775 254.362298 -93.489034
H -216.303826 253.863318 -93.403212
C -215.081245 255.191412 -94.602221
H -215.839838 255.309624 -95.341065
C -213.853303 255.852788 -94.771469
C -212.904864 255.674721 -93.786035
H -211.946470 256.170142 -93.879109
C -213.168707 254.839496 -92.673076
H -212.410395 254.711482 -91.935272
C -213.543644 256.711638 -95.955632
H -212.695423 257.371116 -95.857755
C -213.901601 257.532283 -98.198847
H -214.816677 258.058481 -98.471178
H -213.717243 256.887988 -99.053142
C -209.318035 252.882533 -86.914718
H -210.166557 253.484711 -87.230443
C -207.998111 253.461455 -87.271153
C -206.809187 252.860554 -86.846735
H -206.835293 251.961582 -86.222954
C -205.569831 253.393898 -87.233325
H -204.676179 252.890826 -86.895360
C -205.477752 254.545983 -88.057193
C -206.665510 255.160874 -88.462834
H -206.637827 256.053211 -89.096604
C -207.908921 254.626049 -88.074430
H -208.803721 255.120897 -88.421366
C -204.172294 255.098902 -88.512865
H -204.229457 256.007273 -89.128270
C -201.758795 255.080398 -88.689936
H -201.198990 254.272814 -89.176451
H -201.162493 255.257064 -87.821153
C -201.705786 256.332356 -89.636631
C -201.694216 256.179596 -91.034849
C -201.935971 254.799480 -91.617760
H -200.991500 254.269186 -91.807046
H -202.466997 254.875537 -92.548871
H -202.580836 254.175875 -90.965787
N -212.553151 262.471782 -84.857164
N -214.891005 255.384402 -84.697991
N -207.290077 265.468580 -86.750232
N -202.007329 261.048983 -89.005209
C -210.514977 265.024293 -85.518015
C -211.888711 264.754004 -85.632546
C -212.598625 265.357891 -86.682349
C -211.949390 266.258696 -87.591553
C -210.570592 266.504413 -87.490006
C -209.857658 265.909938 -86.438092
C -209.733797 264.340382 -84.394525
H -208.669525 264.224643 -84.641262
H -210.069929 263.318382 -84.197532
H -209.853380 264.893467 -83.470015
C -212.636399 263.890876 -84.553176
H -212.193377 264.040982 -83.587974
H -213.656469 264.277582 -84.384849
C -214.078178 265.021304 -86.845966
H -214.294325 263.987088 -86.554965
H -214.367673 265.093177 -87.884654
H -214.728300 265.676836 -86.248591
C -209.838359 267.406428 -88.536566
H -209.811658 268.436893 -88.204521
H -210.290231 267.393762 -89.510441
H -208.814065 267.061901 -88.740282
C -208.386061 266.315890 -86.227937
H -208.220665 267.335650 -86.603787
H -208.262705 266.420727 -85.156230
C -213.619941 261.789995 -84.658216
H -214.551146 262.247782 -84.289165
C -213.715543 260.345909 -84.883178
C -214.863678 259.668660 -84.410763
H -215.676285 260.195102 -83.898454
C -214.980031 258.296456 -84.573396
H -215.877720 257.804587 -84.184400
C -213.952718 257.561665 -85.217784
C -212.812743 258.242050 -85.710560
H -211.999548 257.710652 -86.216189
C -212.693623 259.616351 -85.542746
H -211.794419 260.111664 -85.922821
C -214.045833 256.105501 -85.374649
H -213.334260 255.689786 -86.106174
C -214.979609 253.934185 -84.852949
H -216.018275 253.694146 -85.037027
H -214.840142 253.452444 -83.877743
C -207.490679 264.410041 -87.408149
H -208.488062 264.083587 -87.643532
C -206.394365 263.531159 -87.896299
C -205.047362 263.866067 -87.765126
H -204.779663 264.797298 -87.318359
C -204.026028 263.001441 -88.187406
H -202.999997 263.291943 -88.054628
C -204.317208 261.773132 -88.755105
C -205.662204 261.447574 -88.908248
H -205.929112 260.510422 -89.344337
C -206.686947 262.315285 -88.485017
H -207.714205 262.021164 -88.605937
C -203.248851 260.825324 -89.166894
H -203.597390 259.917288 -89.614827
C -200.945290 260.095841 -89.385289
H -200.340879 259.905673 -88.513922
H -200.236703 260.606488 -90.073222
C -201.317041 258.729051 -89.968928
C -201.543782 257.612335 -89.106024
C -201.622323 257.789428 -87.584818
H -200.642830 257.633907 -87.158986
H -202.328739 257.098505 -87.089652
H -202.000576 258.773509 -87.305002
N -212.079326 262.693844 -96.266834
N -212.939619 266.533768 -89.959358
N -207.931186 258.486028 -98.555583
N -202.399444 257.249617 -94.301429
C -210.728189 260.509395 -98.383966
C -212.026242 260.866883 -97.905989
C -213.030194 259.885495 -97.776772
C -212.750470 258.560452 -98.159690
C -211.445220 258.201811 -98.610532
C -210.439681 259.179940 -98.749406
C -209.625849 261.571165 -98.493020
H -208.621414 261.154525 -98.408679
H -209.715575 262.271657 -97.675007
H -209.671639 262.136683 -99.435793
C -212.376023 262.343035 -97.631153
H -211.792086 262.984270 -98.326085
H -213.404991 262.562711 -97.912519
C -214.427131 260.256701 -97.201943
H -214.380616 261.012728 -96.438831
H -214.919573 259.417699 -96.679559
H -215.068179 260.629900 -97.988886
C -211.111538 256.739889 -98.933748
H -211.221318 256.557991 -99.994704
H -211.732161 256.032639 -98.350912
H -210.093386 256.470708 -98.670643
C -209.055026 258.819436 -99.407105
H -209.163970 258.010364 -100.106289
H -208.751094 259.648524 -100.075884
C -212.941094 263.423459 -95.642216
H -213.859504 263.759560 -96.101820
C -212.797415 263.895606 -94.273654
C -213.686507 264.874274 -93.785368
H -214.476021 265.272087 -94.395055
C -213.564772 265.372328 -92.508321
H -214.263388 266.137305 -92.169105
C -212.552547 264.902584 -91.679904
C -211.675916 263.907539 -92.159031
H -210.883525 263.517239 -91.548647
C -211.794297 263.412199 -93.440994
H -211.093280 262.652837 -93.788053
C -212.391100 265.437081 -90.337027
H -211.762523 264.829540 -89.693479
C -212.774604 267.066071 -88.623206
H -213.767682 267.269848 -88.180071
H -212.360139 268.069379 -88.740779
C -208.046348 258.447358 -97.276093
H -208.992712 258.635943 -96.737639
C -206.909743 258.156785 -96.415516
C -205.646725 257.791409 -96.953942
H -205.482417 257.691821 -98.022675
C -204.572700 257.568355 -96.129985
H -203.611270 257.302213 -96.587657
C -204.725415 257.702920 -94.739988
C -205.992412 258.045025 -94.198292
H -206.152769 258.156041 -93.130277
C -207.070244 258.268349 -95.025064
H -208.029793 258.546416 -94.570281
C -203.587742 257.514025 -93.856562
H -203.835046 257.621958 -92.796132
C -201.260992 257.091388 -93.429273
H -200.473151 257.764679 -93.805014
H -200.806031 256.111531 -93.602161
C -201.467943 257.293100 -91.901310
C -201.306364 258.571503 -91.366098
C -201.125764 259.797809 -92.305106
H -200.067192 259.987911 -92.528099
H -201.580535 260.694056 -91.876758
H -201.628541 259.691130 -93.243821
N -216.409993 177.639232 38.509061
N -215.646865 170.198965 38.270094
N -221.217124 181.700374 39.177780
N -227.654389 178.550634 39.418976
C -217.967697 180.566646 38.843133
C -216.792656 179.948011 39.307728
C -216.333277 180.259982 40.578615
C -217.022212 181.214861 41.366740
C -218.210704 181.809850 40.910690
C -218.670522 181.507949 39.637897
C -218.486741 180.201854 37.473053
H -219.564189 180.336136 37.402346
H -218.325169 179.144828 37.270889
H -217.986068 180.790114 36.673948
C -215.954146 179.020005 38.386958
H -216.040687 179.363490 37.350200
H -214.886259 179.152172 38.549147
C -215.089026 179.546028 41.112902
H -215.011905 178.515715 40.785471
H -215.120972 179.449614 42.200799
H -214.177819 180.070328 40.786882
C -219.017278 182.774589 41.808085
H -218.732946 183.809076 41.588008
H -218.897369 182.561158 42.869981
H -220.091200 182.681119 41.683256
C -219.879228 182.291269 39.068127
H -219.938133 183.287107 39.489846
H -219.648604 182.519847 38.013023
C -215.506377 176.727548 38.543650
H -214.445440 176.968984 38.495103
C -215.778938 175.284556 38.636770
C -214.717070 174.381217 38.431028
H -213.708096 174.731968 38.218689
C -214.937092 173.008215 38.477434
H -214.093333 172.340172 38.301662
C -216.225625 172.497985 38.735596
C -217.285439 173.400553 38.963426
H -218.293944 173.045824 39.168669
C -217.065995 174.776746 38.911530
H -217.907644 175.449369 39.078624
C -216.482405 171.050143 38.761241
H -217.441884 170.761511 39.224193
C -215.905894 168.758047 38.293181
H -215.054032 168.247044 38.734523
H -215.838032 168.413925 37.265489
C -221.445155 180.565585 39.756971
H -220.664384 179.976639 40.227267
C -222.779367 179.947209 39.830396
C -223.911719 180.623145 39.363989
H -223.834851 181.632666 38.956117
C -225.154300 180.005633 39.396399
H -225.999776 180.557717 39.013238
C -225.306293 178.691584 39.896305
C -224.180519 178.023284 40.384301
H -224.256178 177.009245 40.781000
C -222.934006 178.643122 40.352303
H -222.084547 178.088245 40.723963
C -226.605752 178.006324 39.896909
H -226.603959 176.998806 40.330780
C -228.939556 177.861465 39.390250
H -229.271824 177.907755 38.363425
H -229.695508 178.473326 39.908312
C -229.050235 176.391556 39.913474
C -228.808022 175.329931 39.030028
C -228.241569 175.617705 37.605810
H -229.046411 175.752439 36.907197
H -227.582416 174.814464 37.253891
H -227.609575 176.500325 37.543928
N -220.238944 176.952900 49.383511
N -216.768490 181.019652 43.950222
N -225.599211 173.719007 49.995057
N -229.659184 174.297261 44.231642
C -222.563131 174.988583 50.818578
C -221.151977 175.050108 50.756926
C -220.387876 173.857871 50.809891
C -221.029404 172.610787 50.963137
C -222.439232 172.552211 50.996489
C -223.208236 173.740950 50.952007
C -223.395480 176.285267 50.727036
H -224.378871 176.142735 50.323035
H -222.924336 177.014361 50.037288
H -223.522760 176.737215 51.706027
C -220.448046 176.416221 50.743004
H -221.064929 177.122469 51.316095
H -219.541282 176.344169 51.323121
C -218.853737 173.916325 50.683895
H -218.513430 174.728756 50.015016
H -218.413116 173.026219 50.230854
H -218.425136 174.045528 51.658705
C -223.139964 171.191514 51.063032
H -223.395346 170.892693 52.095977
H -222.536357 170.402046 50.601176
H -224.052279 171.211169 50.498258
C -224.753944 173.682250 51.162183
H -225.028235 172.808481 51.781568
H -225.067123 174.502206 51.807444
C -219.109741 177.498121 49.097952
H -218.334838 177.550869 49.830985
C -218.733941 178.114167 47.789604
C -217.570284 178.881388 47.668695
H -216.946623 179.013048 48.516746
C -217.196507 179.508790 46.457240
H -216.296278 180.103888 46.404650
C -217.973715 179.383403 45.329213
C -219.126592 178.597788 45.443089
H -219.751074 178.474347 44.594417
C -219.504280 177.973459 46.658631
H -220.408033 177.383761 46.718653
C -217.609384 180.061955 44.047137
H -218.117150 179.689660 43.189602
C -216.409902 181.696452 42.673387
H -215.321010 181.682824 42.544471
H -216.623457 182.762215 42.775435
C -225.115552 173.766959 48.791439
H -224.044087 173.758980 48.556108
C -225.961332 173.849197 47.616387
C -227.359978 173.765624 47.745215
H -227.853397 173.614834 48.717893
C -228.145407 173.894271 46.629866
H -229.222140 173.837940 46.775204
C -227.558788 174.110613 45.348384
C -226.160124 174.170988 45.215162
H -225.668210 174.333809 44.243183
C -225.372032 174.041425 46.334152
H -224.295410 174.109487 46.192399
C -228.377879 174.293752 44.161709
H -227.808970 174.431068 43.220973
C -230.476336 174.509376 43.058668
H -231.178301 175.326558 43.271289
H -231.145737 173.659595 42.996628
C -229.784605 174.789705 41.666468
C -229.512979 176.116714 41.239156
C -229.713702 177.265954 42.220199
H -230.716701 177.697160 42.159813
H -228.984407 178.057580 42.027750
H -229.555752 176.951687 43.252733
N -218.883990 167.474667 43.335332
N -219.720106 170.521428 50.077168
N -221.862296 167.912582 37.916104
N -227.766924 172.062187 38.274494
C -219.492480 166.943795 40.152380
C -218.358664 167.142918 40.920796
C -217.228778 167.796705 40.337802
C -217.215406 168.215763 38.981840
C -218.360498 168.039494 38.225923
C -219.489813 167.379589 38.800733
C -220.735753 166.261598 40.797064
H -221.663231 166.557426 40.330893
H -220.900023 166.544452 41.836468
H -220.633543 165.175620 40.766925
C -218.311458 166.551828 42.355781
H -218.879733 165.624475 42.419158
H -217.294382 166.203710 42.555647
C -216.016131 168.068031 41.186107
H -216.314451 168.274550 42.219804
H -215.475839 168.963126 40.849936
H -215.323107 167.218802 41.177470
C -218.386468 168.583106 36.779328
H -218.075246 167.814601 36.073464
H -217.752765 169.455292 36.606513
H -219.381554 168.943726 36.530156
C -220.678752 167.034450 37.918647
H -220.320627 166.909984 36.885498
H -221.008748 166.025615 38.198491
C -218.264956 167.586031 44.421240
H -217.347030 167.026841 44.603781
C -218.708813 168.445754 45.529222
C -218.083140 168.307489 46.753474
H -217.277622 167.590544 46.885307
C -218.494994 169.077928 47.837258
H -217.995442 168.935067 48.771893
C -219.542194 170.013114 47.727008
C -220.154360 170.168012 46.496100
H -220.964089 170.881355 46.370429
C -219.745455 169.392026 45.411375
H -220.247038 169.525338 44.476791
C -220.009886 170.817164 48.870145
H -220.627510 171.678727 48.608303
C -220.189827 171.321166 51.214266
H -219.323156 171.575629 51.785868
H -220.747504 170.667212 51.918451
C -221.951101 168.983363 38.593055
H -221.143153 169.324190 39.195770
C -223.155912 169.845134 38.628977
C -224.244206 169.600971 37.827124
H -224.214378 168.779359 37.140673
C -225.393191 170.395572 37.909782
H -226.215873 170.163874 37.283587
C -225.492621 171.461120 38.796781
C -224.397004 171.720872 39.581671
H -224.432530 172.535548 40.276604
C -223.243874 170.923830 39.498344
H -222.424593 171.146544 40.132602
C -226.719482 172.285284 38.929534
H -226.668021 173.095809 39.632064
C -228.997927 172.860119 38.426578
H -229.823477 172.175826 38.655421
H -229.249190 173.259386 37.442670
C -229.078064 174.001788 39.452823
C -229.540872 173.731596 40.779747
C -229.773511 172.281674 41.264834
H -230.807166 171.989184 41.129287
H -229.549803 172.138146 42.316898
H -229.109748 171.573325 40.751998
N -210.131603 292.631892 -78.002099
N -210.458219 295.883566 -71.337857
N -206.391853 288.385173 -80.842771
N -200.793931 286.342753 -76.960828
C -209.027682 290.576247 -80.366599
C -210.278702 290.978579 -79.802064
C -211.349290 290.067838 -79.719112
C -211.183519 288.772830 -80.232991
C -209.924477 288.366041 -80.770949
C -208.852808 289.274431 -80.863766
C -207.851874 291.557345 -80.426480
H -206.876545 291.063253 -80.423917
H -207.857466 292.177872 -79.544620
H -207.892249 292.212152 -81.311299
C -210.507258 292.438960 -79.379155
H -209.903456 293.098553 -80.037798
H -211.529472 292.758901 -79.594513
C -212.694250 290.481610 -79.052628
H -212.561726 291.152772 -78.226400
H -213.228146 289.636311 -78.587518
H -213.337438 290.974393 -79.774142
C -209.712798 286.925760 -81.240137
H -209.877464 286.856899 -82.307811
H -210.362629 286.214391 -80.697340
H -208.705822 286.559211 -81.046807
C -207.522550 288.880201 -81.611226
H -207.718941 288.155045 -82.376017
H -207.183330 289.743811 -82.214585
C -210.913451 293.356585 -77.276759
H -211.823393 293.801200 -77.663815
C -210.681276 293.680518 -75.877893
C -211.477067 294.667033 -75.264477
H -212.259726 295.178009 -75.800944
C -211.268648 295.027127 -73.953372
H -211.896053 295.802692 -73.515972
C -210.260565 294.407584 -73.215339
C -209.478014 293.404733 -73.820782
H -208.691965 292.901069 -73.283142
C -209.683171 293.047577 -75.136621
H -209.053241 292.278232 -75.581500
C -210.007033 294.794309 -71.837272
H -209.399559 294.084396 -71.279264
C -210.201592 296.268760 -69.966728
H -211.160967 296.500017 -69.464156
H -209.717518 297.243121 -70.010542
C -206.459905 288.231022 -79.567830
H -207.369846 288.434505 -78.973653
C -205.312827 287.776527 -78.786963
C -204.099880 287.374664 -79.410851
H -203.984859 287.367726 -80.490760
C -203.011696 286.995136 -78.657590
H -202.089304 286.705622 -79.179002
C -203.099888 287.004658 -77.255267
C -204.318508 287.383507 -76.630114
H -204.428656 287.401540 -75.550031
C -205.410413 287.763691 -77.385925
H -206.330240 288.065225 -76.866428
C -201.943464 286.648603 -76.442541
H -202.140851 286.670741 -75.366571
C -199.634673 286.018105 -76.156524
H -198.812401 286.663526 -76.503754
H -199.260102 285.031530 -76.437440
C -199.766564 286.084999 -74.608450
C -199.488960 287.286743 -73.966482
C -199.253664 288.578790 -74.797407
H -198.190920 288.710963 -75.047938
H -199.624210 289.457745 -74.269929
H -199.800143 288.601135 -75.719670
N -212.406244 282.447951 -73.118490
N -212.740693 286.906588 -79.205560
N -207.940243 280.642791 -69.182794
N -201.414066 283.127942 -71.118613
C -211.060635 280.938968 -70.494399
C -212.264897 281.622460 -70.769125
C -212.926057 282.369645 -69.759641
C -212.408032 282.402747 -68.469147
C -211.190327 281.741314 -68.206995
C -210.529179 280.986370 -69.209674
C -210.322795 280.152715 -71.603738
H -209.248687 280.068252 -71.473283
H -210.398205 280.655550 -72.576762
H -210.732757 279.150222 -71.667583
C -212.913296 281.464265 -72.130332
H -212.691696 280.464307 -72.498782
H -214.005526 281.451004 -71.992261
C -214.204420 283.162689 -70.070700
H -214.178636 283.557708 -71.095079
H -214.328776 284.051974 -69.467279
H -215.089082 282.539653 -69.916325
C -210.572196 281.857164 -66.833236
H -210.876209 281.025209 -66.169302
H -210.837491 282.792718 -66.348267
H -209.481546 281.874694 -66.917030
C -209.284381 280.121061 -68.868000
H -209.340438 279.818456 -67.813261
H -209.369233 279.163685 -69.358901
C -213.261746 283.002403 -73.875873
H -214.321631 282.760714 -73.782066
C -212.929380 283.994119 -74.942915
C -213.906952 284.352863 -75.853290
H -214.896531 283.920572 -75.771734
C -213.623438 285.262423 -76.897390
H -214.401007 285.506811 -77.589114
C -212.354403 285.843706 -77.058987
C -211.382074 285.502265 -76.135580
H -210.391694 285.931678 -76.224803
C -211.664378 284.586515 -75.092368
H -210.887741 284.332610 -74.402584
C -212.027463 286.786447 -78.173015
H -211.127330 287.367758 -78.052367
C -212.411397 287.843123 -80.315383
H -213.296643 288.457469 -80.498898
H -212.308621 287.274871 -81.232254
C -207.740026 281.808033 -69.705884
H -208.554959 282.496873 -69.928544
C -206.392651 282.319287 -70.065204
C -205.233554 281.596193 -69.748956
H -205.302369 280.647545 -69.208729
C -203.971315 282.071160 -70.139037
H -203.103188 281.474856 -69.887172
C -203.825662 283.285019 -70.858199
C -204.981818 284.020056 -71.154586
H -204.912399 284.963071 -71.705444
C -206.248250 283.543766 -70.762789
H -207.118481 284.132898 -71.024217
C -202.498544 283.781241 -71.318147
H -202.511953 284.744514 -71.845585
C -200.096601 283.603627 -71.600835
H -199.616710 282.810495 -72.182790
H -199.454036 283.650514 -70.745953
C -199.987299 284.931220 -72.431448
C -200.041817 284.914912 -73.837593
C -200.408927 283.622967 -74.532688
H -199.512740 283.047311 -74.810455
H -200.970103 283.827574 -75.429358
H -201.073857 282.989342 -73.912367
N -210.175996 291.338034 -66.645555
N -213.032632 284.477007 -67.030460
N -204.770607 294.103870 -68.485470
N -199.912283 289.561030 -71.360485
C -207.976159 293.780178 -67.159650
C -209.372652 293.624155 -67.238663
C -210.077538 294.376064 -68.197796
C -209.397665 295.308622 -69.049095
C -207.998462 295.441140 -68.985285
C -207.289650 294.698233 -68.023394
C -207.203273 292.936749 -66.137437
H -206.158590 292.768319 -66.439765
H -207.607303 291.930483 -66.019734
H -207.245380 293.403320 -65.161825
C -210.141517 292.719500 -66.210368
H -209.650251 292.741895 -65.255290
H -211.124835 293.160519 -65.963414
C -211.586562 294.166912 -68.327005
H -211.868137 293.130558 -68.122236
H -211.910820 294.360253 -69.341712
H -212.163571 294.805254 -67.644564
C -207.240764 296.382186 -69.976786
H -207.124245 297.368150 -69.553713
H -207.730856 296.497377 -70.927596
H -206.251456 295.986082 -70.255177
C -205.781680 294.972145 -67.841060
H -205.555098 296.006053 -68.129561
H -205.608836 294.962871 -66.770209
C -211.284390 290.721739 -66.463360
H -212.165826 291.207167 -66.014091
C -211.496253 289.320946 -66.814481
C -212.674983 288.688480 -66.356017
H -213.427166 289.219312 -65.763098
C -212.899677 287.354311 -66.637647
H -213.817623 286.895225 -66.256338
C -211.953638 286.614433 -67.390451
C -210.783754 287.252431 -67.868394
H -210.030980 286.716048 -68.455302
C -210.555829 288.587994 -67.581565
H -209.635856 289.049568 -67.953778
C -212.161273 285.194829 -67.674954
H -211.510195 284.802280 -68.471733
C -213.235231 283.062832 -67.312773
H -214.297488 282.918915 -67.472735
H -213.093807 282.480903 -66.391938
C -205.075500 293.134482 -69.227868
H -206.105054 292.907066 -69.448538
C -204.065311 292.231658 -69.841092
C -202.689973 292.451854 -69.738382
H -202.335820 293.310716 -69.220481
C -201.750918 291.562265 -70.281561
H -200.699470 291.761808 -70.167368
C -202.155386 290.422727 -70.945860
C -203.528782 290.213764 -71.069749
H -203.882149 289.348024 -71.577567
C -204.471043 291.106702 -70.525128
H -205.523439 290.902429 -70.627818
C -201.175070 289.446282 -71.488273
H -201.608355 288.616497 -72.001814
C -198.937612 288.576821 -71.871552
H -198.314251 288.259414 -71.047859
H -198.218770 289.097407 -72.540511
C -199.433450 287.307793 -72.561056
C -199.709427 286.134997 -71.794049
C -199.715418 286.168196 -70.260393
H -198.732302 285.901309 -69.893051
H -200.452986 285.487537 -69.799827
H -200.009241 287.142801 -69.875958
N -262.449619 96.893870 -15.200039
N -260.945816 89.590634 -15.851802
N -267.371242 100.352565 -13.169042
N -273.177192 96.446778 -11.329908
C -264.193072 99.616537 -14.381828
C -262.865912 99.144947 -14.267581
C -262.121194 99.514618 -13.166594
C -262.685309 100.383164 -12.203542
C -264.020576 100.829659 -12.306779
C -264.767345 100.469937 -13.409169
C -265.015753 99.186847 -15.563298
H -266.090604 99.190143 -15.341788
H -264.795159 98.155139 -15.830533
H -264.808495 99.829202 -16.441035
C -262.195272 98.320706 -15.396022
H -262.590943 98.648193 -16.352592
H -261.135209 98.581369 -15.519730
C -260.698123 98.956874 -13.006966
H -260.595193 97.941115 -13.370648
H -260.430995 98.860818 -11.962872
H -259.962094 99.586740 -13.543591
C -264.670621 101.694181 -11.208005
H -264.569286 102.755854 -11.462467
H -264.250566 101.500054 -10.232388
H -265.730965 101.471372 -11.045882
C -266.173168 101.100789 -13.610003
H -266.229756 102.084795 -13.162160
H -266.254375 101.352261 -14.671407
C -261.465626 96.096876 -15.433219
H -260.480105 96.464598 -15.753003
C -261.543569 94.630211 -15.315242
C -260.471034 93.859794 -15.819455
H -259.591162 94.329348 -16.278593
C -260.518341 92.468868 -15.757882
H -259.674898 91.906098 -16.168779
C -261.638493 91.807259 -15.185806
C -262.703124 92.577230 -14.661073
H -263.583974 92.103756 -14.208952
C -262.658181 93.971240 -14.727639
H -263.502388 94.538788 -14.325448
C -261.718460 90.337452 -15.136560
H -262.491255 89.936436 -14.449425
C -261.029405 88.127429 -15.804197
H -260.032692 87.723761 -15.623452
H -261.196817 87.790192 -16.813451
C -267.312167 99.199191 -12.589649
H -266.367821 98.709584 -12.364783
C -268.513184 98.423979 -12.185065
C -269.805957 98.957659 -12.310626
H -269.951911 99.968878 -12.690226
C -270.929350 98.194219 -11.969409
H -271.909108 98.639679 -12.095077
C -270.797746 96.871594 -11.491157
C -269.506480 96.344782 -11.343020
H -269.361804 95.329181 -10.974540
C -268.379437 97.111008 -11.684815
H -267.398555 96.663215 -11.571262
C -271.976949 96.033858 -11.167276
H -271.748338 95.034202 -10.783605
C -274.349894 95.606785 -11.037922
H -274.947272 95.609308 -11.928870
H -275.011841 96.125444 -10.325173
C -274.154832 94.134317 -10.552985
C -274.035682 93.105498 -11.492047
C -273.896416 93.455072 -12.992881
H -274.873673 93.489601 -13.442872
H -273.262808 92.735090 -13.527127
H -273.400411 94.408261 -13.192818
N -263.201966 95.786204 -3.826804
N -261.736209 100.228341 -9.810256
N -267.859969 91.927883 -1.921523
N -273.369650 91.993843 -6.332166
C -264.850086 93.558488 -1.900637
C -263.509529 93.789594 -2.330932
C -262.624231 92.697012 -2.518029
C -263.064695 91.380756 -2.239216
C -264.411772 91.152647 -1.836199
C -265.299178 92.241189 -1.639811
C -265.823166 94.746516 -1.729200
H -266.864267 94.484936 -1.858988
H -265.631270 95.525641 -2.490534
H -265.738053 95.183589 -0.747505
C -262.985242 95.232134 -2.489704
H -263.508790 95.861553 -1.758397
H -261.947766 95.271796 -2.177922
C -261.181472 92.939682 -3.042372
H -261.119792 93.785923 -3.746691
H -260.776064 92.106682 -3.617935
H -260.524298 93.123014 -2.221329
C -264.919676 89.716050 -1.627879
H -264.860416 89.391708 -0.583173
H -264.370310 89.002692 -2.251970
H -265.952625 89.623694 -1.925109
C -266.730862 91.997160 -1.032057
H -266.734976 91.097754 -0.394276
H -266.954540 92.776449 -0.308801
C -262.246920 96.463284 -4.381845
H -261.310407 96.611586 -3.885487
C -262.297895 97.116504 -5.711851
C -261.290829 98.018919 -6.112210
H -260.478899 98.227792 -5.463698
C -261.319442 98.683503 -7.348848
H -260.529716 99.383316 -7.619439
C -262.354379 98.461418 -8.223826
C -263.350835 97.541997 -7.833580
H -264.164639 97.341192 -8.482223
C -263.325266 96.880010 -6.591915
H -264.117036 96.185163 -6.313136
C -262.416469 99.175462 -9.523855
H -263.092080 98.741379 -10.219251
C -261.802269 100.939970 -11.103815
H -260.782519 101.057301 -11.515317
H -262.100508 101.973760 -10.918141
C -267.715729 92.029861 -3.197017
H -266.741547 92.150351 -3.705327
C -268.852496 92.005697 -4.092558
C -270.160770 91.754411 -3.602101
H -270.363956 91.548283 -2.547549
C -271.228625 91.783846 -4.455231
H -272.224490 91.598507 -4.033353
C -271.024218 92.065333 -5.827269
C -269.714501 92.293552 -6.322617
H -269.513926 92.511456 -7.375746
C -268.643009 92.263539 -5.466744
H -267.647613 92.460536 -5.884821
C -272.149510 92.144629 -6.737958
H -271.863438 92.346574 -7.782388
C -274.492680 92.102215 -7.229425
H -275.205995 92.830427 -6.816413
H -275.061216 91.176739 -7.136911
C -274.223065 92.459603 -8.733053
C -274.221337 93.809775 -9.173264
C -274.284389 94.930997 -8.149399
H -275.317671 95.238402 -7.928878
H -273.718687 95.805052 -8.502427
H -273.824084 94.641145 -7.214878
N -262.432928 86.509599 -10.241400
N -261.800444 89.459196 -3.493585
N -266.790794 86.567661 -14.613782
N -272.864805 89.980900 -12.586084
C -263.802207 85.898038 -13.134747
C -262.525827 86.235211 -12.695189
C -261.660761 87.019283 -13.531109
C -262.052587 87.432865 -14.816570
C -263.339111 87.117086 -15.240533
C -264.205105 86.326977 -14.412759
C -264.757392 85.072264 -12.210792
H -265.809745 85.252881 -12.401650
H -264.673223 85.337024 -11.166682
H -264.545513 84.005196 -12.298971
C -262.035417 85.658224 -11.355443
H -262.464465 84.668265 -11.172267
H -260.960966 85.435558 -11.444062
C -260.295156 87.437986 -13.033988
H -260.333525 87.610698 -11.962142
H -259.961583 88.391604 -13.471136
H -259.533048 86.677525 -13.250864
C -263.806772 87.649411 -16.598394
H -263.606723 86.920818 -17.377451
H -263.337243 88.592068 -16.904992
H -264.874385 87.886989 -16.562288
C -265.548490 85.837661 -14.950599
H -265.461329 85.753711 -16.035295
H -265.681032 84.796175 -14.626239
C -261.560403 86.698535 -9.365207
H -260.562812 86.254083 -9.450429
C -261.792619 87.503127 -8.164481
C -260.849320 87.445230 -7.165420
H -259.956159 86.830271 -7.274016
C -261.047046 88.164865 -5.998920
H -260.301585 88.086230 -5.243107
C -262.192391 88.967651 -5.799286
C -263.126249 89.043685 -6.807777
H -264.021451 89.654577 -6.692293
C -262.931003 88.318177 -7.974561
H -263.677348 88.387078 -8.730073
C -262.432152 89.714155 -4.560354
H -263.194189 90.495067 -4.621257
C -262.043280 90.201149 -2.260011
H -261.083196 90.560455 -1.936019
H -262.323364 89.486315 -1.459766
C -266.817239 87.623392 -13.912149
H -265.915316 88.061551 -13.540349
C -268.068115 88.334694 -13.533475
C -269.304311 87.958136 -14.018336
H -269.365147 87.142896 -14.706011
C -270.481411 88.609570 -13.611817
H -271.415937 88.278014 -13.998881
C -270.462078 89.659517 -12.707015
C -269.225021 90.052395 -12.239819
H -269.166681 90.860083 -11.542747
C -268.043822 89.399033 -12.648146
H -267.109451 89.721278 -12.252753
C -271.704502 90.331108 -12.231194
H -271.559632 91.145184 -11.550002
C -274.103203 90.625985 -12.091495
H -274.764280 89.847116 -11.675063
H -274.650320 90.989224 -12.952378
C -274.036946 91.754375 -11.056601
C -274.103704 91.434450 -9.675539
C -274.038798 89.967013 -9.194152
H -275.040873 89.551230 -9.058844
H -273.528824 89.854843 -8.253294
H -273.453803 89.341360 -9.880403
N -264.214652 269.817843 -193.985614
N -265.408681 272.931079 -187.314476
N -259.363456 266.994296 -196.987275
N -253.300371 267.028104 -193.353540
C -262.560251 268.192044 -196.396259
C -263.853569 268.165272 -195.779804
C -264.551950 266.946891 -195.654983
C -263.977825 265.766723 -196.178174
C -262.674668 265.792565 -196.768462
C -261.974783 267.008866 -196.903177
C -261.785864 269.512759 -196.502252
H -260.703645 269.372929 -196.541722
H -261.972256 270.117209 -195.620515
H -262.070126 270.098549 -197.381457
C -264.544877 269.478694 -195.344288
H -264.218498 270.290183 -196.024684
H -265.619268 269.433402 -195.515641
C -265.934283 266.901690 -194.932875
H -266.009538 267.599109 -194.112252
H -266.138619 265.933770 -194.448984
H -266.725785 267.135687 -195.624494
C -262.007362 264.491451 -197.249389
H -262.171483 264.347291 -198.307859
H -262.363167 263.612987 -196.682789
H -260.932343 264.487074 -197.099506
C -260.615276 267.065804 -197.705402
H -260.580080 266.297278 -198.462223
H -260.604225 267.982636 -198.319048
C -265.170198 270.256837 -193.227386
H -266.186077 270.363256 -193.574359
C -265.018044 270.672185 -191.840608
C -266.077831 271.351538 -191.192724
H -267.000874 271.560067 -191.693872
C -265.962787 271.791144 -189.892408
H -266.798994 272.323631 -189.427730
C -264.785395 271.560101 -189.199870
C -263.732333 270.861039 -189.839293
H -262.808519 270.660586 -189.337095
C -263.845440 270.425199 -191.144460
H -263.009172 269.899274 -191.616687
C -264.634844 272.041514 -187.834556
H -263.809114 271.586608 -187.305173
C -265.254920 273.411929 -185.956217
H -266.218719 273.319887 -185.414210
H -265.127850 274.494546 -186.017374
C -259.337003 266.854159 -195.712955
H -260.242254 266.754489 -195.081698
C -258.082993 266.826746 -194.983014
C -256.827416 266.839863 -195.657093
H -256.749821 266.847812 -196.739253
C -255.654714 266.862949 -194.952030
H -254.706721 266.887084 -195.511454
C -255.698162 266.873636 -193.549332
C -256.951320 266.836884 -192.873819
H -257.028048 266.841064 -191.791659
C -258.127817 266.813114 -193.581270
H -259.077485 266.801160 -193.023830
C -254.467390 266.943135 -192.787723
H -254.627602 266.921834 -191.706018
C -252.077715 267.128060 -192.600362
H -251.531815 268.006394 -192.979229
H -251.403646 266.314741 -192.898982
C -252.177026 267.181576 -191.050279
C -252.299340 268.425185 -190.418039
C -252.536439 269.707128 -191.253183
H -251.589624 270.183066 -191.547037
H -253.163169 270.425550 -190.709055
H -253.085515 269.524335 -192.150422
N -262.791185 259.535472 -189.047299
N -264.784584 263.502797 -195.093512
N -257.869703 259.415013 -185.312105
N -252.628297 263.910979 -187.508341
C -260.941224 258.618839 -186.489732
C -262.310326 258.854852 -186.711709
C -263.151356 259.361941 -185.674977
C -262.636409 259.595820 -184.409041
C -261.262448 259.384891 -184.200107
C -260.418622 258.870616 -185.230071
C -260.018077 258.098316 -187.629387
H -258.976408 258.381750 -187.544240
H -260.287017 258.526705 -188.595553
H -260.069345 257.011566 -187.678802
C -262.908024 258.457388 -188.043108
H -262.375885 257.578141 -188.422717
H -263.925813 258.081471 -187.859885
C -264.627909 259.675855 -185.929806
H -264.767184 260.035121 -186.951724
H -265.024434 260.488337 -185.320146
H -265.245805 258.793450 -185.740674
C -260.678624 259.732446 -182.855043
H -260.665354 258.858704 -182.182343
H -261.226702 260.538744 -182.357551
H -259.662100 260.113080 -182.984040
C -258.948465 258.477801 -184.943503
H -258.867685 258.196426 -183.889778
H -258.722308 257.533262 -185.432382
C -263.803965 259.755738 -189.765682
H -264.716158 259.173726 -189.628606
C -263.856377 260.781044 -190.841268
C -264.922942 260.771916 -191.707740
H -265.705566 260.033021 -191.586349
C -264.993036 261.703671 -192.758632
H -265.826680 261.658409 -193.415628
C -264.000152 262.675403 -192.971104
C -262.943917 262.699422 -192.091363
H -262.159809 263.435695 -192.220445
C -262.870638 261.762201 -191.041425
H -262.034740 261.798109 -190.386353
C -264.042680 263.651540 -194.093475
H -263.387904 264.505821 -194.008998
C -264.822691 264.473950 -196.211803
H -265.866052 264.753660 -196.356273
H -264.563552 263.950749 -197.132372
C -258.087919 260.572167 -185.839036
H -259.091355 260.945023 -186.025279
C -257.003957 261.499567 -186.252222
C -255.662767 261.211885 -185.987051
H -255.393124 260.303973 -185.447892
C -254.647587 262.075728 -186.427478
H -253.624283 261.808856 -186.214057
C -254.939332 263.256166 -187.147607
C -256.281156 263.556569 -187.393054
H -256.548667 264.459121 -187.942859
C -257.299781 262.690106 -186.950743
H -258.322950 262.949279 -187.173637
C -253.872428 264.160314 -187.660380
H -254.223853 265.054752 -188.183312
C -251.564259 264.791976 -188.042990
H -250.865187 264.190164 -188.645782
H -250.950134 265.070959 -187.216783
C -251.931664 266.065259 -188.872472
C -252.020171 266.000191 -190.273055
C -251.953359 264.640087 -190.954816
H -250.926701 264.390339 -191.270882
H -252.576545 264.625248 -191.825400
H -252.347050 263.831786 -190.310031
N -263.477634 268.832972 -182.657789
N -263.874740 261.379391 -182.941935
N -259.380640 273.220403 -184.710856
N -253.380071 270.491429 -187.794221
C -262.244313 271.868437 -183.255504
C -263.506794 271.250624 -183.276569
C -264.450331 271.703605 -184.201948
C -264.149792 272.794387 -185.076950
C -262.877349 273.390548 -185.071229
C -261.933054 272.947456 -184.143238
C -261.204286 271.353153 -182.270284
H -260.175286 271.537679 -182.615901
H -261.243198 270.268875 -182.138839
H -261.370553 271.801888 -181.293928
C -263.894937 270.160312 -182.221205
H -263.411742 270.367611 -181.288803
H -264.959296 270.252850 -181.932626
C -265.802287 270.996688 -184.268550
H -265.713393 269.926992 -184.055433
H -266.202640 271.048055 -185.266796
H -266.537702 271.421815 -183.561896
C -262.510778 274.512339 -186.089320
H -262.718816 275.493018 -185.669347
H -263.038843 274.435606 -187.017128
H -261.456795 274.463573 -186.409385
C -260.602176 273.716430 -184.023412
H -260.744476 274.763495 -184.317777
H -260.404090 273.789535 -182.962330
C -264.307197 267.882495 -182.431560
H -265.284545 268.055714 -181.945267
C -264.047561 266.479244 -182.776939
C -264.929406 265.496041 -182.272212
H -265.796137 265.758755 -181.647868
C -264.702043 264.153021 -182.547542
H -265.399259 263.419512 -182.130170
C -263.587942 263.754147 -183.340054
C -262.716857 264.739177 -183.863831
H -261.847528 264.471546 -184.482217
C -262.941493 266.084715 -183.583444
H -262.242929 266.821459 -183.991820
C -263.316006 262.336014 -183.619203
H -262.596824 262.165567 -184.442321
C -263.599823 259.968129 -183.219092
H -264.554722 259.472097 -183.334810
H -263.243927 259.485948 -182.307963
C -259.364887 272.185071 -185.441500
H -260.262916 271.619716 -185.619378
C -258.131656 271.656780 -186.097892
C -256.909839 272.328694 -186.052124
H -256.849086 273.271053 -185.547807
C -255.745763 271.790611 -186.635637
H -254.821055 272.334585 -186.564973
C -255.764195 270.562748 -187.284693
C -256.988593 269.901634 -187.351639
H -257.045997 268.953261 -187.845949
C -258.156761 270.441840 -186.766545
H -259.080426 269.893332 -186.825706
C -254.532215 269.956412 -187.869403
H -254.676944 269.015090 -188.365992
C -252.149841 269.876556 -188.347447
H -251.432636 269.803989 -187.552573
H -251.669085 270.594992 -189.043318
C -252.211512 268.495054 -189.018203
C -252.054546 267.310780 -188.244797
C -252.024688 267.374358 -186.714438
H -251.000200 267.460079 -186.389684
H -252.475735 266.493655 -186.226132
H -252.615718 268.205762 -186.315943
N -258.195540 221.038606 -181.192043
N -257.368070 213.610048 -181.527442
N -262.588210 224.994616 -178.894641
N -268.485268 221.683360 -176.226102
C -259.618150 223.935684 -180.375979
C -258.322828 223.361444 -180.371350
C -257.429612 223.723186 -179.385456
C -257.813854 224.683602 -178.431221
C -259.118086 225.234093 -178.422541
C -260.012684 224.882355 -179.410239
C -260.602781 223.516611 -181.429395
H -261.648177 223.620663 -181.099028
H -260.497100 222.457644 -181.650552
H -260.440741 224.094325 -182.358370
C -257.847159 222.427877 -181.502770
H -258.319863 222.738383 -182.426776
H -256.784087 222.592780 -181.751836
C -256.040844 223.057490 -179.340528
H -256.061649 222.019317 -179.645666
H -255.667513 222.992515 -178.331456
H -255.315734 223.596002 -179.986995
C -259.573228 226.204540 -177.325115
H -259.413528 227.240082 -177.654417
H -259.063229 226.025726 -176.393327
H -260.629242 226.079291 -177.040504
C -261.382844 225.617304 -179.502294
H -261.309212 226.624271 -179.116872
H -261.560263 225.820627 -180.557696
C -257.306854 220.151419 -181.473982
H -256.330874 220.419171 -181.915671
C -257.491478 218.703849 -181.256094
C -256.542381 217.822010 -181.816515
H -255.678630 218.192875 -182.391261
C -256.696530 216.444426 -181.662320
H -255.948219 215.793110 -182.119977
C -257.802755 215.908114 -180.938847
C -258.741755 216.789891 -180.358962
H -259.607574 216.414849 -179.790793
C -258.590258 218.170488 -180.518036
H -259.339899 218.826182 -180.069200
C -257.997237 214.454102 -180.788403
H -258.723607 214.154097 -180.004078
C -257.565799 212.162827 -181.378661
H -256.586569 211.687102 -181.278303
H -257.871473 211.789924 -182.336154
C -262.559848 223.870886 -178.255419
H -261.634917 223.316208 -178.100584
C -263.774366 223.219734 -177.681656
C -265.031620 223.852345 -177.704984
H -265.136062 224.851922 -178.128875
C -266.174889 223.203234 -177.202609
H -267.127739 223.721940 -177.253017
C -266.099334 221.899850 -176.660023
C -264.840526 221.275345 -176.614686
H -264.738944 220.270948 -176.201362
C -263.693461 221.926897 -177.118189
H -262.741019 221.405160 -177.079710
C -267.306161 221.180550 -176.164225
H -267.118030 220.185802 -175.745656
C -269.689327 220.959654 -175.762327
H -270.382205 220.966793 -176.579877
H -270.227235 221.567233 -175.022758
C -269.562121 219.502157 -175.210214
C -269.631354 218.420478 -176.084248
C -269.629744 218.680826 -177.602664
H -270.649537 218.773817 -177.947375
H -269.116826 217.884240 -178.150251
H -269.079974 219.578257 -177.912322
N -257.779908 220.574878 -169.815164
N -256.617448 224.571669 -176.157431
N -262.522892 217.218587 -167.203845
N -268.489721 217.519794 -170.988831
C -259.390502 218.592126 -167.600290
C -258.084430 218.688702 -168.179350
C -257.313112 217.517819 -168.386715
C -257.828596 216.258331 -167.981874
C -259.143924 216.163899 -167.429256
C -259.916647 217.331408 -167.212242
C -260.243132 219.864544 -167.405318
H -261.315381 219.684305 -167.408428
H -260.072342 220.585588 -168.226476
H -260.014265 220.342292 -166.472816
C -257.461907 220.073002 -168.482441
H -257.850911 220.780251 -167.746005
H -256.391343 220.041849 -168.285164
C -255.914723 217.612627 -169.069998
H -255.861789 218.414221 -169.825583
H -255.642809 216.720451 -169.627428
H -255.154816 217.781980 -168.339508
C -259.744182 214.786661 -167.079332
H -259.596421 214.511779 -166.033494
H -259.324509 213.999135 -167.707268
H -260.812945 214.765719 -167.259362
C -261.294914 217.238550 -166.447679
H -261.302231 216.375864 -165.760393
H -261.373992 218.069600 -165.759942
C -256.834915 221.141210 -170.505616
H -255.835604 221.235969 -170.122519
C -256.978999 221.728339 -171.854896
C -255.946698 222.522492 -172.412391
H -255.049669 222.695637 -171.869965
C -256.057283 223.123801 -173.672545
H -255.243624 223.740950 -174.066413
C -257.202414 222.944608 -174.414491
C -258.226659 222.132130 -173.867004
H -259.124908 221.967166 -174.409877
C -258.118337 221.533915 -172.601734
H -258.932721 220.922294 -172.199885
C -257.349276 223.594731 -175.736890
H -258.134195 223.183661 -176.325466
C -256.767748 225.220046 -177.472875
H -255.788307 225.231040 -177.992748
H -256.959563 226.283421 -177.324288
C -262.511723 217.243461 -168.484565
H -261.588077 217.256491 -169.095466
C -263.744304 217.268737 -169.248801
C -265.013247 217.152431 -168.612425
H -265.116012 217.017595 -167.537065
C -266.168151 217.227473 -169.345374
H -267.128234 217.147313 -168.813418
C -266.093045 217.421141 -170.739089
C -264.825093 217.514115 -171.378977
H -264.723807 217.660966 -172.453408
C -263.666313 217.438335 -170.643661
H -262.705324 217.530331 -171.172557
C -267.307406 217.547686 -171.526056
H -267.121344 217.671967 -172.599785
C -269.697968 217.675776 -171.764625
H -270.302949 218.481053 -171.328952
H -270.329537 216.806534 -171.555232
C -269.566252 217.932902 -173.299867
C -269.502609 219.254528 -173.820531
C -269.360602 220.427817 -172.874494
H -270.339830 220.831091 -172.568778
H -268.764817 221.232907 -173.337511
H -268.822901 220.148274 -171.981380
N -258.481561 210.951088 -175.637827
N -256.865646 214.176566 -169.229606
N -263.298075 211.150412 -179.504444
N -268.842138 215.157012 -177.087442
C -260.214216 210.309768 -178.312802
C -258.867347 210.561352 -178.033176
C -258.034181 211.227458 -178.998361
C -258.532312 211.606684 -180.252938
C -259.885808 211.378033 -180.517473
C -260.721291 210.705581 -179.559849
C -261.130800 209.614116 -177.248670
H -262.184798 209.871920 -177.339031
H -260.910086 209.923571 -176.243490
H -261.016926 208.529748 -177.289900
C -258.278449 210.013995 -176.724875
H -258.766416 209.073534 -176.436396
H -257.236739 209.698330 -176.910050
C -256.585453 211.555686 -178.676382
H -256.491212 211.785123 -177.625207
H -256.223547 212.455058 -179.203341
H -255.912885 210.724179 -178.921450
C -260.457713 211.878116 -181.843186
H -260.404169 211.096675 -182.586777
H -259.946938 212.761864 -182.254717
H -261.497190 212.205396 -181.711514
C -262.158171 210.303145 -179.919850
H -262.197989 210.157353 -180.994437
H -262.339573 209.293839 -179.519577
C -257.500705 211.110874 -174.875666
H -256.553295 210.581000 -175.035377
C -257.533512 211.992016 -173.717273
C -256.488836 211.906413 -172.825478
H -255.661932 211.214318 -172.986546
C -256.498036 212.698375 -171.699059
H -255.678873 212.596284 -171.025494
C -257.550592 213.603070 -171.433810
C -258.585424 213.705465 -172.337052
H -259.413933 214.394030 -172.168712
C -258.579206 212.907849 -173.463119
H -259.400013 213.000338 -174.135676
C -257.591448 214.428952 -170.233219
H -258.292931 215.266738 -170.263693
C -256.910527 214.997902 -168.033694
H -255.889504 215.292014 -167.836639
H -257.159559 214.350177 -167.169029
C -263.160549 212.239128 -178.876172
H -262.185699 212.619005 -178.630881
C -264.305896 213.070617 -178.417362
C -265.620983 212.774183 -178.743391
H -265.824180 211.932851 -179.364096
C -266.694706 213.541338 -178.260963
H -267.694975 213.269525 -178.524710
C -266.489653 214.630777 -177.436512
C -265.174323 214.942491 -177.129051
H -264.973191 215.776989 -176.498329
C -264.096876 214.172982 -177.613569
H -263.096605 214.435962 -177.340990
C -267.619114 215.426952 -176.880148
H -267.333063 216.259796 -176.274518
C -269.967689 215.927416 -176.511282
H -270.643639 215.228240 -175.981798
H -270.577684 216.290977 -177.327331
C -269.695138 217.097625 -175.568276
C -269.635353 216.854682 -174.177536
C -269.637709 215.412857 -173.615698
H -270.654465 215.089292 -173.351350
H -269.035315 215.306377 -172.732800
H -269.182246 214.706522 -174.314290
N -235.420700 185.433115 -199.093456
N -233.982099 181.505634 -192.849668
N -240.354801 188.627458 -201.287482
N -246.248850 188.159739 -196.971234
C -237.154651 187.353922 -201.167761
C -235.837991 187.300775 -200.705521
C -235.121866 188.495856 -200.570163
C -235.703117 189.736554 -200.931693
C -237.028470 189.787410 -201.366730
C -237.746490 188.595629 -201.511573
C -237.946982 186.054878 -201.283352
H -239.026594 186.201776 -201.184808
H -237.730576 185.343681 -200.476246
H -237.707610 185.580126 -202.234427
C -235.145121 185.938029 -200.454996
H -235.509055 185.215677 -201.154348
H -234.080133 186.001480 -200.747718
C -233.711703 188.447725 -200.012072
H -233.609840 187.651879 -199.259720
H -233.476050 189.350404 -199.481480
H -232.954276 188.298456 -200.809486
C -237.699471 191.143470 -201.666095
H -237.579088 191.417605 -202.725071
H -237.310243 191.946488 -201.078030
H -238.765421 191.132105 -201.390806
C -239.137427 188.641945 -202.152776
H -239.195792 189.500538 -202.841041
H -239.185194 187.805664 -202.830947
C -234.440361 184.899824 -198.486541
H -233.442972 184.834220 -198.958369
C -234.537997 184.315134 -197.123842
C -233.461158 183.556058 -196.657128
H -232.564119 183.408189 -197.278943
C -233.525734 182.957840 -195.386477
H -232.678010 182.368195 -195.064138
C -234.668098 183.105077 -194.543090
C -235.737639 183.882699 -195.000682
H -236.635497 184.022403 -194.378355
C -235.675246 184.477775 -196.276211
H -236.523427 185.061826 -196.606539
C -234.765814 182.457300 -193.206951
H -235.561718 182.846579 -192.549641
C -234.083311 180.859301 -191.520114
H -233.097766 180.881198 -191.088104
H -234.225245 179.789917 -191.648909
C -240.325374 188.609120 -200.008589
H -239.394350 188.627706 -199.480523
C -241.544942 188.549297 -199.134691
C -242.826246 188.623069 -199.657518
H -242.949759 188.749417 -200.723304
C -243.966352 188.515861 -198.821729
H -244.936081 188.563653 -199.267678
C -243.863488 188.331354 -197.435158
C -242.584261 188.280928 -196.908813
H -242.461754 188.142513 -195.843853
C -241.440464 188.389102 -197.747363
H -240.469290 188.329430 -197.304515
C -245.059655 188.171110 -196.539979
H -244.853593 188.057886 -195.483316
C -247.437633 187.970211 -196.087712
H -248.008503 187.144571 -196.467091
H -248.113294 188.818309 -196.242699
C -247.273274 187.724680 -194.564667
C -247.138823 186.408540 -194.046723
C -246.952711 185.235724 -195.001892
H -247.915221 184.801033 -195.218978
H -246.312730 184.451770 -194.590353
H -246.441015 185.527310 -195.943026
N -236.511233 195.056983 -193.235744
N -234.825923 191.852853 -199.776044
N -241.260381 194.727181 -188.940924
N -246.634509 190.539248 -190.850732
C -238.237242 195.657189 -190.409411
C -236.883689 195.446209 -190.808541
C -236.006534 194.810961 -189.916931
C -236.469100 194.422777 -188.617704
C -237.828347 194.610425 -188.232875
C -238.707919 195.251993 -189.116888
C -239.200533 196.318773 -191.392528
H -240.239311 196.028941 -191.207481
H -238.978314 196.011461 -192.416066
H -239.138868 197.406167 -191.364286
C -236.339458 196.005064 -192.169924
H -236.876216 196.928422 -192.416913
H -235.312014 196.353742 -192.078662
C -234.548095 194.526248 -190.367256
H -234.456790 194.294969 -191.425624
H -234.136059 193.641187 -189.870856
H -233.913426 195.379251 -190.184367
C -238.357577 194.099504 -186.855729
H -238.332060 194.885656 -186.119384
H -237.799058 193.234092 -186.487992
H -239.381507 193.739412 -186.893671
C -240.157712 195.611270 -188.629757
H -240.190218 195.760946 -187.552649
H -240.393129 196.612326 -189.016125
C -235.534051 194.924107 -194.084643
H -234.611512 195.483863 -194.010999
C -235.539414 194.036940 -195.237156
C -234.512211 194.150533 -196.221792
H -233.717767 194.868688 -196.136485
C -234.497800 193.353352 -197.344694
H -233.693617 193.477569 -198.091272
C -235.508564 192.415344 -197.513592
C -236.525071 192.285263 -196.518138
H -237.321292 191.570674 -196.610704
C -236.542636 193.088010 -195.395391
H -237.349040 192.973344 -194.649739
C -235.525205 191.582927 -198.707620
H -236.184702 190.724114 -198.612407
C -234.846743 191.024901 -200.965120
H -233.815341 190.761700 -201.252429
H -235.138312 191.660252 -201.808467
C -241.078550 193.640411 -189.578342
H -240.089832 193.289802 -189.909575
C -242.188188 192.771622 -189.932406
C -243.511462 193.028593 -189.489711
H -243.746968 193.865968 -188.853228
C -244.552907 192.226241 -189.874019
H -245.561519 192.468073 -189.521599
C -244.306214 191.140039 -190.713642
C -242.981617 190.867965 -191.137806
H -242.748627 190.037248 -191.784197
C -241.936624 191.672681 -190.751832
H -240.928460 191.439684 -191.113050
C -245.402801 190.306679 -191.166788
H -245.084867 189.480486 -191.795728
C -247.728899 189.731628 -191.324157
H -248.444893 190.407004 -191.794384
H -248.309622 189.353296 -190.453278
C -247.412460 188.566384 -192.288334
C -247.382971 188.804394 -193.684123
C -247.462809 190.242443 -194.248811
H -248.497480 190.532834 -194.422944
H -246.878003 190.363403 -195.185057
H -247.033280 190.965856 -193.592954
N -235.662778 185.011864 -187.686073
N -235.192149 192.462957 -187.443338
N -239.887961 180.911168 -189.579739
N -245.973182 184.024566 -191.727238
C -236.953742 182.068626 -188.367408
C -235.688086 182.682669 -188.489118
C -234.791481 182.344048 -189.553221
C -235.141159 181.367814 -190.470207
C -236.417153 180.777243 -190.360901
C -237.314518 181.105702 -189.294873
C -237.943331 182.462087 -187.227799
H -238.986640 182.324005 -187.464286
H -237.886331 183.524650 -187.018753
H -237.741169 181.894171 -186.312463
C -235.243356 183.635862 -187.403400
H -235.688122 183.315360 -186.436969
H -234.170418 183.505213 -187.248926
C -233.437471 183.052161 -189.723806
H -233.504658 184.090435 -189.419801
H -233.081147 183.123645 -190.765709
H -232.678754 182.539640 -189.141194
C -236.839146 179.788052 -191.414562
H -236.625152 178.759618 -191.097243
H -236.350940 179.977943 -192.391708
H -237.903579 179.879018 -191.604866
C -238.645960 180.329188 -189.078682
H -238.528690 179.323357 -189.467877
H -238.799288 180.125526 -188.007681
C -234.814595 185.927449 -187.485980
H -233.820985 185.692255 -187.131206
C -235.071978 187.367274 -187.690798
C -234.159419 188.280787 -187.217859
H -233.271323 187.939729 -186.719918
C -234.382329 189.651914 -187.361543
H -233.660560 190.328270 -186.972799
C -235.522755 190.149949 -187.986960
C -236.425413 189.236950 -188.480211
H -237.315789 189.582169 -188.971557
C -236.205036 187.862698 -188.331381
H -236.927806 187.182012 -188.711284
C -235.789420 191.596411 -188.123443
H -236.539854 191.869888 -188.843103
C -235.461781 193.902342 -187.578022
H -234.508390 194.407743 -187.766936
H -235.772458 194.270230 -186.594792
C -239.922718 182.031961 -190.223845
H -239.027894 182.614194 -190.462478
C -241.174690 182.642231 -190.690230
C -242.399360 181.971185 -190.552916
H -242.449466 180.971146 -190.117384
C -243.579134 182.581987 -190.954318
H -244.504882 182.034381 -190.817349
C -243.574084 183.884168 -191.506681
C -242.347864 184.547084 -191.666149
H -242.300604 185.551876 -192.090893
C -241.163966 183.933962 -191.263822
H -240.238717 184.484657 -191.388902
C -244.820854 184.563217 -191.896070
H -244.686662 185.561043 -192.333864
C -247.216768 184.708204 -192.084922
H -247.897565 184.683849 -191.206100
H -247.734276 184.080773 -192.774386
C -247.167722 186.165843 -192.652123
C -247.277658 187.248906 -191.775134
C -247.243107 186.996146 -190.257283
H -248.252261 186.873330 -189.821232
H -246.762174 187.810837 -189.757947
H -246.646244 186.117901 -189.994789
N -257.258022 273.927542 -10.008527
N -257.338199 266.565704 -11.166298
N -261.305203 278.166957 -7.603058
N -267.775316 275.452040 -5.821590
C -258.373878 276.876606 -8.964001
C -257.169717 276.130406 -8.923379
C -256.335851 276.248099 -7.826370
C -256.682996 277.136471 -6.792510
C -257.900128 277.859148 -6.823454
C -258.733942 277.751661 -7.921171
C -259.298708 276.723200 -10.142495
H -260.346290 276.935477 -9.885837
H -259.306183 275.694988 -10.481070
H -258.980989 277.371292 -10.984731
C -256.712740 275.275404 -10.122976
H -257.054186 275.750497 -11.043710
H -255.621726 275.315163 -10.265024
C -255.054761 275.394519 -7.749040
H -255.176487 274.413985 -8.178952
H -254.788476 275.164584 -6.722235
H -254.213329 275.892960 -8.269194
C -258.329135 278.751237 -5.651608
H -258.012147 279.781012 -5.842247
H -257.935240 278.399118 -4.704314
H -259.411541 278.745358 -5.468853
C -259.983697 278.675815 -8.035596
H -259.821249 279.609267 -7.525239
H -260.035417 279.018967 -9.076059
C -256.466994 272.964141 -10.323597
H -255.431124 273.138698 -10.652087
C -256.849610 271.546475 -10.295287
C -255.972610 270.611140 -10.882008
H -255.022133 270.917595 -11.339655
C -256.310574 269.264960 -10.906232
H -255.612162 268.572381 -11.379278
C -257.534354 268.813763 -10.340028
C -258.403217 269.745421 -9.733124
H -259.355644 269.435904 -9.282691
C -258.067037 271.095480 -9.713609
H -258.765397 271.793531 -9.248924
C -257.921242 267.398764 -10.380418
H -258.746933 267.118813 -9.694545
C -257.727285 265.158007 -11.207792
H -256.831129 264.542198 -11.085667
H -257.986300 264.943304 -12.230296
C -261.476599 276.989315 -7.099293
H -260.648833 276.297628 -6.936812
C -262.807535 276.457656 -6.704643
C -263.965178 277.257819 -6.753793
H -263.904161 278.300237 -7.064281
C -265.219051 276.726147 -6.424183
H -266.088480 277.374751 -6.489301
C -265.357408 275.376595 -6.034328
C -264.199262 274.581683 -5.962174
H -264.262718 273.536133 -5.663012
C -262.941239 275.115340 -6.292306
H -262.071486 274.465165 -6.239459
C -266.682047 274.785816 -5.724830
H -266.659514 273.736928 -5.412283
C -269.094811 274.860155 -5.544268
H -269.700876 275.056903 -6.413255
H -269.617483 275.448445 -4.778834
C -269.202383 273.351155 -5.159233
C -269.324573 272.398832 -6.164528
C -269.149921 272.824755 -7.644511
H -270.111151 273.098560 -8.059038
H -268.693219 272.033079 -8.243551
H -268.467664 273.661897 -7.800577
N -257.959779 272.133742 1.293356
N -255.728741 276.602054 -4.445868
N -263.293165 269.218335 3.105918
N -268.783919 270.781265 -1.108446
C -259.998979 270.167745 3.129692
C -258.646518 270.143386 2.670670
C -258.013413 268.910014 2.386298
C -258.715860 267.702365 2.596457
C -260.074726 267.733108 3.028668
C -260.710529 268.962285 3.322125
C -260.698384 271.513526 3.407322
H -261.777003 271.488409 3.295787
H -260.364153 272.288766 2.690298
H -260.499653 271.844664 4.411308
C -257.832465 271.446849 2.585423
H -258.195710 272.112205 3.371751
H -256.799850 271.243102 2.864731
C -256.560566 268.882631 1.830802
H -256.338477 269.746085 1.179163
H -256.352324 268.032341 1.190986
H -255.858389 268.859259 2.639729
C -260.870297 266.428157 3.163178
H -260.855836 266.020109 4.183138
H -260.496894 265.667560 2.477700
H -261.909231 266.578636 2.894936
C -262.150833 268.979592 3.960386
H -262.329274 268.057498 4.540410
H -262.188775 269.728089 4.738185
C -256.894165 272.633394 0.750563
H -255.933255 272.542225 1.224156
C -256.837963 273.381201 -0.533677
C -255.670227 274.076928 -0.909739
H -254.815065 274.059100 -0.276442
C -255.587503 274.823880 -2.100857
H -254.672410 275.358494 -2.352988
C -256.669387 274.893230 -2.953559
C -257.830544 274.179529 -2.589003
H -258.685847 274.205599 -3.221864
C -257.915586 273.435352 -1.392607
H -258.831443 272.905362 -1.131928
C -256.610554 275.700162 -4.203714
H -257.380661 275.474112 -4.902403
C -255.674156 277.406977 -5.689587
H -254.659660 277.338122 -6.126411
H -255.744274 278.459829 -5.429690
C -263.160473 269.385299 1.835056
H -262.192266 269.336557 1.303355
C -264.300951 269.669952 0.977609
C -265.624599 269.663279 1.494321
H -265.842236 269.424543 2.540175
C -266.685237 269.982243 0.680273
H -267.690406 269.979198 1.122396
C -266.458036 270.318392 -0.677636
C -265.137949 270.302725 -1.200722
H -264.920357 270.553344 -2.244331
C -264.073804 269.982224 -0.384093
H -263.066549 269.996401 -0.821676
C -267.565828 270.702316 -1.544086
H -267.267592 270.918771 -2.582839
C -269.883051 271.191929 -1.959751
H -270.419011 272.017706 -1.478515
H -270.633101 270.405246 -1.906725
C -269.579057 271.598235 -3.446333
C -269.303309 272.943570 -3.800908
C -269.104660 273.967337 -2.707066
H -270.047450 274.466409 -2.433698
H -268.374384 274.724720 -3.023124
H -268.692455 273.516910 -1.808102
N -259.312224 263.453029 -5.713199
N -257.911227 265.666045 1.182839
N -263.674785 264.763013 -9.927890
N -268.861135 269.200965 -7.490542
C -260.851614 263.369758 -8.592918
C -259.519133 263.394962 -8.175362
C -258.525815 264.039127 -8.988697
C -258.853133 264.622387 -10.232278
C -260.190680 264.618902 -10.632599
C -261.186373 263.969694 -9.827739
C -261.939966 262.697255 -7.691397
H -262.937891 263.108838 -7.835761
H -261.776987 262.856370 -6.635916
H -261.959198 261.622731 -7.853266
C -259.128330 262.628019 -6.891122
H -259.753103 261.742357 -6.756293
H -258.124215 262.192457 -7.028943
C -257.087340 264.120339 -8.511545
H -257.063205 264.213667 -7.430123
H -256.569811 265.010340 -8.898878
H -256.505710 263.237859 -8.800738
C -260.569024 265.339061 -11.938462
H -260.544881 264.649088 -12.767973
H -259.917459 266.179755 -12.200725
H -261.564537 265.791717 -11.852321
C -262.618909 263.818338 -10.350675
H -262.576824 263.801973 -11.440962
H -262.960578 262.809358 -10.088007
C -258.396484 263.385548 -4.856005
H -257.514351 262.750412 -5.001808
C -258.426169 264.123653 -3.599990
C -257.490159 263.792002 -2.638028
H -256.746860 263.014977 -2.814396
C -257.504748 264.442945 -1.422623
H -256.772772 264.151501 -0.698111
C -258.453499 265.448503 -1.135334
C -259.376657 265.796515 -2.105878
H -260.122649 266.569488 -1.922826
C -259.365742 265.140411 -3.321853
H -260.100628 265.422559 -4.046645
C -258.501913 266.128817 0.155404
H -259.085735 267.052545 0.168750
C -257.963741 266.342996 2.468048
H -256.939348 266.465148 2.782132
H -258.369945 265.645775 3.230832
C -263.461677 265.740264 -9.160837
H -262.476546 265.947583 -8.792193
C -264.528903 266.665353 -8.697183
C -265.831368 266.596919 -9.163730
H -266.079025 265.870610 -9.898899
C -266.838237 267.446174 -8.678484
H -267.833226 267.350463 -9.054596
C -266.576672 268.392528 -7.710613
C -265.270343 268.477999 -7.260694
H -265.026501 269.196771 -6.516541
C -264.259905 267.626146 -7.748000
H -263.266833 267.712202 -7.364158
C -267.641683 269.269775 -7.152808
H -267.312058 269.977772 -6.426953
C -269.927341 270.050166 -6.915809
H -270.729544 269.400446 -6.527381
H -270.407431 270.584487 -7.733843
C -269.600179 271.052842 -5.814781
C -269.700348 270.649694 -4.454821
C -269.934516 269.173238 -4.068717
H -271.001102 268.969675 -3.926736
H -269.436042 268.884504 -3.153928
H -269.509184 268.495144 -4.811886
N -211.335583 292.519671 -100.602373
N -211.949240 285.067942 -100.453197
N -206.971659 296.661106 -102.615725
N -200.869099 293.578329 -105.074144
C -209.968297 295.480246 -101.294357
C -211.242016 294.895737 -101.370991
C -212.098504 295.314455 -102.391499
C -211.701066 296.340166 -103.308693
C -210.417131 296.901898 -103.245423
C -209.559652 296.493068 -102.222847
C -209.022007 295.000578 -100.203189
H -207.967796 295.135191 -100.482583
H -209.105174 293.927006 -100.008003
H -209.243688 295.515320 -99.270316
C -211.739532 293.884415 -100.280354
H -211.319983 294.137897 -99.328060
H -212.815855 294.023741 -100.077748
C -213.460755 294.640419 -102.514619
H -213.422291 293.583175 -102.229121
H -213.784829 294.638716 -103.542456
H -214.229704 295.129784 -101.891378
C -209.942761 297.947658 -104.302293
H -210.148647 298.959342 -103.959897
H -210.403156 297.825958 -105.261500
H -208.873059 297.850233 -104.539988
C -208.220223 297.233042 -102.052095
H -208.306733 298.263938 -102.420968
H -208.097817 297.368266 -100.984346
C -212.207439 291.607072 -100.379626
H -213.208880 291.837232 -99.978278
C -211.969227 290.176571 -100.617623
C -212.914216 289.250476 -100.119112
H -213.812995 289.575867 -99.577408
C -212.711436 287.885455 -100.293452
H -213.458572 287.198171 -99.883735
C -211.559054 287.406601 -100.975826
C -210.623240 288.333829 -101.494275
H -209.722572 288.003849 -102.029388
C -210.823691 289.701563 -101.314871
H -210.075766 290.392652 -101.715619
C -211.313901 285.965310 -101.146046
H -210.544668 285.723343 -101.902352
C -211.701133 283.633354 -100.621467
H -212.658330 283.156272 -100.777086
H -211.428792 283.200348 -99.657070
C -206.936405 295.580096 -103.278593
H -207.834564 295.028172 -103.487717
C -205.679397 294.977566 -103.808470
C -204.446269 295.618845 -103.713758
H -204.392033 296.590619 -103.265129
C -203.263627 295.013049 -104.175540
H -202.331757 295.536139 -104.070251
C -203.274363 293.745769 -104.747547
C -204.508280 293.114025 -104.864179
H -204.560003 292.136765 -105.302204
C -205.694835 293.722153 -104.401399
H -206.626750 293.195253 -104.494799
C -202.026511 293.069950 -105.201171
H -202.164577 292.101939 -105.648298
C -199.625337 292.895977 -105.495963
H -198.972144 292.855215 -104.645848
H -199.073745 293.556317 -106.198306
C -199.682431 291.474894 -106.082973
C -199.620379 290.337157 -105.227173
C -199.699387 290.497367 -103.703650
H -198.701247 290.576286 -103.309378
H -200.211514 289.661016 -103.195875
H -200.289065 291.369020 -103.401890
N -211.215398 292.801403 -112.007997
N -212.786471 296.367754 -105.640698
N -206.264708 289.660033 -114.464083
N -200.498032 289.762762 -110.393927
C -209.447792 290.979703 -114.186909
C -210.779398 291.026973 -113.667031
C -211.522169 289.836812 -113.519001
C -210.951271 288.609363 -113.924740
C -209.611711 288.562575 -114.417699
C -208.866996 289.750010 -114.575379
C -208.627618 292.271195 -114.316725
H -207.553213 292.100029 -114.267028
H -208.857463 292.936172 -113.489232
H -208.827723 292.807972 -115.250455
C -211.456169 292.384918 -113.365573
H -211.056221 293.143373 -114.069772
H -212.513561 292.357652 -113.613558
C -212.950531 289.874670 -112.899254
H -213.062331 290.625452 -112.130222
H -213.219906 288.944212 -112.372258
H -213.679921 290.085484 -113.661939
C -208.955211 287.214578 -114.766891
H -209.046303 287.007477 -115.825109
H -209.378324 286.382788 -114.174223
H -207.897237 287.190910 -114.537274
C -207.455037 289.719278 -115.277310
H -207.389977 288.902570 -115.981389
H -207.370095 290.595591 -115.944850
C -212.206434 293.313800 -111.350504
H -213.188127 293.425179 -111.778476
C -212.142418 293.812899 -109.982814
C -213.221372 294.560939 -109.457841
H -214.096192 294.761997 -110.038800
C -213.187111 295.079786 -108.180562
H -214.035190 295.663592 -107.812503
C -212.073872 294.861669 -107.388593
C -211.002849 294.094592 -107.904299
H -210.127082 293.901689 -107.322673
C -211.034714 293.579191 -109.186526
H -210.185716 293.001440 -109.562422
C -212.007779 295.425504 -106.046403
H -211.239585 294.982720 -105.429263
C -212.716579 296.930332 -104.305336
H -213.717211 296.898765 -103.831064
H -212.550989 298.004267 -104.423834
C -206.335188 289.600517 -113.183381
H -207.284418 289.565470 -112.615429
C -205.142019 289.585983 -112.360971
C -203.844206 289.522455 -112.940295
H -203.688442 289.459363 -114.013532
C -202.728569 289.559044 -112.151817
H -201.744574 289.522131 -112.640451
C -202.873115 289.660207 -110.757759
C -204.169388 289.700200 -110.175340
H -204.324003 289.775369 -109.102723
C -205.288759 289.662996 -110.966381
H -206.273879 289.711929 -110.480614
C -201.702242 289.745210 -109.911459
H -201.940657 289.797152 -108.843958
C -199.333641 289.877862 -109.558502
H -198.735111 290.716316 -109.949884
H -198.667855 289.028474 -109.755609
C -199.543038 290.032637 -108.024304
C -199.670638 291.318401 -107.480369
C -199.804750 292.551793 -108.409758
H -198.826767 292.983202 -108.661656
H -200.444503 293.320695 -107.958625
H -200.291459 292.326663 -109.333588
N -210.488520 282.808149 -106.343565
N -211.904896 286.438958 -112.763388
N -205.869349 282.793906 -102.247618
N -200.353542 287.003568 -104.325699
C -208.863833 282.006080 -103.600241
C -210.201566 282.264390 -103.937888
C -211.096722 282.859353 -102.998447
C -210.669040 283.159965 -101.713024
C -209.324710 282.925619 -101.389704
C -208.427397 282.323837 -102.321601
C -207.880082 281.388815 -104.635313
H -206.841232 281.649445 -104.490521
H -208.063598 281.762286 -105.644683
H -207.962412 280.301632 -104.620944
C -210.712155 281.798545 -105.284620
H -210.183751 280.881976 -105.568947
H -211.749592 281.462074 -105.154448
C -212.536410 283.196166 -103.381690
H -212.589286 283.493786 -104.432726
H -212.948785 284.057059 -102.853799
H -213.192806 282.343470 -103.184597
C -208.830418 283.342937 -100.027294
H -208.893970 282.512735 -99.301719
H -209.385460 284.194547 -99.622107
H -207.798008 283.687474 -100.103836
C -206.998996 281.910273 -101.902365
H -207.004003 281.694226 -100.828801
H -206.769026 280.929659 -102.314196
C -211.436457 283.009603 -107.148449
H -212.372175 282.461574 -107.043583
C -211.377647 283.966545 -108.287819
C -212.375796 283.930795 -109.230196
H -213.186479 283.221611 -109.121556
C -212.339263 284.796322 -110.340467
H -213.122053 284.731658 -111.054390
C -211.305324 285.726713 -110.538509
C -210.318026 285.778405 -109.584812
H -209.505303 286.484553 -109.700718
C -210.351398 284.907276 -108.474866
H -209.566630 284.962427 -107.762065
C -211.234873 286.631284 -111.720799
H -210.562444 287.472369 -111.640869
C -211.830506 287.338713 -113.940900
H -212.848440 287.636860 -114.179884
H -211.522899 286.750525 -114.806782
C -206.010947 283.921921 -102.860710
H -206.983256 284.309331 -103.144068
C -204.873405 284.792691 -103.249428
C -203.568114 284.486243 -102.867756
H -203.368245 283.606471 -102.254246
C -202.498940 285.293675 -103.284720
H -201.505429 285.013245 -102.979570
C -202.698912 286.434746 -104.097137
C -204.005760 286.755238 -104.459948
H -204.202904 287.628858 -105.083515
C -205.078672 285.945286 -104.041116
H -206.071511 286.217470 -104.355272
C -201.571669 287.276515 -104.584853
H -201.854576 288.146108 -105.187332
C -199.228506 287.820856 -104.833906
H -198.509018 287.162839 -105.345654
H -198.668757 288.135624 -103.982092
C -199.492815 289.049859 -105.766434
C -199.481391 288.898116 -107.164806
C -199.409343 287.494435 -107.755169
H -198.373657 287.197185 -107.978376
H -199.966300 287.441006 -108.668371
H -199.873847 286.738817 -107.091907
N -242.495151 96.809337 -196.275616
N -243.562101 93.219519 -189.685259
N -237.762712 97.366736 -200.567501
N -231.703202 94.076970 -198.595462
C -240.908195 97.751604 -199.112009
C -242.202278 97.312073 -198.709320
C -242.951192 96.563864 -199.591401
C -242.426330 96.288502 -200.885098
C -241.122464 96.705674 -201.273160
C -240.372129 97.460655 -200.398789
C -240.079055 98.537827 -198.138869
H -239.003207 98.427101 -198.319820
H -240.240586 98.174007 -197.110522
H -240.338283 99.599470 -198.183556
C -242.838659 97.740803 -197.355916
H -242.478247 98.732415 -197.122943
H -243.914298 97.917758 -197.452194
C -244.335067 96.033365 -199.136289
H -244.381609 95.765128 -198.074097
H -244.579925 95.105820 -199.619290
H -245.116045 96.773910 -199.331850
C -240.509535 96.322192 -202.643013
H -240.679044 97.110149 -203.391274
H -240.902095 95.386919 -202.997602
H -239.435330 96.134590 -202.599893
C -239.010537 98.064198 -200.891791
H -239.007033 98.242825 -201.971408
H -238.960929 99.079680 -200.520509
C -243.432279 96.497757 -195.424332
H -244.443017 96.899570 -195.506152
C -243.263586 95.596995 -194.258193
C -244.294817 95.516913 -193.274743
H -245.208428 96.096134 -193.370698
C -244.162158 94.702264 -192.139607
H -244.975957 94.674861 -191.394557
C -242.995365 93.939883 -191.956797
C -241.971682 94.002360 -192.950816
H -241.056965 93.426803 -192.847727
C -242.102246 94.822963 -194.085910
H -241.288108 94.860199 -194.830206
C -242.825507 93.093957 -190.750084
H -242.019452 92.358415 -190.832482
C -243.389054 92.378815 -188.483387
H -244.356473 91.943461 -188.191803
H -243.216853 93.032343 -187.649519
C -237.742771 96.251044 -199.913492
H -238.652037 95.735442 -199.576641
C -236.490925 95.568758 -199.546492
C -235.235104 96.049604 -199.993443
H -235.156663 96.928442 -200.642753
C -234.062403 95.420835 -199.597280
H -233.113606 95.832920 -199.953665
C -234.106101 94.290167 -198.740984
C -235.360492 93.794667 -198.312389
H -235.437560 92.922626 -197.653301
C -236.537013 94.425213 -198.710391
H -237.486975 94.021717 -198.345278
C -232.873454 93.638256 -198.275533
H -233.035025 92.757120 -197.633939
C -230.477392 93.449584 -198.110124
H -229.894937 94.221097 -197.650162
H -229.837447 93.193091 -198.975653
C -230.575212 92.226690 -197.128025
C -230.645906 92.422664 -195.735614
C -230.828975 93.838855 -195.192411
H -229.862642 94.290447 -195.023058
H -231.425689 93.839568 -194.257535
H -231.384935 94.496746 -195.859042
N -241.503905 86.908091 -201.674693
N -243.327673 94.176689 -202.029870
N -236.591896 83.516129 -199.719852
N -231.164506 87.529662 -197.619889
C -239.694446 84.204131 -200.949244
C -241.052883 84.598435 -200.836468
C -241.872855 84.092354 -199.766800
C -241.349064 83.165870 -198.835108
C -239.984718 82.796038 -198.935652
C -239.162255 83.292399 -200.007168
C -238.792908 84.781375 -202.095189
H -237.739995 84.810843 -201.856890
H -239.043343 85.823860 -202.320289
H -238.889461 84.210848 -203.002162
C -241.666173 85.490591 -201.936622
H -241.170795 85.271018 -202.898559
H -242.699214 85.189521 -202.088879
C -243.335421 84.563668 -199.606437
H -243.459114 85.604755 -199.926358
H -243.698159 84.550695 -198.565303
H -243.989907 83.948204 -200.181181
C -239.387385 81.865418 -197.867074
H -239.410916 80.824872 -198.168869
H -239.901798 81.948992 -196.892422
H -238.355439 82.125184 -197.678249
C -237.709390 82.751129 -200.211967
H -237.640929 81.731643 -199.807467
H -237.522503 82.601479 -201.280179
C -242.506606 87.675668 -201.888503
H -243.442680 87.289469 -202.239629
C -242.515668 89.131332 -201.705446
C -243.581620 89.892820 -202.191968
H -244.394728 89.423128 -202.684753
C -243.612268 91.276643 -202.068990
H -244.447035 91.833854 -202.467898
C -242.579249 91.939392 -201.451300
C -241.523007 91.176146 -200.944309
H -240.708521 91.650516 -200.458344
C -241.489403 89.789823 -201.072414
H -240.652773 89.228759 -200.682325
C -242.580459 93.404707 -201.336640
H -241.890425 93.779891 -200.621154
C -243.324674 95.635614 -201.916961
H -244.355754 95.972433 -201.735341
H -243.087024 96.072563 -202.905948
C -236.761457 84.610411 -199.092516
H -237.748726 85.031402 -198.862348
C -235.639152 85.405774 -198.635437
C -234.310791 84.948857 -198.762834
H -234.079440 83.982358 -199.183233
C -233.259871 85.734512 -198.370807
H -232.248337 85.350123 -198.499645
C -233.501852 87.003192 -197.838148
C -234.830326 87.451310 -197.688539
H -235.059765 88.423303 -197.278983
C -235.884799 86.662849 -198.081410
H -236.896515 87.050576 -197.964519
C -232.397516 87.867315 -197.459244
H -232.711178 88.817849 -197.036634
C -230.063989 88.398648 -197.272791
H -229.390075 88.507166 -198.151641
H -229.438965 87.848931 -196.573816
C -230.377662 89.813035 -196.727881
C -230.468121 90.919058 -197.621533
C -230.457736 90.700795 -199.135802
H -229.441864 90.755926 -199.570223
H -231.080773 91.436250 -199.647457
H -230.885274 89.743875 -199.384932
N -241.805397 87.009313 -190.271296
N -242.513101 83.054498 -196.456982
N -237.526429 90.912764 -188.126264
N -231.641223 91.522146 -192.437651
C -240.445773 89.136160 -188.225994
C -241.733366 88.878844 -188.687205
C -242.657046 89.941873 -188.840374
C -242.310708 91.250782 -188.497738
C -241.014054 91.507747 -188.063704
C -240.089205 90.448137 -187.900988
C -239.428282 87.983657 -188.091071
H -238.391938 88.307884 -188.192048
H -239.512475 87.266904 -188.887481
H -239.576243 87.453870 -187.132467
C -242.167334 87.428876 -188.917133
H -241.676218 86.760150 -188.206790
H -243.227432 87.309517 -188.624948
C -244.037761 89.676500 -189.397497
H -243.993648 88.894111 -190.138056
H -244.435254 90.539887 -189.941637
H -244.755424 89.385997 -188.597488
C -240.600351 92.946490 -187.784953
H -240.767585 93.171445 -186.729791
H -241.130871 93.687861 -188.385063
H -239.548782 93.116751 -188.060289
C -238.726994 90.706566 -187.260704
H -238.825389 91.545315 -186.585279
H -238.526504 89.874362 -186.569739
C -242.674300 86.337761 -190.870136
H -243.644167 86.098249 -190.396984
C -242.473162 85.810553 -192.224305
C -243.395828 84.897409 -192.679550
H -244.251472 84.589787 -192.055239
C -243.224469 84.349223 -193.941432
H -243.952140 83.637142 -194.254844
C -242.127178 84.701954 -194.787380
C -241.215180 85.632236 -194.341707
H -240.357148 85.932090 -194.966508
C -241.383711 86.177576 -193.074849
H -240.654562 86.884098 -192.753448
C -241.914400 84.111824 -196.114149
H -241.202278 84.641695 -196.777677
C -242.297059 82.466456 -197.777112
H -243.272100 82.336647 -198.209383
H -241.961928 81.433168 -197.632261
C -237.553502 90.920611 -189.405171
H -238.474563 90.798788 -189.933326
C -236.342610 91.082679 -190.278586
C -235.093416 91.352880 -189.757053
H -234.993639 91.471841 -188.692964
C -233.952089 91.454304 -190.591628
H -233.005200 91.649560 -190.146511
C -234.021403 91.289181 -191.975714
C -235.272717 91.042431 -192.501175
H -235.369402 90.911749 -193.564231
C -236.418045 90.941163 -191.663763
H -237.364087 90.733944 -192.105654
C -232.815054 91.349031 -192.868996
H -232.998724 91.229331 -193.924169
C -230.436995 91.551707 -193.318782
H -229.723594 90.822841 -192.927324
H -229.926159 92.494238 -193.176706
C -230.555925 91.319999 -194.838501
C -230.448841 90.013829 -195.336654
C -230.417129 88.805021 -194.363562
H -229.389759 88.529246 -194.140036
H -230.904935 87.937690 -194.763300
H -230.973373 88.985711 -193.426549
N -222.342067 197.319449 36.805869
N -224.827497 200.626809 43.065166
N -217.347522 193.792297 35.111829
N -212.592972 192.966164 40.283211
C -220.358527 195.449975 34.859483
C -221.748209 195.618609 35.110462
C -222.608731 194.518473 35.009869
C -222.089187 193.263795 34.622290
C -220.697355 193.093019 34.399407
C -219.833050 194.190795 34.490717
C -219.417206 196.640214 35.001732
H -218.404315 196.342841 35.250915
H -219.746102 197.272196 35.826721
H -219.369312 197.253277 34.085634
C -222.336526 197.021403 35.384846
H -221.734377 197.769473 34.833058
H -223.311050 197.132953 34.927381
C -224.113282 194.682860 35.339207
H -224.308090 195.389861 36.137233
H -224.569133 193.760665 35.728215
H -224.642919 195.024418 34.459273
C -220.117833 191.705526 34.074696
H -220.009059 191.578269 32.996090
H -220.726501 190.894646 34.505913
H -219.143808 191.544632 34.510045
C -218.326966 194.040679 34.077568
H -218.196859 193.269848 33.328876
H -218.025847 194.939685 33.508759
C -223.386724 197.899850 37.298833
H -224.238068 198.151213 36.690401
C -223.557391 198.299559 38.701374
C -224.637777 199.131802 39.065549
H -225.346118 199.469117 38.334888
C -224.816969 199.560197 40.374603
H -225.657454 200.212969 40.616562
C -223.922904 199.164909 41.359458
C -222.853848 198.314253 41.001158
H -222.143948 197.984812 41.733272
C -222.671008 197.889254 39.688008
H -221.827540 197.242891 39.438900
C -224.080233 199.629943 42.742515
H -223.505255 199.063740 43.467576
C -224.979984 201.090755 44.442205
H -226.047657 201.145897 44.707651
H -224.694517 202.141177 44.447098
C -217.683238 193.660709 36.355544
H -218.720605 193.700471 36.723428
C -216.698818 193.455669 37.403125
C -215.331207 193.278599 37.085504
H -214.966960 193.265933 36.053189
C -214.409917 193.135178 38.088377
H -213.361852 193.015120 37.799824
C -214.825234 193.163946 39.442440
C -216.194202 193.317322 39.761448
H -216.555960 193.341844 40.794336
C -217.118528 193.460604 38.755211
H -218.165965 193.592927 39.041721
C -213.857883 193.058330 40.517293
H -214.301834 193.069932 41.526539
C -211.626829 192.891759 41.348520
H -210.889029 193.676184 41.151254
H -211.022568 191.986738 41.216707
C -212.128462 192.972286 42.832205
C -212.241986 194.224227 43.449408
C -212.065479 195.518516 42.608324
H -211.027434 195.847239 42.590578
H -212.703896 196.324902 42.989235
H -212.368604 195.410969 41.581901
N -223.737726 186.993420 41.709717
N -223.453175 191.154699 35.397705
N -220.109242 186.183343 46.668061
N -213.953843 189.837160 46.067350
C -222.802850 185.837773 44.672138
C -224.003259 186.270087 44.093856
C -225.005045 186.903300 44.890678
C -224.825873 187.069439 46.268244
C -223.613927 186.661084 46.835838
C -222.612305 186.020418 46.046157
C -221.697827 185.178363 43.796869
H -220.698293 185.306168 44.168247
H -221.633856 185.632936 42.795855
H -221.882686 184.111796 43.704642
C -224.265543 185.953929 42.625712
H -223.782645 185.003928 42.374989
H -225.327170 185.733511 42.519434
C -226.287353 187.428076 44.253645
H -226.095569 187.794850 43.231357
H -226.713063 188.294145 44.762980
H -227.042846 186.648601 44.246707
C -223.375276 186.930086 48.312155
H -223.663322 186.070580 48.946203
H -223.914850 187.811350 48.671305
H -222.328721 187.155807 48.471010
C -221.355407 185.418897 46.710162
H -221.600200 185.137934 47.749830
H -221.141066 184.448391 46.268829
C -224.470964 187.353674 40.743744
H -225.448939 186.913748 40.615239
C -224.091058 188.365271 39.711188
C -224.866994 188.505538 38.580169
H -225.740069 187.891459 38.466920
C -224.523280 189.427512 37.564279
H -225.140442 189.499649 36.698909
C -223.395253 190.239988 37.651995
C -222.630572 190.116061 38.793563
H -221.754397 190.727266 38.899652
C -222.971776 189.188211 39.809230
H -222.353260 189.106486 40.673074
C -223.000257 191.201160 36.575187
H -222.287123 191.949744 36.857621
C -223.055785 192.110333 34.325920
H -223.963449 192.538646 33.912047
H -222.636622 191.547614 33.484991
C -220.014669 187.354171 46.128615
H -220.860624 187.868296 45.687431
C -218.753004 188.107784 46.044240
C -217.597632 187.628885 46.655610
H -217.612603 186.696852 47.227764
C -216.402352 188.329574 46.524417
H -215.530323 187.917470 47.000366
C -216.322223 189.532572 45.777745
C -217.481725 190.024298 45.185760
H -217.462629 190.950633 44.603667
C -218.681122 189.321543 45.317785
H -219.551546 189.725940 44.832436
C -215.053184 190.264877 45.591183
H -215.121616 191.195741 45.012420
C -212.684838 190.546828 45.858074
H -211.946353 189.844534 45.442796
H -212.288030 190.739258 46.835555
C -212.634045 191.851741 44.987162
C -212.351348 191.788638 43.598097
C -212.292997 190.429335 42.914487
H -211.273597 190.029192 42.876384
H -212.650083 190.498828 41.898735
H -212.948707 189.693997 43.413568
N -224.816676 196.333757 48.004089
N -226.142155 189.025740 47.412607
N -219.794868 200.049575 47.231461
N -213.680437 196.446419 45.770118
C -223.074196 199.146591 47.839117
C -224.345397 198.721389 47.461316
C -224.925762 199.299647 46.318983
C -224.257398 200.325802 45.578585
C -222.975665 200.728021 45.943528
C -222.393922 200.159445 47.088884
C -222.427362 198.493118 49.063955
H -221.338012 198.521432 49.009829
H -222.648668 197.428704 49.151185
H -222.784058 198.969101 49.982130
C -225.144710 197.710081 48.353706
H -224.909820 197.851808 49.397297
H -226.213991 197.960209 48.350513
C -226.281500 198.799166 45.870269
H -226.402033 197.731083 46.071835
H -226.384919 198.900274 44.792112
H -227.106454 199.333112 46.371935
C -222.202364 201.773911 45.082490
H -222.376163 202.776880 45.462635
H -222.462856 201.767806 44.034927
H -221.128413 201.568286 45.053459
C -221.063791 200.724779 47.585464
H -220.975023 201.777659 47.289789
H -221.150992 200.776871 48.673779
C -225.791291 195.518417 47.974350
H -226.820288 195.837148 48.189310
C -225.646979 194.091013 47.668930
C -226.750063 193.253366 47.895302
H -227.699296 193.645439 48.276941
C -226.646684 191.890798 47.651059
H -227.517686 191.271997 47.849091
C -225.437646 191.326465 47.168548
C -224.339364 192.167336 46.920785
H -223.389951 191.770075 46.545508
C -224.441177 193.532034 47.170755
H -223.570866 194.153909 46.981934
C -225.301515 189.883111 46.930500
H -224.425602 189.602182 46.318191
C -226.002798 187.588754 47.177491
H -226.941519 187.237911 46.793797
H -225.977351 187.067804 48.146851
C -219.726881 199.018222 46.495573
H -220.604817 198.590016 46.064753
C -218.459681 198.309686 46.174048
C -217.226031 198.794517 46.566452
H -217.173973 199.720874 47.100034
C -216.044985 198.087075 46.296971
H -215.116087 198.489336 46.630013
C -216.057646 196.871214 45.625927
C -217.286572 196.397254 45.212513
H -217.338977 195.464548 44.689406
C -218.471612 197.107407 45.482489
H -219.403230 196.700611 45.160800
C -214.821581 196.086360 45.371667
H -214.954836 195.173422 44.823017
C -212.455634 195.653653 45.545798
H -212.001555 195.483363 46.510736
H -211.716431 196.286994 45.017933
C -212.524463 194.292166 44.837697
C -212.746620 193.105615 45.599821
C -213.119651 193.176952 47.099378
H -212.227760 193.113966 47.693860
H -213.797558 192.377185 47.428663
H -213.669790 194.088491 47.351289
N -266.184245 78.466827 -60.652132
N -266.970119 82.372404 -67.045417
N -261.761096 77.879459 -56.366905
N -255.776861 81.543791 -58.120953
C -264.760594 77.437277 -57.860703
C -266.050200 77.839367 -58.245992
C -266.917649 78.499563 -57.326938
C -266.514235 78.723057 -56.015638
C -265.215210 78.344516 -55.643670
C -264.346496 77.677197 -56.555387
C -263.803319 76.748117 -58.872435
H -262.750993 76.896787 -58.679383
H -263.907830 77.162274 -59.880925
H -263.994421 75.676684 -58.888282
C -266.549944 77.461539 -59.626125
H -266.105238 76.503959 -59.912121
H -267.619496 77.230965 -59.545772
C -268.298859 78.991175 -57.760067
H -268.279493 79.317329 -58.807057
H -268.643640 79.875806 -57.227086
H -269.044278 78.207087 -57.610181
C -264.737141 78.675278 -54.249745
H -264.912557 77.839907 -53.546649
H -265.219759 79.568295 -53.845510
H -263.673930 78.913326 -54.276383
C -262.985621 77.109661 -56.088577
H -263.055339 76.869775 -55.019427
H -262.838680 76.122171 -56.515881
C -267.073514 78.783560 -61.490905
H -268.062050 78.332872 -61.437146
C -266.873501 79.755285 -62.605396
C -267.830756 79.844852 -63.589672
H -268.711543 79.221112 -63.531111
C -267.663387 80.727412 -64.678168
H -268.418856 80.760666 -65.425877
C -266.535277 81.550022 -64.811931
C -265.587573 81.477033 -63.816154
H -264.704872 82.097586 -63.882044
C -265.752447 80.588643 -62.728020
H -264.995921 80.545657 -61.981609
C -266.327222 82.469536 -65.970019
H -265.578368 83.233771 -65.842226
C -266.758912 83.286584 -68.198939
H -267.730892 83.692947 -68.471581
H -266.477358 82.691705 -69.067772
C -261.764417 79.028941 -56.958403
H -262.680153 79.520455 -57.271499
C -260.531489 79.786271 -57.280242
C -259.280802 79.338755 -56.853226
H -259.194783 78.429848 -56.252696
C -258.120995 80.040885 -57.207633
H -257.174280 79.653113 -56.869033
C -258.172889 81.214040 -58.000839
C -259.424579 81.675155 -58.408686
H -259.508001 82.577919 -59.019360
C -260.588226 80.970977 -58.052561
H -261.534839 81.350646 -58.400369
C -256.949320 81.945925 -58.422877
H -257.119093 82.852901 -59.016033
C -254.556903 82.252091 -58.564270
H -253.887380 81.536821 -59.063650
H -254.003547 82.486683 -57.681325
C -254.659087 83.521866 -59.478389
C -254.606633 83.403723 -60.881389
C -254.651530 82.016582 -61.504123
H -253.643170 81.620550 -61.693093
H -255.173413 82.042629 -62.441909
H -255.215028 81.297876 -60.877547
N -266.284912 88.059639 -54.699449
N -267.646058 80.718958 -54.759026
N -261.454454 91.772644 -56.437059
N -255.601277 88.143669 -58.728788
C -264.602637 90.875933 -55.263963
C -265.923432 90.428146 -55.406234
C -266.691555 90.956441 -56.451802
C -266.157272 91.956395 -57.328542
C -264.827970 92.380788 -57.199826
C -264.058158 91.862178 -56.151856
C -263.754330 90.276089 -54.145658
H -262.682412 90.308273 -54.379571
H -263.952178 89.213740 -53.980070
H -263.960565 90.787545 -53.207951
C -266.562660 89.448606 -54.359710
H -266.158758 89.634322 -53.383270
H -267.626170 89.692718 -54.196574
C -268.107383 90.429988 -56.646504
H -268.186278 89.369324 -56.385354
H -268.388218 90.486405 -57.688419
H -268.847406 90.979997 -56.041485
C -264.209743 93.396083 -58.212741
H -264.326850 94.413716 -57.853347
H -264.640767 93.345652 -59.194430
H -263.147212 93.195155 -58.410134
C -262.660214 92.455287 -55.908904
H -262.628334 93.496808 -56.256101
H -262.567979 92.551253 -54.831863
C -267.251305 87.237518 -54.534070
H -268.239414 87.559340 -54.166888
C -267.148260 85.798228 -54.798062
C -268.199728 84.963591 -54.360126
H -269.081858 85.365972 -53.846023
C -268.127793 83.591395 -54.560195
H -268.955254 82.975700 -54.197168
C -267.003315 83.013962 -55.208645
C -265.960044 83.851089 -55.666996
H -265.076762 83.443719 -56.174535
C -266.029599 85.225613 -55.461648
H -265.201233 85.844720 -55.815635
C -266.897182 81.561481 -55.404768
H -266.126682 81.260442 -56.136892
C -267.536290 79.272929 -54.953019
H -268.528704 78.901207 -55.159065
H -267.347776 78.791679 -53.987510
C -261.500818 90.711491 -57.125900
H -262.440018 90.260742 -57.384906
C -260.290985 89.996815 -57.620698
C -259.005568 90.504740 -57.460500
H -258.872615 91.453383 -56.985251
C -257.872783 89.792744 -57.890139
H -256.898907 90.213985 -57.734311
C -257.987218 88.549199 -58.494459
C -259.271585 88.051310 -58.676370
H -259.403116 87.096658 -59.141075
C -260.408172 88.765890 -58.245751
H -261.382948 88.340629 -58.389824
C -256.796879 87.760740 -58.915049
H -257.012900 86.824384 -59.392079
C -254.416934 87.348362 -59.117879
H -253.806233 87.220284 -58.241735
H -253.774679 87.964356 -59.782413
C -254.592199 85.957186 -59.742952
C -254.678837 84.800328 -58.911790
C -254.802609 84.930908 -57.386092
H -253.819036 84.897110 -56.949263
H -255.415639 84.140851 -56.919103
H -255.313276 85.849965 -57.086253
N -265.679204 88.601975 -66.104359
N -267.139145 92.151419 -59.705789
N -260.976338 85.033069 -68.441450
N -255.400418 84.445149 -64.133158
C -264.017800 86.663777 -68.259310
C -265.356878 86.834971 -67.791240
C -266.219779 85.725746 -67.702463
C -265.759186 84.457908 -68.115797
C -264.413230 84.285910 -68.556634
C -263.548180 85.392334 -68.655135
C -263.068688 87.865302 -68.324346
H -262.020312 87.583696 -68.235646
H -263.263667 88.529287 -67.488942
H -263.176288 88.441313 -69.253820
C -265.905522 88.245777 -67.483202
H -265.404035 88.974845 -68.153228
H -266.948780 88.333326 -67.774543
C -267.659932 85.895210 -67.138604
H -267.726816 86.633591 -66.354651
H -268.041779 84.986139 -66.645000
H -268.332738 86.197966 -67.926070
C -263.881718 82.888174 -68.912959
H -263.950312 82.717366 -69.981036
H -264.408970 82.091332 -68.357371
H -262.842230 82.750522 -68.641338
C -262.120404 85.233733 -69.301831
H -262.109068 84.433017 -70.024123
H -261.921548 86.111269 -69.945025
C -266.638945 89.196709 -65.473339
H -267.585903 89.418416 -65.938364
C -266.580376 89.652789 -64.089404
C -267.598664 90.493910 -63.588767
H -268.424232 90.797327 -64.200445
C -267.563949 90.974842 -62.296071
H -268.362891 91.632783 -61.947286
C -266.511605 90.624714 -61.464024
C -265.503573 89.765494 -61.956106
H -264.676181 89.469892 -61.343493
C -265.535264 89.287810 -63.253601
H -264.734589 88.635932 -63.610052
C -266.443474 91.145554 -60.103909
H -265.749373 90.612066 -59.466201
C -267.067091 92.670711 -58.352407
H -268.083307 92.730801 -57.918604
H -266.790408 93.723126 -58.437825
C -261.103764 84.950364 -67.163783
H -262.073123 84.999430 -66.634285
C -259.952969 84.793657 -66.293039
C -258.646601 84.611364 -66.822332
H -258.455039 84.558732 -67.891937
C -257.566257 84.514119 -65.987425
H -256.572741 84.388326 -66.437868
C -257.755756 84.595667 -64.595246
C -259.062977 84.754286 -64.063343
H -259.252157 84.818789 -62.994101
C -260.147082 84.851357 -64.901118
H -261.140299 84.989288 -64.453229
C -256.617921 84.539388 -63.698985
H -256.892580 84.589461 -62.638720
C -254.265773 84.419634 -63.247368
H -253.571576 85.200308 -63.594080
H -253.681363 83.512519 -63.438939
C -254.519974 84.557417 -61.716200
C -254.540001 85.834154 -61.145040
C -254.512637 87.095266 -62.050213
H -253.487859 87.429373 -62.252523
H -255.089345 87.913708 -61.605164
H -254.981877 86.944069 -62.999919
N -255.188078 248.436585 -129.674521
N -255.017463 240.993414 -130.269503
N -259.272084 252.682900 -127.344297
N -265.511895 249.833962 -124.959040
C -256.368664 251.414303 -128.786485
C -255.130775 250.724248 -128.768520
C -254.237304 250.963231 -127.743900
C -254.561001 251.915940 -126.762887
C -255.810250 252.582710 -126.768673
C -256.704154 252.353862 -127.794757
C -257.356327 251.129397 -129.883333
H -258.396838 251.316382 -129.577090
H -257.339338 250.076169 -130.141966
H -257.117341 251.724239 -130.786753
C -254.708692 249.796623 -129.923365
H -255.125429 250.184327 -130.849152
H -253.628896 249.872062 -130.137562
C -252.915702 250.172150 -127.686541
H -253.020381 249.154480 -128.031863
H -252.578374 250.034244 -126.669000
H -252.127757 250.665239 -128.293449
C -256.207657 253.546393 -125.645895
H -255.947083 254.573132 -125.931858
H -255.742276 253.285779 -124.706314
H -257.277894 253.508325 -125.394429
C -257.999732 253.213845 -127.896151
H -257.847520 254.192546 -127.470232
H -258.128428 253.472922 -128.949501
C -254.374738 247.484178 -129.966247
H -253.367022 247.677255 -130.371682
C -254.693718 246.054711 -129.808090
C -253.811922 245.112796 -130.376682
H -252.902961 245.423791 -130.914412
C -254.092534 243.752506 -130.278788
H -253.392921 243.054145 -130.741232
C -255.261775 243.293761 -129.605058
C -256.134076 244.233932 -129.016716
H -257.045283 243.919233 -128.485782
C -255.855697 245.597649 -129.119450
H -256.555995 246.300823 -128.665703
C -255.589241 241.861407 -129.514911
H -256.361058 241.600055 -128.761020
C -255.347507 239.568169 -130.180850
H -254.418138 239.001425 -130.071911
H -255.657998 239.262842 -131.161543
C -259.362083 251.539255 -126.746411
H -258.495334 250.896979 -126.587418
C -260.645127 250.982184 -126.229803
C -261.839394 251.727440 -126.263236
H -261.842258 252.746449 -126.652389
C -263.049328 251.168584 -125.816064
H -263.950018 251.773667 -125.872668
C -263.105652 249.845843 -125.320426
C -261.909737 249.107647 -125.264617
H -261.909850 248.084522 -124.886300
C -260.695773 249.668622 -125.712722
H -259.795424 249.061026 -125.668183
C -264.384919 249.223371 -124.884222
H -264.298179 248.201651 -124.497944
C -266.787896 249.208093 -124.554975
H -267.453825 249.310608 -125.391695
H -267.289946 249.832729 -123.806348
C -266.806824 247.727121 -124.054248
C -266.947542 246.692651 -124.971887
C -266.879911 247.009745 -126.481609
H -267.876892 247.209433 -126.850714
H -266.425001 246.192235 -127.045946
H -266.243973 247.862563 -126.742578
N -255.136533 247.498505 -118.294798
N -253.444320 251.606702 -124.459080
N -260.230105 244.500653 -115.937232
N -266.035268 245.495985 -119.875581
C -256.978801 245.591741 -116.196996
C -255.653939 245.589638 -116.737457
C -254.984814 244.363337 -116.968490
C -255.621597 243.144002 -116.625064
C -256.954736 243.150109 -116.111235
C -257.625831 244.372814 -115.870712
C -257.719451 246.926884 -115.976719
H -258.802638 246.846788 -116.015733
H -257.462016 247.659148 -116.766563
H -257.475352 247.344413 -115.019143
C -254.902359 246.919173 -116.971417
H -255.247231 247.629219 -116.218108
H -253.845175 246.781925 -116.746143
C -253.565287 244.354990 -117.610823
H -253.419819 245.175609 -118.335180
H -253.358494 243.465114 -118.195169
H -252.814452 244.424992 -116.852723
C -257.684845 241.823729 -115.829535
H -257.591779 241.496667 -114.789274
H -257.319667 241.026918 -116.476469
H -258.745368 241.908392 -116.039473
C -259.027448 244.378107 -115.146414
H -259.131037 243.495228 -114.491492
H -259.051439 245.184453 -114.428747
C -254.126020 248.000661 -118.938712
H -253.133765 247.987897 -118.524625
C -254.179027 248.649295 -120.270717
C -253.065050 249.364598 -120.770560
H -252.172098 249.432985 -120.196815
C -253.085963 250.020792 -122.011921
H -252.209997 250.574091 -122.360645
C -254.220763 249.976967 -122.792301
C -255.328074 249.243102 -122.302951
H -256.221497 249.182972 -122.876866
C -255.309281 248.589994 -121.056414
H -256.185701 248.041945 -120.699513
C -254.271676 250.687400 -124.095090
H -255.072960 250.374096 -124.721006
C -253.499005 252.315449 -125.755067
H -252.508536 252.256150 -126.248393
H -253.599284 253.383798 -125.571229
C -260.180660 244.573763 -117.217738
H -259.242975 244.525142 -117.803601
C -261.383637 244.741988 -118.015041
C -262.674921 244.718855 -117.416959
H -262.819547 244.552873 -116.348632
C -263.797031 244.928151 -118.178958
H -264.774741 244.916488 -117.675637
C -263.665712 245.167415 -119.564414
C -262.377396 245.167596 -120.166923
H -262.233197 245.345613 -121.233905
C -261.251560 244.957117 -119.402479
H -260.271979 244.980338 -119.902263
C -264.840884 245.435442 -120.380132
H -264.614341 245.583197 -121.444969
C -267.202044 245.792262 -120.678834
H -267.744654 246.631211 -120.228667
H -267.914056 244.978858 -120.519359
C -267.004733 246.094811 -122.201991
C -266.808857 247.421997 -122.671224
C -266.589568 248.537989 -121.676077
H -267.536846 249.017085 -121.381362
H -265.911742 249.300749 -122.092783
H -266.104508 248.176246 -120.778270
N -256.528878 238.227230 -124.506171
N -254.813634 241.035280 -117.926654
N -261.195924 239.018462 -128.498900
N -266.424764 243.416555 -126.078270
C -258.235142 237.853070 -127.254590
C -256.880063 237.968058 -126.928688
C -255.964208 238.590244 -127.846804
C -256.390804 239.061320 -129.101511
C -257.750859 238.969144 -129.411620
C -258.669373 238.341159 -128.501374
C -259.239448 237.205402 -126.240829
H -260.262948 237.562161 -126.350055
H -259.020520 237.453688 -125.217120
H -259.221642 236.119240 -126.320132
C -256.379634 237.319514 -125.624130
H -256.957301 236.419067 -125.384314
H -255.365755 236.917040 -125.793190
C -254.502109 238.770350 -127.472847
H -254.417490 238.949025 -126.409570
H -254.046850 239.650800 -127.956311
H -253.899944 237.891757 -127.731419
C -258.238098 239.569830 -130.734936
H -258.233524 238.817276 -131.507312
H -257.639319 240.416581 -131.099436
H -259.247212 239.985700 -130.618921
C -260.125225 238.087707 -128.915876
H -260.147558 237.988015 -129.997938
H -260.407061 237.086294 -128.558478
C -255.559881 238.266138 -123.710749
H -254.659677 237.658570 -123.865005
C -255.546622 239.099818 -122.518893
C -254.539643 238.884060 -121.601309
H -253.773804 238.126497 -121.766342
C -254.509939 239.628203 -120.444196
H -253.722727 239.425276 -119.751755
C -255.484346 240.613753 -120.172951
C -256.479709 240.845727 -121.101087
H -257.247663 241.599651 -120.928954
C -256.512893 240.096228 -122.258144
H -257.302626 240.289729 -122.949984
C -255.485215 241.391649 -118.941177
H -256.107831 242.289779 -118.958915
C -254.818783 241.809212 -116.699844
H -253.781896 241.999672 -116.463801
H -255.148781 241.155319 -115.865800
C -260.979677 240.063113 -127.825102
H -259.982458 240.341170 -127.538782
C -262.058424 240.977019 -127.365432
C -263.384562 240.816337 -127.738614
H -263.644324 240.023209 -128.397235
C -264.398424 241.658818 -127.255805
H -265.410786 241.491171 -127.557187
C -264.120435 242.690391 -126.383814
C -262.792170 242.866947 -126.028629
H -262.535355 243.653090 -125.360297
C -261.774751 242.021866 -126.513517
H -260.763424 242.180396 -126.203631
C -265.189270 243.563986 -125.827420
H -264.847376 244.341626 -125.181962
C -267.492564 244.263424 -125.502936
H -268.242608 243.610708 -125.017865
H -268.044259 244.712324 -126.322389
C -267.143536 245.364440 -124.507400
C -267.144908 245.063905 -123.123134
C -267.291664 243.610069 -122.615590
H -268.339941 243.372149 -122.390861
H -266.726495 243.414684 -121.719691
H -266.881634 242.893343 -123.329188
N -234.161830 207.464876 -70.004656
N -232.806141 214.747570 -69.254042
N -239.094467 204.032564 -71.525248
N -245.077885 207.933383 -72.438343
C -235.878024 204.758102 -70.702819
C -234.573960 205.249191 -70.971160
C -233.885192 204.931993 -72.180810
C -234.480224 204.095767 -73.102026
C -235.793601 203.630059 -72.842570
C -236.484089 203.937246 -71.631659
C -236.641384 205.131142 -69.400317
H -237.724552 205.123603 -69.480456
H -236.431854 206.153224 -69.120809
H -236.369596 204.458240 -68.579053
C -233.862385 206.036027 -69.900898
H -234.194492 205.667131 -68.909299
H -232.792996 205.783715 -69.927048
C -232.490260 205.511998 -72.503412
H -232.392107 206.512992 -72.113047
H -232.285469 205.651748 -73.574839
H -231.711291 204.871184 -72.090761
C -236.481997 202.802105 -73.887610
H -236.340635 201.733650 -73.690648
H -236.123403 203.038915 -74.906824
H -237.552907 203.018124 -73.901246
C -237.857718 203.282867 -71.273239
H -237.915239 202.317402 -71.752237
H -237.872510 202.989533 -70.215246
C -233.187985 208.263138 -69.868602
H -232.179154 207.895432 -69.693985
C -233.308273 209.730821 -69.916101
C -232.230268 210.493058 -69.522655
H -231.316315 210.017009 -69.199504
C -232.314994 211.883307 -69.521051
H -231.465380 212.439162 -69.199072
C -233.479397 212.552585 -69.917443
C -234.550698 211.791687 -70.332353
H -235.465325 212.271364 -70.648223
C -234.467969 210.398136 -70.328798
H -235.317735 209.837164 -70.642197
C -233.597897 214.020702 -69.896062
H -234.416375 214.438500 -70.463214
C -232.927994 216.208989 -69.230821
H -231.955203 216.630910 -69.524935
H -233.046049 216.504301 -68.189481
C -239.096631 205.207133 -72.063243
H -238.180605 205.715930 -72.390958
C -240.334917 205.982317 -72.277517
C -241.602564 205.429221 -72.004937
H -241.701717 204.403292 -71.648848
C -242.759659 206.191116 -72.166712
H -243.717645 205.729827 -71.931403
C -242.688010 207.531561 -72.606513
C -241.422972 208.078662 -72.901672
H -241.324572 209.108517 -73.246334
C -240.262142 207.314007 -72.739913
H -239.302408 207.777167 -72.963201
C -243.901545 208.366273 -72.740676
H -243.719997 209.381810 -73.112114
C -246.283196 208.769186 -72.541483
H -246.827918 208.724807 -71.575603
H -246.970135 208.271293 -73.186200
C -246.152387 210.260223 -72.990138
C -246.005906 211.252037 -72.028032
C -245.773846 210.846305 -70.565041
H -246.721109 210.782602 -69.990121
H -245.130156 211.551770 -70.086264
H -245.245064 209.892989 -70.469650
N -235.580700 209.004524 -81.193698
N -233.673697 204.354901 -75.604726
N -240.423132 212.874293 -82.324927
N -245.661061 212.570647 -77.211370
C -237.385936 211.283502 -82.806327
C -236.020539 211.052113 -82.562497
C -235.154865 212.146043 -82.447379
C -235.641680 213.465508 -82.613819
C -237.011959 213.692765 -82.829737
C -237.880356 212.603204 -82.953672
C -238.335830 210.092636 -82.898245
H -239.372038 210.336217 -82.621947
H -238.082563 209.287561 -82.196540
H -238.295755 209.695609 -83.905424
C -235.453902 209.612272 -82.531799
H -236.001302 209.006200 -83.217648
H -234.437027 209.597254 -82.979913
C -233.682062 211.900672 -82.123687
H -233.560086 211.029263 -81.464486
H -233.266138 212.714609 -81.569254
H -233.069266 211.757525 -83.035324
C -237.564928 215.128800 -82.912194
H -237.572844 215.493959 -83.947703
H -236.999921 215.823144 -82.333134
H -238.579407 215.197037 -82.477023
C -239.346870 212.853313 -83.361872
H -239.409048 213.775890 -83.960139
H -239.591415 212.100921 -84.085073
C -234.581354 208.318488 -80.793296
H -233.672813 208.201006 -81.416545
C -234.541006 207.614031 -79.488011
C -233.493045 206.709714 -79.257746
H -232.715716 206.536205 -80.018769
C -233.435414 205.997818 -78.048888
H -232.616260 205.298189 -77.911208
C -234.422433 206.173023 -77.032470
C -235.459670 207.094048 -77.253353
H -236.238661 207.259476 -76.492283
C -235.520554 207.803510 -78.466929
H -236.342084 208.498478 -78.612702
C -234.393357 205.408886 -75.758082
H -235.037766 205.807006 -74.958997
C -233.649001 203.593379 -74.336166
H -232.607036 203.472448 -74.064419
H -233.931222 202.565112 -74.524323
C -240.204916 212.724546 -81.077019
H -239.202801 212.596146 -80.702973
C -241.287359 212.700166 -80.034859
C -242.624490 212.954429 -80.342039
H -242.891505 213.198825 -81.357825
C -243.639364 212.879023 -79.353349
H -244.659791 213.068529 -79.635786
C -243.351357 212.547051 -78.024443
C -242.013078 212.315641 -77.711636
H -241.748456 212.059513 -76.697408
C -240.994750 212.391773 -78.703513
H -239.974720 212.190773 -78.425279
C -244.418975 212.418945 -76.972913
H -244.070065 212.180110 -75.977894
C -246.726472 212.414067 -76.174705
H -247.442516 211.694710 -76.522580
H -247.320762 213.334665 -76.154690
C -246.364213 212.001987 -74.726312
C -246.304510 210.637124 -74.342996
C -246.397630 209.557048 -75.400718
H -247.431872 209.246409 -75.497724
H -245.792714 208.677597 -75.158677
H -245.998967 209.888293 -76.380344
N -234.679961 218.023760 -74.524043
N -234.358572 215.349891 -81.451009
N -238.772836 217.743287 -69.599080
N -244.854382 214.342414 -70.963664
C -235.895624 218.505116 -71.436779
C -234.640675 218.200964 -72.055631
C -233.712479 217.396111 -71.367937
C -234.020072 216.928511 -70.052635
C -235.285482 217.211793 -69.448867
C -236.214291 218.022345 -70.128076
C -236.919589 219.353946 -72.198695
H -237.952708 219.153613 -71.878117
H -236.888205 219.131340 -73.260911
H -236.729718 220.418194 -72.095021
C -234.241948 218.834970 -73.431263
H -234.703985 219.825137 -73.517217
H -233.172065 219.066655 -73.474537
C -232.369896 217.013886 -72.059156
H -232.464407 216.882775 -73.129210
H -231.989519 216.048957 -71.706152
H -231.617113 217.773658 -71.911790
C -235.661619 216.621937 -68.056340
H -235.436218 217.321267 -67.276512
H -235.153447 215.674663 -67.850772
H -236.721360 216.373402 -67.962244
C -237.534171 218.473735 -69.396310
H -237.388153 218.516328 -68.323461
H -237.710073 219.524389 -69.659660
C -233.855615 217.879747 -75.519055
H -232.867930 218.332029 -75.546600
C -234.135007 217.120592 -76.717941
C -233.253151 217.228600 -77.834575
H -232.372360 217.848920 -77.818200
C -233.498337 216.553329 -79.000405
H -232.800335 216.670193 -79.847911
C -234.630881 215.746046 -79.082145
C -235.502354 215.619679 -77.958090
H -236.385666 215.003663 -77.980896
C -235.259767 216.300771 -76.791413
H -235.958905 216.193626 -75.943694
C -234.921371 215.046272 -80.315741
H -235.657897 214.255267 -80.187161
C -234.651935 214.654415 -82.678679
H -233.705004 214.319879 -83.141871
H -234.993673 215.395774 -83.410234
C -238.812900 216.716472 -70.337838
H -237.924672 216.304391 -70.844273
C -240.062925 216.006217 -70.580431
C -241.276252 216.348399 -69.920090
H -241.318023 217.134655 -69.193630
C -242.455824 215.699873 -70.197645
H -243.373053 216.004559 -69.676083
C -242.461900 214.687293 -71.144604
C -241.246317 214.328142 -71.788122
H -241.207748 213.549761 -72.523312
C -240.062606 214.978572 -71.509224
H -239.146231 214.683503 -72.038685
C -243.709966 214.020562 -71.483485
H -243.584144 213.236222 -72.214439
C -246.100147 213.702921 -71.320690
H -246.801318 214.488685 -71.617308
H -246.587647 213.300250 -70.406069
C -246.064899 212.617670 -72.406623
C -246.217237 212.990011 -73.760972
C -246.215762 214.474329 -74.189257
H -247.231846 214.882627 -74.175926
H -245.763619 214.629053 -75.188951
H -245.609602 215.079132 -73.556501
N -260.884328 188.386254 -119.501457
N -259.576884 192.288982 -125.877277
N -265.734150 185.189018 -116.883927
N -271.671030 185.621627 -120.707013
C -262.561832 186.470378 -117.275955
C -261.250553 186.524818 -117.848278
C -260.511756 185.330906 -118.038987
C -261.064825 184.090292 -117.624385
C -262.385063 184.037994 -117.078534
C -263.125612 185.228646 -116.878173
C -263.379064 187.767970 -117.099018
H -264.456125 187.617810 -117.106688
H -263.183721 188.476058 -117.926498
H -263.141488 188.247741 -116.170184
C -260.587448 187.888286 -118.161717
H -260.960015 188.612950 -117.434962
H -259.519167 187.828941 -117.957953
C -259.107700 185.380133 -118.714915
H -259.028108 186.172828 -119.478405
H -258.858342 184.475575 -119.261589
H -258.346979 185.535041 -117.981773
C -263.026040 182.681494 -116.718131
H -262.891440 182.412524 -115.668697
H -262.625646 181.876738 -117.335465
H -264.094090 182.688829 -116.904196
C -264.509799 185.181666 -116.120787
H -264.545174 184.326038 -115.424757
H -264.568786 186.020988 -115.442068
C -259.920106 188.919329 -120.192057
H -258.920517 188.989693 -119.804101
C -260.040726 189.497533 -121.548134
C -258.983428 190.257300 -122.107512
H -258.084569 190.410363 -121.561556
C -259.070512 190.849542 -123.374400
H -258.237640 191.439938 -123.769679
C -260.216444 190.695456 -124.121312
C -261.266150 189.917119 -123.571592
H -262.165995 189.772216 -124.118022
C -261.181270 189.328035 -122.299658
H -262.014647 188.743270 -121.896375
C -260.338195 191.336872 -125.451070
H -261.131389 190.942484 -126.040059
C -259.702046 192.928977 -127.200156
H -258.719999 192.907650 -127.714293
H -259.864394 193.998645 -127.063550
C -265.715661 185.201553 -118.164746
H -264.788972 185.182953 -118.770347
C -266.943189 185.254198 -118.936472
C -268.218209 185.179500 -118.306471
H -268.330333 185.057725 -117.230387
C -269.366944 185.279914 -119.046927
H -270.331665 185.231653 -118.519920
C -269.279280 185.458324 -120.442135
C -268.005895 185.509652 -121.075392
H -267.895013 185.643496 -122.150611
C -266.853428 185.408294 -120.332480
H -265.887477 185.468454 -120.856554
C -270.485613 185.611357 -121.237465
H -270.290632 185.720265 -122.311283
C -272.870475 185.804019 -121.491418
H -273.454621 186.629968 -121.067567
H -273.527528 184.954833 -121.276834
C -272.723695 186.042989 -123.028405
C -272.620067 187.357170 -123.562268
C -272.449751 188.534926 -122.627498
H -273.418858 188.968142 -122.331651
H -271.829192 189.318692 -123.095289
H -271.924608 188.248977 -121.728507
N -261.829056 178.732087 -125.229235
N -260.154894 181.970837 -118.844930
N -266.618512 179.029840 -129.126127
N -272.059166 183.212845 -126.783480
C -263.565665 178.114375 -127.907657
C -262.213573 178.330714 -127.622692
C -261.356898 178.964174 -128.589605
C -261.837831 179.345207 -129.850988
C -263.195966 179.152253 -130.121271
C -264.054993 178.512430 -129.161726
C -264.507157 177.454775 -126.841979
H -265.552907 177.741076 -126.941158
H -264.282759 177.767386 -125.838656
H -264.423856 176.367350 -126.871300
C -261.647058 177.779499 -126.305372
H -262.162985 176.855831 -126.010163
H -260.613734 177.433047 -126.481205
C -259.901022 179.254758 -128.262514
H -259.805671 179.491152 -127.213145
H -259.511058 180.138654 -128.796444
H -259.250929 178.402513 -128.495200
C -263.746651 179.655498 -131.455422
H -263.711395 178.865983 -132.190615
H -263.208802 180.520717 -131.872924
H -264.777133 180.013128 -131.333221
C -265.501027 178.147132 -129.526050
H -265.539400 177.992411 -130.599371
H -265.713013 177.147186 -129.116436
C -260.847909 178.871408 -124.462948
H -259.915055 178.313676 -124.611609
C -260.861616 179.763910 -123.313847
C -259.824384 179.657502 -122.415148
H -259.016486 178.940976 -122.564163
C -259.816758 180.459928 -121.296962
H -259.004214 180.341222 -120.617519
C -260.844632 181.396142 -121.047127
C -261.871593 181.519017 -121.957595
H -262.681137 182.232005 -121.801162
C -261.882259 180.711017 -123.075343
H -262.696824 180.820170 -123.753637
C -260.868168 182.234052 -119.855383
H -261.545493 183.090765 -119.898613
C -260.182559 182.804248 -117.657769
H -259.154472 183.071461 -117.457828
H -260.454265 182.171982 -116.788064
C -266.453367 180.120073 -128.508278
H -265.469345 180.474791 -128.261190
C -267.577155 180.987660 -128.064838
C -268.898412 180.725206 -128.395708
H -269.122226 179.884247 -129.009067
C -269.952446 181.526668 -127.927494
H -270.958719 181.280585 -128.194502
C -269.720782 182.617431 -127.112957
C -268.398660 182.894907 -126.800776
H -268.177146 183.729248 -126.177278
C -267.341046 182.091083 -127.270943
H -266.334970 182.328369 -126.995072
C -270.829993 183.450076 -126.571441
H -270.523620 184.280032 -125.972473
C -273.165494 184.019847 -126.221783
H -273.863740 183.344739 -125.689381
H -273.760805 184.392690 -127.045104
C -272.864674 185.190411 -125.288878
C -272.818881 184.958881 -123.895325
C -272.865076 183.523140 -123.318851
H -273.892074 183.230849 -123.057194
H -272.270326 183.407996 -122.431498
H -272.426559 182.797786 -124.007612
N -261.228969 188.754457 -130.884785
N -260.610511 181.303051 -131.138907
N -265.519487 192.853126 -128.654024
N -271.522008 189.733638 -125.987043
C -262.573078 191.697643 -130.106822
C -261.294531 191.087408 -130.088710
C -260.396296 191.433267 -129.101351
C -260.757926 192.412864 -128.159207
C -262.046232 192.999655 -128.163968
C -262.945447 192.663948 -129.153225
C -263.563781 191.296353 -131.161670
H -264.607525 191.432823 -130.838567
H -263.487136 190.232917 -131.371412
H -263.380685 191.860617 -132.095602
C -260.839741 190.130324 -131.207542
H -261.298770 190.445247 -132.137522
H -259.771113 190.263054 -131.452153
C -259.027131 190.729411 -129.041425
H -259.075900 189.689507 -129.335787
H -258.660901 190.663637 -128.029543
H -258.283828 191.241250 -129.689123
C -262.479283 193.992650 -127.079214
H -262.288695 195.020238 -127.418123
H -261.979371 193.808508 -126.142645
H -263.539914 193.899793 -126.799650
C -264.293806 193.436057 -129.260879
H -264.193617 194.444038 -128.885434
H -264.460018 193.634410 -130.319314
C -260.364324 187.840101 -131.152288
H -259.378752 188.076255 -131.590862
C -260.590932 186.400469 -130.920662
C -259.664229 185.487098 -131.466272
H -258.787445 185.828190 -132.039518
C -259.858265 184.115976 -131.298891
H -259.126360 183.439668 -131.745279
C -260.983072 183.617829 -130.576543
C -261.899699 184.530806 -130.011455
H -262.778734 184.185516 -129.444596
C -261.708302 185.905022 -130.183780
H -262.441367 186.585618 -129.746162
C -261.219389 182.171222 -130.412418
H -261.958094 181.899092 -129.629323
C -260.849952 179.863504 -130.976359
H -259.885185 179.361418 -130.865370
H -261.161222 179.490269 -131.931770
C -265.526348 191.735141 -128.003126
H -264.618169 191.156294 -127.837257
C -266.761713 191.123733 -127.429988
C -268.000566 191.791008 -127.467336
H -268.074382 192.788970 -127.902210
C -269.164285 191.178956 -126.965186
H -270.101840 191.723561 -127.026724
C -269.128461 189.879255 -126.408638
C -267.888040 189.220216 -126.349305
H -267.817062 188.217443 -125.924958
C -266.720252 189.834594 -126.852735
H -265.783231 189.286844 -126.803027
C -270.357876 189.198723 -125.912637
H -270.200032 188.203201 -125.482541
C -272.748410 189.048379 -125.522981
H -273.436697 189.066930 -126.344549
H -273.272664 189.677673 -124.792913
C -272.665354 187.593394 -124.954700
C -272.760684 186.505953 -125.818033
C -272.743765 186.751838 -127.339002
H -273.758612 186.870038 -127.690918
H -272.250734 185.936054 -127.875273
H -272.166975 187.630475 -127.654566
N -270.203036 116.697210 -14.414716
N -271.110463 120.385373 -8.019386
N -265.672243 113.143855 -17.093832
N -259.687125 112.752982 -13.341381
C -268.717747 114.730928 -16.662400
C -270.013563 114.892437 -16.074965
C -270.849995 113.771332 -15.878108
C -270.409586 112.500181 -16.301415
C -269.104416 112.338482 -16.862493
C -268.266611 113.456662 -17.069023
C -267.794178 115.946308 -16.846202
H -266.734403 115.683686 -16.851422
H -267.920196 116.628314 -16.015488
H -267.998268 116.497360 -17.770788
C -270.553951 116.302693 -15.751234
H -270.127521 117.023077 -16.480494
H -271.624799 116.366108 -15.942521
C -272.237682 113.931942 -15.186052
H -272.241765 114.689401 -14.420476
H -272.558540 113.029011 -14.638571
H -272.988803 114.204136 -15.909588
C -268.585906 110.939935 -17.232889
H -268.752843 110.741194 -18.280703
H -269.047945 110.148463 -16.612823
H -267.519918 110.825698 -17.059392
C -266.899278 113.304631 -17.842256
H -266.944000 112.485626 -18.540018
H -266.774835 114.169461 -18.519614
C -271.111046 117.292649 -13.712171
H -272.104074 117.487628 -14.088091
C -270.928620 117.784632 -12.357105
C -271.911087 118.622338 -11.784169
H -272.798181 118.897361 -12.319014
C -271.761686 119.136471 -10.517823
H -272.536731 119.790673 -10.111855
C -270.626753 118.824052 -9.785024
C -269.653351 117.968150 -10.348255
H -268.764570 117.701121 -9.812932
C -269.800333 117.457194 -11.619664
H -269.024377 116.808962 -12.033625
C -270.438020 119.380217 -8.456150
H -269.676465 118.873779 -7.877541
C -270.918520 120.940124 -6.697429
H -271.893519 120.994793 -6.172145
H -270.666306 121.995063 -6.833725
C -265.677607 113.091251 -15.813484
H -266.596387 113.138052 -15.197429
C -264.443440 112.974778 -15.056426
C -263.186010 112.799918 -15.701124
H -263.094862 112.723267 -16.778163
C -262.026501 112.740881 -14.974302
H -261.074851 112.619430 -15.512385
C -262.085446 112.854650 -13.578490
C -263.343223 113.005905 -12.930603
H -263.432106 113.094485 -11.854420
C -264.506552 113.064521 -13.659838
H -265.458434 113.198099 -13.124649
C -260.863547 112.839091 -12.797394
H -261.038335 112.911725 -11.721676
C -258.469669 112.767940 -12.571064
H -257.821011 113.551149 -12.999859
H -257.890239 111.865079 -12.794899
C -258.580962 112.940762 -11.032740
C -258.566364 114.231857 -10.495344
C -258.643616 115.470977 -11.425258
H -257.644108 115.816250 -11.731400
H -259.189951 116.291648 -10.948913
H -259.199528 115.288345 -12.318183
N -270.037374 106.688515 -8.720400
N -271.486260 110.421787 -15.075139
N -265.205806 106.279650 -4.881047
N -259.450565 109.996616 -7.277628
C -268.335958 105.751689 -6.064990
C -269.666534 106.123487 -6.333568
C -270.456242 106.793137 -5.355919
C -269.932807 107.056086 -4.100097
C -268.594344 106.707702 -3.846219
C -267.802770 106.031086 -4.816544
C -267.464950 105.052306 -7.142392
H -266.398036 105.222644 -7.054917
H -267.670962 105.439479 -8.141913
H -267.640972 103.977031 -7.114281
C -270.290326 105.703018 -7.644633
H -269.858584 104.745007 -7.947548
H -271.347458 105.457115 -7.457514
C -271.884192 107.251909 -5.665237
H -271.968666 107.552113 -6.712437
H -272.191678 108.144655 -5.125286
H -272.602568 106.459430 -5.426783
C -267.990276 107.081196 -2.518242
H -268.086283 106.260506 -1.784619
H -268.447724 107.976921 -2.092963
H -266.934514 107.335717 -2.651703
C -266.390686 105.497022 -4.470047
H -266.355721 105.282830 -3.398079
H -266.269241 104.500883 -4.883903
C -271.009655 106.970001 -9.474520
H -271.985122 106.504686 -9.316152
C -270.930135 107.917120 -10.621363
C -271.980598 107.966799 -11.507654
H -272.845256 107.330316 -11.350710
C -271.929766 108.824869 -12.623531
H -272.755479 108.827313 -13.293338
C -270.828131 109.662285 -12.883372
C -269.786373 109.629458 -11.985165
H -268.920449 110.262634 -12.149549
C -269.834659 108.765544 -10.869773
H -269.007765 108.753439 -10.201156
C -270.743907 110.556264 -14.073058
H -269.995451 111.335902 -14.036059
C -271.398270 111.310615 -16.260303
H -272.401023 111.694689 -16.447588
H -271.190092 110.698301 -17.133959
C -265.282459 107.414523 -5.494449
H -266.234260 107.883556 -5.729195
C -264.093007 108.183715 -5.949045
C -262.796667 107.766839 -5.634320
H -262.640235 106.874195 -5.025594
C -261.682587 108.478806 -6.112994
H -260.699117 108.114539 -5.858383
C -261.827276 109.631460 -6.922197
C -263.123014 110.062403 -7.218203
H -263.277819 110.948747 -7.837103
C -264.240843 109.348356 -6.737540
H -265.224955 109.704309 -7.001030
C -260.656257 110.372528 -7.474714
H -260.895717 111.262107 -8.068115
C -258.284806 110.713516 -7.850332
H -257.652383 109.996255 -8.391942
H -257.652266 110.979260 -7.033682
C -258.492621 111.959040 -8.776870
C -258.571123 111.806277 -10.169575
C -258.653748 110.402419 -10.749130
H -257.658545 110.017648 -11.023224
H -259.264208 110.396488 -11.629270
H -259.146270 109.690240 -10.057073
N -269.721820 116.432027 -3.041010
N -270.974942 109.066077 -2.794652
N -265.118136 120.179583 -5.312497
N -259.433214 116.585546 -8.054351
C -268.137925 119.261784 -3.828381
C -269.463718 118.789120 -3.832759
C -270.337768 119.279090 -4.808384
C -269.902358 120.265657 -5.752278
C -268.568984 120.714662 -5.761404
C -267.693069 120.234596 -4.783873
C -267.175918 118.703426 -2.786495
H -266.127810 118.746921 -3.121343
H -267.341567 117.641893 -2.578094
H -267.301090 119.235413 -1.849818
C -269.988316 117.825470 -2.711142
H -269.495466 118.042244 -1.786415
H -271.038831 118.056658 -2.453916
C -271.762229 118.724905 -4.853682
H -271.800173 117.669241 -4.562125
H -272.142043 118.750715 -5.860852
H -272.452459 119.278326 -4.196638
C -268.062634 121.714552 -6.848636
H -268.161059 122.739667 -6.505641
H -268.585032 121.632587 -7.779210
H -267.016987 121.525722 -7.140624
C -266.283023 120.856403 -4.690496
H -266.299783 121.889915 -5.062553
H -266.090581 120.981069 -3.634196
C -270.658863 115.598358 -2.765375
H -271.615976 115.913655 -2.315057
C -270.558934 114.153696 -3.002388
C -271.555093 113.312952 -2.448074
H -272.393603 113.714273 -1.864222
C -271.481119 111.936536 -2.620361
H -272.263868 111.316572 -2.167017
C -270.410490 111.360716 -3.356444
C -269.424580 112.203141 -3.930108
H -268.584129 111.797072 -4.507612
C -269.495615 113.582103 -3.752904
H -268.711261 114.205754 -4.197489
C -270.300860 109.904562 -3.526122
H -269.595898 109.597322 -4.317956
C -270.861580 107.616543 -2.962776
H -271.866480 107.223547 -3.063431
H -270.574709 107.162437 -2.012277
C -265.213352 119.100041 -5.965341
H -266.169000 118.627583 -6.121660
C -264.040951 118.392096 -6.553814
C -262.749612 118.924689 -6.529633
H -262.586376 119.887615 -6.093874
C -261.647951 118.219889 -7.046322
H -260.666963 118.660646 -6.994688
C -261.800391 116.958992 -7.604732
C -263.092790 116.435912 -7.650850
H -263.253515 115.467351 -8.076131
C -264.198291 117.143387 -7.132831
H -265.178906 116.698824 -7.172654
C -260.639127 116.178826 -8.116179
H -260.885789 115.226876 -8.546175
C -258.275058 115.799318 -8.533851
H -257.580355 115.702747 -7.720745
H -257.705787 116.409062 -9.268385
C -258.487972 114.389404 -9.103745
C -258.478312 113.251774 -8.244173
C -258.459838 113.418724 -6.723362
H -257.435766 113.411738 -6.383264
H -259.015835 112.630214 -6.183254
H -258.955866 114.337216 -6.399482
N -202.525203 299.761950 -83.637524
N -200.527785 303.856525 -89.726353
N -207.795679 296.985720 -81.410797
N -213.471401 298.306260 -85.452362
C -204.493306 297.921642 -81.595632
C -203.160572 297.862452 -82.111049
C -202.545942 296.609148 -82.343431
C -203.245427 295.418561 -82.026135
C -204.585645 295.482445 -81.537435
C -205.202790 296.732146 -81.295667
C -205.174128 299.287183 -81.373997
H -206.258737 299.259759 -81.434889
H -204.867968 300.015245 -82.151034
H -204.928671 299.680365 -80.406264
C -202.343308 299.156310 -82.315241
H -202.668322 299.872286 -81.559914
H -201.298463 298.965714 -82.071181
C -201.117064 296.540540 -82.958991
H -200.919630 297.361533 -83.671672
H -200.941515 295.649633 -83.550077
H -200.378258 296.565111 -82.185117
C -205.382299 294.190219 -81.284940
H -205.324140 293.846660 -80.245902
H -205.043073 293.385356 -81.934499
H -206.433241 294.328258 -81.514419
C -206.615342 296.795920 -80.597676
H -206.772584 295.911677 -79.954451
H -206.614785 297.593081 -79.870630
C -201.480681 300.222456 -84.256652
H -200.498414 300.157030 -83.823354
C -201.478369 300.888725 -85.583214
C -200.323186 301.555403 -86.053611
H -199.439132 301.573760 -85.461420
C -200.290073 302.226517 -87.288739
H -199.382979 302.740976 -87.614400
C -201.410493 302.246765 -88.092136
C -202.559686 301.561427 -87.632207
H -203.443829 301.551286 -88.224422
C -202.594876 300.893387 -86.391932
H -203.502228 300.384082 -86.057947
C -201.403747 302.974170 -89.388610
H -202.206706 302.707645 -90.034051
C -200.524882 304.582496 -91.016173
H -199.529565 304.481771 -91.491456
H -200.578212 305.651398 -90.821750
C -207.718886 297.072008 -82.690452
H -206.774143 296.985612 -83.259330
C -208.897170 297.307506 -83.509563
C -210.198648 297.339158 -82.936184
H -210.370873 297.167379 -81.871742
C -211.295039 297.611251 -83.717908
H -212.281143 297.640391 -83.233233
C -211.126831 297.860756 -85.099153
C -209.829320 297.806347 -85.677264
H -209.657081 297.990160 -86.740165
C -208.729434 297.532755 -84.892987
H -207.740973 297.515083 -85.373961
C -212.272340 298.194646 -85.934957
H -212.019350 298.344264 -86.994511
C -214.607434 298.667790 -86.275188
H -215.118148 299.525706 -85.825424
H -215.359528 297.888173 -86.138649
C -214.367785 298.979018 -87.792178
C -214.101212 300.299887 -88.242769
C -213.848459 301.391151 -87.229809
H -214.777347 301.911074 -86.947533
H -213.128261 302.125120 -87.625062
H -213.397793 300.995921 -86.326261
N -204.235324 290.651440 -89.987184
N -202.513576 293.290999 -83.337370
N -208.783318 291.714226 -94.063637
N -213.842151 296.325798 -91.691511
C -205.905221 290.393534 -92.774773
C -204.552967 290.439186 -92.421242
C -203.592177 291.027501 -93.315123
C -203.972684 291.533383 -94.573621
C -205.329100 291.510684 -94.911304
C -206.292574 290.916773 -94.025273
C -206.957378 289.782998 -91.787154
H -207.960361 290.189517 -91.912003
H -206.746119 290.007778 -90.755522
H -206.989175 288.699020 -91.878573
C -204.108135 289.751939 -91.113534
H -204.731689 288.877994 -90.895047
H -203.111627 289.303583 -91.267904
C -202.130893 291.132510 -92.910726
H -202.057877 291.293584 -91.842920
H -201.625945 291.995367 -93.375560
H -201.566051 290.229835 -93.168152
C -205.762578 292.149672 -96.238089
H -205.778868 291.407822 -97.019597
H -205.118038 292.970557 -96.581524
H -206.752684 292.611955 -96.136576
C -207.750386 290.738913 -94.471011
H -207.757086 290.653714 -95.555519
H -208.085505 289.748603 -94.130217
C -203.280887 290.633903 -89.172054
H -202.407801 289.986065 -89.316093
C -203.250701 291.450733 -87.969437
C -202.272667 291.175824 -87.034362
H -201.540488 290.384836 -87.193445
C -202.229521 291.902934 -85.867219
H -201.466019 291.654045 -85.161416
C -203.161127 292.930062 -85.603076
C -204.126689 293.220818 -86.548511
H -204.861209 294.008049 -86.382287
C -204.173466 292.488505 -87.715675
H -204.940041 292.728097 -88.420987
C -203.148410 293.691429 -84.361497
H -203.727500 294.617940 -84.380910
C -202.505232 294.048647 -82.100815
H -201.465339 294.186023 -81.842556
H -202.880990 293.401694 -81.280105
C -208.530884 292.738229 -93.373170
H -207.527512 292.964366 -93.064288
C -209.573623 293.696700 -92.923437
C -210.898137 293.604667 -93.324398
H -211.182457 292.833716 -93.997764
C -211.879791 294.488395 -92.851006
H -212.892793 294.373465 -93.174183
C -211.570053 295.493802 -91.961037
C -210.242247 295.601715 -91.577830
H -209.961366 296.365771 -90.894816
C -209.257205 294.715363 -92.053171
H -208.245730 294.821082 -91.721666
C -212.606416 296.410235 -91.414709
H -212.240687 297.161892 -90.753015
C -214.879284 297.215330 -91.126421
H -215.667897 296.593793 -90.663181
H -215.393713 297.699951 -91.951922
C -214.497691 298.284954 -90.110409
C -214.539028 297.968005 -88.728546
C -214.763442 296.517845 -88.240299
H -215.825506 296.328150 -88.038301
H -214.224988 296.284570 -87.335247
H -214.374741 295.791539 -88.954959
N -202.320500 300.840077 -95.015907
N -202.488715 293.410106 -95.693611
N -206.241836 305.245857 -92.713605
N -212.650272 302.672890 -90.480008
C -203.375828 303.857924 -94.115561
C -202.172674 303.109470 -94.081766
C -201.288392 303.292559 -93.036462
C -201.585013 304.246879 -92.049882
C -202.800945 304.972430 -92.072135
C -203.685034 304.799613 -93.118765
C -204.354776 303.634337 -95.235503
H -205.390548 303.867281 -94.946900
H -204.382579 302.585550 -95.506220
H -204.071338 304.227722 -96.128188
C -201.773319 302.177467 -95.239905
H -202.153902 302.595802 -96.169994
H -200.687687 302.203544 -95.432757
C -200.007133 302.438795 -92.962765
H -200.153129 301.432380 -93.321852
H -199.695776 302.272626 -91.939549
H -199.186044 302.900507 -93.549320
C -203.173381 305.939564 -90.945028
H -202.859707 306.955441 -91.214309
H -202.738592 305.645706 -89.998793
H -204.248388 305.949985 -90.714482
C -204.936248 305.721434 -93.235238
H -204.746232 306.685677 -92.794860
H -205.032899 305.999171 -94.288830
C -201.547781 299.853933 -95.303101
H -200.524921 300.003197 -95.687146
C -201.936290 298.440599 -95.167431
C -201.089475 297.464964 -95.730204
H -200.157407 297.738282 -96.247097
C -201.435499 296.119601 -95.653333
H -200.761200 295.394576 -96.110565
C -202.637094 295.709789 -95.006930
C -203.474820 296.682749 -94.424285
H -204.409284 296.405907 -93.914125
C -203.130865 298.031764 -94.506023
H -203.805467 298.761683 -94.057352
C -203.032972 294.294641 -94.939597
H -203.830013 294.061659 -94.202980
C -202.886872 292.002391 -95.627558
H -201.987765 291.390658 -95.507216
H -203.192941 291.724502 -96.618480
C -206.396700 304.101402 -92.130160
H -205.564374 303.416778 -91.961867
C -207.713427 303.600722 -91.644364
C -208.870256 304.402328 -91.692336
H -208.817873 305.424215 -92.070239
C -210.112780 303.897188 -91.274649
H -210.982558 304.545024 -91.341850
C -210.240419 302.573672 -90.794775
C -209.082138 301.778740 -90.724253
H -209.137380 300.753034 -90.357286
C -207.835271 302.285802 -91.142912
H -206.965831 301.635614 -91.087757
C -211.555162 302.008479 -90.390059
H -211.523675 300.979870 -90.013343
C -213.961104 302.104573 -90.107400
H -214.605610 302.248822 -90.956304
H -214.446967 302.742958 -89.360726
C -214.058924 300.621359 -89.623207
C -214.230823 299.606850 -90.556194
C -214.120036 299.938533 -92.062070
H -215.098977 300.190181 -92.448586
H -213.693658 299.107561 -92.627409
H -213.439964 300.762288 -92.301134
N -267.246333 170.905323 -142.959593
N -267.442720 174.909687 -149.358117
N -263.059156 169.890966 -138.503866
N -256.716508 173.011561 -139.998653
C -266.025948 169.732024 -140.118684
C -267.258614 170.250991 -140.551137
C -268.097288 170.979042 -139.659747
C -267.725267 171.155324 -138.329939
C -266.480646 170.659039 -137.910268
C -265.641619 169.923733 -138.794322
C -265.097027 168.967766 -141.099576
H -264.044368 169.019570 -140.864399
H -265.126552 169.396773 -142.109724
H -265.381480 167.919039 -141.131257
C -267.737555 169.930333 -141.954783
H -267.369401 168.939702 -142.231299
H -268.824834 169.796546 -141.917633
C -269.411346 171.595678 -140.142929
H -269.324014 171.926267 -141.187497
H -269.695812 172.502895 -139.615916
H -270.227883 170.881483 -140.027968
C -266.027952 170.934715 -136.494029
H -266.302770 170.114081 -135.803694
H -266.443960 171.863637 -136.101149
H -264.948326 171.076109 -136.477604
C -264.355778 169.233132 -138.278814
H -264.486374 168.992742 -137.213342
H -264.281163 168.240585 -138.708538
C -268.071405 171.306730 -143.831065
H -269.096616 170.946847 -143.819121
C -267.744650 172.263891 -144.931121
C -268.652036 172.446481 -145.952640
H -269.585592 171.904687 -145.933071
C -268.366626 173.317669 -147.028644
H -269.087144 173.424308 -147.806015
C -267.166629 174.035643 -147.112331
C -266.267703 173.870322 -146.079541
H -265.332252 174.408828 -146.106397
C -266.551136 172.993111 -145.003849
H -265.830380 172.876704 -144.227813
C -266.834871 174.940459 -148.256119
H -266.027062 175.632519 -148.093188
C -267.108470 175.808878 -150.497255
H -268.029042 176.302678 -150.804618
H -266.848650 175.198152 -151.360581
C -262.938454 171.039377 -139.086972
H -263.794021 171.613142 -139.431975
C -261.632951 171.684374 -139.355343
C -260.444583 171.123400 -138.882993
H -260.462043 170.206845 -138.285753
C -259.215485 171.720296 -139.187228
H -258.320862 171.246774 -138.814684
C -259.133454 172.898139 -139.973911
C -260.322331 173.472589 -140.427007
H -260.302452 174.382875 -141.034347
C -261.555494 172.873988 -140.121218
H -262.450389 173.339508 -140.503037
C -257.835767 173.519408 -140.343128
H -257.902060 174.441523 -140.936249
C -255.423708 173.609848 -140.389493
H -254.802481 172.841674 -140.868958
H -254.885541 173.786881 -139.482505
C -255.378612 174.889251 -141.298382
C -255.284434 174.777462 -142.701468
C -255.428745 173.405994 -143.337362
H -254.453806 172.922648 -143.490511
H -255.910455 173.485867 -144.295972
H -256.076369 172.736924 -142.737740
N -266.718870 180.414439 -136.930444
N -268.721141 173.233619 -137.100466
N -261.520137 183.687142 -138.453125
N -255.934162 179.566954 -140.548385
C -264.774854 183.069420 -137.408114
C -266.122959 182.743778 -137.605223
C -266.801047 183.346329 -138.677311
C -266.148197 184.299728 -139.526233
C -264.793197 184.601429 -139.342544
C -264.112661 184.008344 -138.267912
C -264.026073 182.387923 -136.260682
H -262.948280 182.325253 -136.452987
H -264.323216 181.347485 -136.110963
H -264.220947 182.908356 -135.326158
C -266.884734 181.818864 -136.590280
H -266.503051 181.960014 -135.595894
H -267.927027 182.156210 -136.466318
C -268.248689 182.951359 -138.931196
H -268.430940 181.901183 -138.681210
H -268.484053 183.040540 -139.984442
H -268.958639 183.560659 -138.350033
C -264.050398 185.563557 -140.324383
H -264.090127 186.583918 -139.961234
H -264.446872 185.559489 -141.324012
H -263.003971 185.269521 -140.482331
C -262.678704 184.470883 -137.965905
H -262.541695 185.506885 -138.303985
H -262.618741 184.550024 -136.883620
C -267.759153 179.682166 -136.808842
H -268.727193 180.088524 -136.477127
C -267.774353 178.242823 -137.080364
C -268.910559 177.503716 -136.689369
H -269.771541 177.979595 -136.205867
C -268.953147 176.133450 -136.897591
H -269.844336 175.592589 -136.571167
C -267.861603 175.462600 -137.507534
C -266.732565 176.205075 -137.919260
H -265.871126 175.724080 -138.396187
C -266.687602 177.577403 -137.705643
H -265.795548 178.121511 -138.022958
C -267.877438 174.009348 -137.711112
H -267.110354 173.645972 -138.416352
C -268.732869 171.786443 -137.301721
H -269.745221 171.507416 -137.549332
H -268.624130 171.283445 -136.331862
C -261.634542 182.640647 -139.152679
H -262.598987 182.278599 -139.451853
C -260.476009 181.824418 -139.606608
C -259.158433 182.212943 -139.392455
H -258.959885 183.141300 -138.904202
C -258.078737 181.405826 -139.784135
H -257.078557 181.736165 -139.587115
C -258.280176 180.183351 -140.403168
C -259.595007 179.804879 -140.638932
H -259.793067 178.870337 -141.116625
C -260.678292 180.614901 -140.246398
H -261.680163 180.280556 -140.431721
C -257.150349 179.294910 -140.784160
H -257.430366 178.386266 -141.277321
C -254.812084 178.672004 -140.898138
H -254.248768 178.483084 -139.998581
H -254.093808 179.232078 -141.533503
C -255.086337 177.308269 -141.541458
C -255.306136 176.158821 -140.722030
C -255.474738 176.288485 -139.198809
H -254.515754 176.163105 -138.723744
H -256.171984 175.554071 -138.761390
H -255.912432 177.246620 -138.911297
N -265.641756 180.984726 -148.317310
N -267.018623 184.599862 -141.942033
N -261.192926 177.028136 -150.502093
N -255.860048 175.909346 -145.978598
C -264.080415 178.922908 -150.424902
C -265.414672 179.210218 -150.007001
C -266.374598 178.183548 -149.960308
C -266.013377 176.883740 -150.366091
C -264.673369 176.594808 -150.756475
C -263.711191 177.618571 -150.812840
C -263.027448 180.033479 -150.443768
H -262.012950 179.658309 -150.316561
H -263.193781 180.705424 -149.609999
H -263.048654 180.623213 -151.373681
C -265.846863 180.660980 -149.708895
H -265.258375 181.346265 -150.354326
H -266.865890 180.844125 -150.040239
C -267.813126 178.477514 -149.450468
H -267.843530 179.212342 -148.662646
H -268.291968 177.603688 -148.978385
H -268.426049 178.845158 -150.262309
C -264.255254 175.158951 -151.103472
H -264.298672 175.003151 -152.176456
H -264.871096 174.409407 -150.574107
H -263.243681 174.926444 -150.792404
C -262.280913 177.337144 -151.405981
H -262.313592 176.544834 -152.134733
H -261.981283 178.197175 -152.035124
C -266.567259 181.658099 -147.718290
H -267.472113 181.967359 -148.218680
C -266.520342 182.096279 -146.327328
C -267.477363 183.021039 -145.859137
H -268.248749 183.401771 -146.500957
C -267.448557 183.486772 -144.560222
H -268.197961 184.210675 -144.236947
C -266.463990 183.037516 -143.689420
C -265.519093 182.095606 -144.149589
H -264.745235 181.722478 -143.506700
C -265.544424 181.632869 -145.453165
H -264.792472 180.914899 -145.783998
C -266.400932 183.539445 -142.321419
H -265.781675 182.941435 -141.660450
C -266.951548 185.099949 -140.580631
H -267.973234 185.247923 -140.185382
H -266.579869 186.122811 -140.647133
C -261.374790 176.947769 -149.228929
H -262.354424 177.079845 -148.736174
C -260.276601 176.681813 -148.314063
C -258.973572 176.386860 -148.794595
H -258.747693 176.325247 -149.858096
C -257.938848 176.186673 -147.917860
H -256.944942 175.975492 -148.331159
C -258.172178 176.274461 -146.531205
C -259.478250 176.545918 -146.048280
H -259.700694 176.619130 -144.984957
C -260.516624 176.746292 -146.928032
H -261.509061 176.969540 -146.517182
C -257.078933 176.109404 -145.590513
H -257.387343 176.176017 -144.539602
C -254.766858 175.775261 -145.048269
H -253.994209 176.492140 -145.362236
H -254.258805 174.821566 -145.224469
C -255.064759 175.923786 -143.524573
C -254.992880 177.191631 -142.943680
C -254.820031 178.450693 -143.838662
H -253.763549 178.692431 -143.998794
H -255.337763 179.313575 -143.409166
H -255.264644 178.349566 -144.808553
N -241.849303 62.658622 -79.129634
N -243.315882 59.419475 -72.427695
N -237.054764 62.596227 -83.381044
N -231.367528 58.789553 -81.218797
C -240.156356 63.341244 -81.978577
C -241.491566 63.046680 -81.575528
C -242.307143 62.347356 -82.437988
C -241.804303 61.977440 -83.713876
C -240.461707 62.249298 -84.101378
C -239.643982 62.954951 -83.246852
C -239.257647 64.073471 -81.025609
H -238.196700 63.850202 -81.189557
H -239.461716 63.762742 -79.987000
H -239.408130 65.153253 -81.112288
C -242.090298 63.582200 -80.246952
H -241.632769 64.540133 -80.046386
H -243.142593 63.861883 -80.362344
C -243.741265 61.973063 -81.980299
H -243.821417 61.747072 -80.910033
H -244.075707 61.058841 -82.431590
H -244.442642 62.780390 -82.212063
C -239.881644 61.760539 -85.448324
H -239.966026 62.535400 -86.226657
H -240.364714 60.857689 -85.772813
H -238.831518 61.468609 -85.385655
C -238.224421 63.402797 -83.745331
H -238.196058 63.543386 -84.830222
H -238.074756 64.420081 -83.411171
C -242.819072 62.470985 -78.278980
H -243.784124 62.968259 -78.387417
C -242.749542 61.598241 -77.079116
C -243.790429 61.654614 -76.106061
H -244.640773 62.318127 -76.233981
C -243.747872 60.870016 -74.940754
H -244.565477 60.949037 -74.205185
C -242.664548 60.002162 -74.716359
C -241.632888 59.928677 -75.699415
H -240.781117 59.268938 -75.564490
C -241.672757 60.718986 -76.864874
H -240.853826 60.649734 -77.600047
C -242.588573 59.185197 -73.477969
H -241.859970 58.370912 -73.523730
C -243.236175 58.607221 -71.194294
H -244.245070 58.280536 -70.898510
H -243.003972 59.268152 -70.383340
C -237.151801 61.507206 -82.686592
H -238.111201 61.096486 -82.341959
C -235.976876 60.716774 -82.280153
C -234.675300 61.054719 -82.729382
H -234.504292 61.898626 -83.409281
C -233.573939 60.326359 -82.296715
H -232.585523 60.629563 -82.656591
C -233.737120 59.235649 -81.400412
C -235.038637 58.882369 -80.968963
H -235.207653 58.045414 -80.279530
C -236.143609 59.612812 -81.403577
H -237.132371 59.318560 -81.035312
C -232.578859 58.480669 -80.896977
H -232.832806 57.642486 -80.225685
C -230.213720 58.060312 -80.696479
H -229.558828 58.785033 -80.258478
H -229.597116 57.712243 -81.544023
C -230.440895 56.887565 -79.671772
C -230.500262 57.136717 -78.288995
C -230.542813 58.581382 -77.800575
H -229.536271 58.939970 -77.636561
H -231.142670 58.673202 -76.873861
H -231.025564 59.268150 -78.497171
N -241.829068 52.532659 -84.147272
N -242.907774 59.928640 -84.790467
N -237.294376 48.737964 -82.012028
N -231.499120 52.259614 -79.997606
C -240.305628 49.688930 -83.301977
C -241.618799 50.219939 -83.219881
C -242.492977 49.834685 -82.142567
C -242.071070 48.893076 -81.171736
C -240.749620 48.386225 -81.242443
C -239.873934 48.761505 -82.321216
C -239.342578 50.134231 -84.457127
H -238.292943 50.066862 -84.207725
H -239.485104 51.187965 -84.723203
H -239.490624 49.545813 -85.343254
C -242.132206 51.130603 -84.358779
H -241.655175 50.830351 -85.305686
H -243.190052 50.928884 -84.512032
C -243.902325 50.454235 -82.016998
H -243.918222 51.490748 -82.376235
H -244.271316 50.512778 -80.980879
H -244.612428 49.887930 -82.576230
C -240.255786 47.437835 -80.133860
H -240.382465 46.395397 -80.397386
H -240.765590 47.605200 -79.169485
H -239.203436 47.599839 -79.942578
C -238.481032 48.071860 -82.488716
H -238.518469 47.065189 -82.046443
H -238.303363 47.868210 -83.547994
C -242.748320 53.388302 -84.400880
H -243.716982 53.085546 -84.748500
C -242.611383 54.842670 -84.271581
C -243.592493 55.689293 -84.798113
H -244.446287 55.286482 -85.282709
C -243.483927 57.072342 -84.726442
H -244.256093 57.695842 -85.155226
C -242.392491 57.649456 -84.121571
C -241.421355 56.802746 -83.574644
H -240.565673 57.209839 -83.097015
C -241.527199 55.416743 -83.651309
H -240.753511 54.788927 -83.231171
C -242.246330 59.110315 -84.060852
H -241.526013 59.438970 -83.351797
C -242.758058 61.382669 -84.731213
H -243.751594 61.826293 -84.574369
H -242.471071 61.759868 -85.732291
C -237.356543 49.864092 -81.427595
H -238.298266 50.388692 -81.224830
C -236.161809 50.558717 -80.986961
C -234.884813 49.967952 -81.081718
H -234.749527 48.969746 -81.463414
C -233.761711 50.657817 -80.706550
H -232.792774 50.170635 -80.809158
C -233.877748 51.961326 -80.223943
C -235.155886 52.544108 -80.106678
H -235.288645 53.547217 -79.735992
C -236.282804 51.851778 -80.482628
H -237.251509 52.341891 -80.392077
C -232.693458 52.723446 -79.864131
H -232.912311 53.714043 -79.480616
C -230.317939 53.025869 -79.669787
H -229.630545 53.036869 -80.543634
H -229.755708 52.440876 -78.944039
C -230.490697 54.481791 -79.181141
C -230.463323 55.560079 -80.115439
C -230.465474 55.290628 -81.619830
H -229.445869 55.229618 -82.043754
H -231.008140 56.066449 -82.165269
H -230.986219 54.373317 -81.838602
N -242.191026 53.050483 -72.764280
N -243.256138 48.978909 -78.806032
N -237.550421 56.578477 -70.714387
N -231.602937 56.452411 -74.973545
C -240.635513 55.099210 -70.783324
C -241.940388 54.955829 -71.249793
C -242.751499 56.099412 -71.452743
C -242.276606 57.377933 -71.154456
C -240.962575 57.519141 -70.715011
C -240.150015 56.379164 -70.502639
C -239.739942 53.856716 -70.594205
H -238.674867 54.072532 -70.694706
H -239.891160 53.125441 -71.364381
H -239.946834 53.377260 -69.619005
C -242.517484 53.549611 -71.431360
H -242.100656 52.860005 -70.691474
H -243.586708 53.546335 -71.147674
C -244.149284 55.954029 -72.015821
H -244.179761 55.146628 -72.726282
H -244.454289 56.833498 -72.595734
H -244.898124 55.763770 -71.214559
C -240.407096 58.917872 -70.484505
H -240.557508 59.193993 -69.440794
H -240.856505 59.687366 -71.117420
H -239.341324 58.973177 -70.753331
C -238.771878 56.522309 -69.856459
H -238.789330 57.388933 -69.213768
H -238.660764 55.698428 -69.133365
C -243.120094 52.448929 -73.348058
H -244.112780 52.323362 -72.878134
C -242.964588 51.858778 -74.678933
C -243.972500 51.027252 -75.111049
H -244.859317 50.827737 -74.486288
C -243.849343 50.422340 -76.349327
H -244.643715 49.776131 -76.644847
C -242.716008 50.635135 -77.194266
C -241.716923 51.484436 -76.772467
H -240.828510 51.675974 -77.397404
C -241.837585 52.086406 -75.529081
H -241.042353 52.727212 -75.225361
C -242.555447 49.982198 -78.495326
H -241.788795 50.415625 -79.169117
C -243.092158 48.327947 -80.100499
H -244.073187 48.281221 -80.539043
H -242.863882 47.272205 -79.913914
C -237.568498 56.545549 -71.992430
H -238.494378 56.498136 -72.526405
C -236.341171 56.556548 -72.856462
C -235.073600 56.718610 -72.330667
H -234.968974 56.863086 -71.270989
C -233.921899 56.677556 -73.154500
H -232.962361 56.792587 -72.705858
C -233.998843 56.473289 -74.531752
C -235.266128 56.334620 -75.062356
H -235.368867 56.178218 -76.120535
C -236.421815 56.376324 -74.235742
H -237.381738 56.249423 -74.680712
C -232.786243 56.382438 -75.411928
H -232.974514 56.245877 -76.463666
C -230.395587 56.332070 -75.840497
H -229.761540 55.549729 -75.414289
H -229.792699 57.223152 -75.727142
C -230.527795 56.061933 -77.351368
C -230.550053 54.735744 -77.799728
C -230.646799 53.563808 -76.783002
H -229.653347 53.195000 -76.537453
H -231.217534 52.736451 -77.156211
H -231.188194 53.830611 -75.860283
N -262.623838 266.495033 -84.894901
N -264.212530 259.225682 -84.019949
N -257.719453 269.839967 -87.172507
N -252.031309 265.786569 -89.114395
C -260.868020 269.179781 -85.835764
C -262.206579 268.754616 -85.893351
C -262.984118 269.175004 -86.975877
C -262.440217 270.047883 -87.977186
C -261.094293 270.447948 -87.930274
C -260.314509 270.037408 -86.846653
C -260.010592 268.694890 -84.674126
H -258.942848 268.668046 -84.932049
H -260.237153 267.664073 -84.375368
H -260.178349 269.323218 -83.805948
C -262.850712 267.925618 -84.724334
H -262.417163 268.217335 -83.790580
H -263.903173 268.218266 -84.570808
C -264.421450 268.667921 -87.073458
H -264.526743 267.646884 -86.682805
H -264.726033 268.605488 -88.104462
H -265.130132 269.309288 -86.527490
C -260.469154 271.317200 -89.069923
H -260.546270 272.376184 -88.837551
H -260.925806 271.160103 -90.025019
H -259.417180 271.063312 -89.262707
C -258.891946 270.617188 -86.709075
H -258.836376 271.609999 -87.181419
H -258.770500 270.840755 -85.658121
C -263.611876 265.724892 -84.609637
H -264.581451 266.117483 -84.265433
C -263.559380 264.258433 -84.695360
C -264.626281 263.511342 -84.137109
H -265.483878 263.998973 -83.659795
C -264.601387 262.120292 -84.167266
H -265.439277 261.575524 -83.714918
C -263.510098 261.435371 -84.760990
C -262.451817 262.182765 -85.339447
H -261.593058 261.691014 -85.809695
C -262.474129 263.576703 -85.304459
H -261.635107 264.126015 -85.748254
C -263.453258 259.964069 -84.778088
H -262.709632 259.553926 -85.480995
C -264.151913 257.760824 -84.035689
H -265.161177 257.394277 -84.172555
H -263.954617 257.394068 -83.025805
C -257.815340 268.702290 -87.721636
H -258.774989 268.249127 -87.902305
C -256.639046 267.897118 -88.148210
C -255.333592 268.385238 -88.079624
H -255.159740 269.382645 -87.729564
C -254.232601 267.592888 -88.440564
H -253.241585 268.003095 -88.359095
C -254.400041 266.285941 -88.882231
C -255.704664 265.805176 -88.973572
H -255.876918 264.803081 -89.312469
C -256.809244 266.600419 -88.611997
H -257.801003 266.187628 -88.681276
C -253.243705 265.417044 -89.226010
H -253.500221 264.434019 -89.577586
C -250.880413 264.914869 -89.426055
H -250.252072 264.876531 -88.557008
H -250.235133 265.428681 -90.172524
C -251.113755 263.460326 -89.868683
C -251.215663 262.413082 -88.902721
C -251.298229 262.731566 -87.407847
H -250.304553 262.723205 -86.992768
H -251.924242 262.019738 -86.835792
H -251.773649 263.696362 -87.213868
N -262.278780 265.632973 -96.249119
N -263.474364 269.981225 -90.330517
N -257.740667 261.666430 -98.218980
N -252.075813 261.446026 -94.005163
C -260.728769 263.396716 -98.175681
C -262.051727 263.661755 -97.705790
C -262.946929 262.593865 -97.462906
C -262.535093 261.269700 -97.725141
C -261.204630 261.006794 -98.168092
C -260.307697 262.070797 -98.420227
C -259.743813 264.556791 -98.408187
H -258.701611 264.257824 -98.307961
H -259.898211 265.324152 -97.659985
H -259.856368 265.020018 -99.395730
C -262.549710 265.117822 -97.563531
H -262.041910 265.747396 -98.326425
H -263.597791 265.199074 -97.840326
C -264.368727 262.871600 -96.895905
H -264.393834 263.703145 -96.210660
H -264.766670 262.038251 -96.287715
H -265.051770 263.096105 -97.697519
C -260.724655 259.558388 -98.359400
H -260.824634 259.260831 -99.392707
H -261.263200 258.848274 -97.700678
H -259.682374 259.424937 -98.095731
C -258.899870 261.794051 -99.070094
H -258.930840 260.909654 -99.685685
H -258.689605 262.583184 -99.818262
C -263.205251 266.328331 -95.678405
H -264.157090 266.519288 -96.145496
C -263.098937 266.948264 -94.367766
C -264.079484 267.874353 -93.955041
H -264.911039 268.125396 -94.579726
C -263.998591 268.508606 -92.737124
H -264.769128 269.228016 -92.456580
C -262.936330 268.231620 -91.893641
C -261.966299 267.288634 -92.295504
H -261.132747 267.045594 -91.670944
C -262.044283 266.656998 -93.518606
H -261.271910 265.942681 -93.807513
C -262.819041 268.912725 -90.614749
H -262.125541 268.439843 -89.933271
C -263.353360 270.659937 -89.058164
H -264.357680 270.801079 -88.615293
H -263.046284 271.688340 -89.278193
C -257.839582 261.742835 -96.943048
H -258.794934 261.883332 -96.405159
C -256.671849 261.659931 -96.087199
C -255.383553 261.377204 -96.615573
H -255.219584 261.189453 -97.670469
C -254.285440 261.351180 -95.800983
H -253.306366 261.143061 -96.251786
C -254.438602 261.606784 -94.430859
C -255.728510 261.866374 -93.897006
H -255.889744 262.065850 -92.843900
C -256.830365 261.892006 -94.714197
H -257.808930 262.111856 -94.267482
C -253.280316 261.627360 -93.561944
H -253.527618 261.813900 -92.514225
C -250.919827 261.496072 -93.150267
H -250.209780 262.210622 -93.604201
H -250.367744 260.554049 -93.240129
C -251.132589 261.826599 -91.648338
C -251.099448 263.166390 -91.240750
C -251.055232 264.309904 -92.291650
H -250.024598 264.588520 -92.554366
H -251.596265 265.194218 -91.940575
H -251.552135 264.057427 -93.202075
N -262.962863 256.228988 -89.599061
N -263.784788 259.359921 -96.384154
N -258.451758 256.039538 -85.383933
N -252.395032 259.300975 -87.696512
C -261.502335 255.503515 -86.742682
C -262.789477 255.893192 -87.145934
C -263.614700 256.685902 -86.300402
C -263.172420 257.056022 -85.040198
C -261.875354 256.687776 -84.653369
C -261.049011 255.888804 -85.490657
C -260.590594 254.668226 -87.678196
H -259.528575 254.809643 -87.527851
H -260.706869 254.960590 -88.724004
H -260.815115 253.606018 -87.557663
C -263.334639 255.364201 -88.453100
H -262.926167 254.364443 -88.627189
H -264.409762 255.174817 -88.322672
C -264.991896 257.161418 -86.760008
H -264.987878 257.358355 -87.835510
H -265.296642 258.115652 -86.334759
H -265.757978 256.420890 -86.499461
C -261.352980 257.172422 -83.326283
H -261.536944 256.431881 -82.524411
H -261.798394 258.123277 -83.026471
H -260.282673 257.375696 -83.404403
C -259.693675 255.342438 -84.987968
H -259.744767 255.235567 -83.900071
H -259.587449 254.304275 -85.291668
C -263.863166 256.467503 -90.448516
H -264.864752 256.053877 -90.318853
C -263.660424 257.293011 -91.674268
C -264.639366 257.289941 -92.638132
H -265.538161 256.701808 -92.484661
C -264.471191 258.030813 -93.826525
H -265.244140 257.994703 -94.553798
C -263.320492 258.800633 -94.083943
C -262.350406 258.821928 -93.110772
H -261.449866 259.406090 -93.271093
C -262.516175 258.075094 -91.922040
H -261.742495 258.101448 -91.194868
C -263.112365 259.568713 -95.346721
H -262.336494 260.323090 -95.330421
C -263.573467 260.123221 -97.641581
H -264.539873 260.521864 -97.940777
H -263.331243 259.418172 -98.433164
C -258.434031 257.111103 -86.110324
H -259.342745 257.587822 -86.461103
C -257.185254 257.790218 -86.547928
C -255.937329 257.361402 -86.097142
H -255.864706 256.527790 -85.393360
C -254.764193 257.983740 -86.558610
H -253.820778 257.612189 -86.196229
C -254.799340 259.055859 -87.486140
C -256.047279 259.500604 -87.919646
H -256.117840 260.326805 -88.632716
C -257.224484 258.876430 -87.456187
H -258.168165 259.238863 -87.826668
C -253.562941 259.697850 -88.019504
H -253.719430 260.532913 -88.713917
C -251.163694 259.917039 -88.247848
H -250.528037 259.126278 -88.667732
H -250.581404 260.241795 -87.415642
C -251.249119 261.072241 -89.305514
C -251.234537 260.782947 -90.679037
C -251.337471 259.329063 -91.122684
H -250.345688 258.883478 -91.282138
H -251.881689 259.256059 -92.041948
H -251.908241 258.706351 -90.402764
N -210.445309 101.204384 -150.779324
N -208.511935 93.978945 -151.225662
N -215.589098 104.424332 -148.909952
N -221.185314 100.229469 -147.061764
C -212.355831 103.843720 -150.055814
C -211.007466 103.453543 -149.909787
C -210.306391 103.895658 -148.807258
C -210.936557 104.755662 -147.874840
C -212.291754 105.120581 -148.009357
C -212.995423 104.688249 -149.113568
C -213.129698 103.334938 -151.238470
H -214.205549 103.280922 -151.033377
H -212.845256 102.310081 -151.476485
H -212.944222 103.965747 -152.128741
C -210.270646 102.639701 -151.007020
H -210.666651 102.918426 -151.977335
H -209.226579 102.959147 -151.121171
C -208.858248 103.426236 -148.612269
H -208.690284 102.407858 -148.948866
H -208.605373 103.373488 -147.562191
H -208.151072 104.084626 -149.153275
C -213.009830 105.975095 -146.942474
H -212.965545 107.035050 -147.221814
H -212.597569 105.831545 -145.956083
H -214.057065 105.694466 -146.790875
C -214.429846 105.230639 -149.351312
H -214.551303 106.222234 -148.929097
H -214.506028 105.449130 -150.419766
C -209.413946 100.459777 -150.977630
H -208.446818 100.876635 -151.291572
C -209.409012 98.992974 -150.824245
C -208.285975 98.272977 -151.292794
H -207.427530 98.781693 -151.750170
C -208.253849 96.882157 -151.197219
H -207.372920 96.358618 -151.581139
C -209.342806 96.170420 -150.625787
C -210.458310 96.890978 -150.136597
H -211.317375 96.378102 -149.686152
C -210.492880 98.284608 -150.237275
H -211.374687 98.812645 -149.862188
C -209.338457 94.698547 -150.541056
H -210.098257 94.270609 -149.855876
C -208.511549 92.513413 -151.142790
H -207.497778 92.173434 -150.936983
H -208.640593 92.140038 -152.145714
C -215.474067 103.290750 -148.301106
H -214.508340 102.862997 -148.049841
C -216.634029 102.456347 -147.895478
C -217.951495 102.910280 -148.053846
H -218.148562 103.901998 -148.460746
C -219.033594 102.090527 -147.710678
H -220.033880 102.474707 -147.862221
C -218.834625 100.789443 -147.197608
C -217.519471 100.342879 -147.016868
H -217.323222 99.346414 -146.620993
C -216.433884 101.165614 -147.360627
H -215.432122 100.778849 -147.221119
C -219.967757 99.891727 -146.870756
H -219.689022 98.916524 -146.458826
C -222.311251 99.329037 -146.766639
H -222.890768 99.272973 -147.666290
H -223.014172 99.827127 -146.077154
C -222.040475 97.882152 -146.242185
C -221.845112 96.836510 -147.153343
C -221.699154 97.154380 -148.660156
H -222.667287 97.119599 -149.125579
H -221.016098 96.458192 -149.166615
H -221.256103 98.130574 -148.876323
N -211.338375 100.353363 -139.394699
N -210.024914 104.719836 -145.464381
N -215.794034 96.275110 -137.464236
N -221.210727 95.901027 -141.957859
C -212.887824 98.081620 -137.438617
C -211.556816 98.379932 -137.854247
C -210.607602 97.335423 -138.000597
C -210.975725 96.001834 -137.695680
C -212.312911 95.705414 -137.307490
C -213.264162 96.746009 -137.151785
C -213.929790 99.215920 -137.311631
H -214.950285 98.889989 -137.450557
H -213.769654 99.985540 -138.089198
H -213.888069 99.683478 -136.339991
C -211.114607 99.847780 -138.041062
H -211.686285 100.465148 -137.333702
H -210.088210 99.956579 -137.714731
C -209.173654 97.648813 -138.508979
H -209.148262 98.479341 -139.233199
H -208.710827 96.825213 -139.057360
H -208.543994 97.892234 -137.682941
C -212.740031 94.245773 -137.071050
H -212.681213 93.952749 -136.017797
H -212.139711 93.548886 -137.668753
H -213.759133 94.084978 -137.381449
C -214.688507 96.434111 -136.559826
H -214.652221 95.552094 -135.899917
H -214.969731 97.218619 -135.859727
C -210.415234 101.071306 -139.951985
H -209.499137 101.287581 -139.445397
C -210.479612 101.685874 -141.298502
C -209.520449 102.636082 -141.706016
H -208.734832 102.909565 -141.050734
C -209.564888 103.265779 -142.959152
H -208.813062 104.004221 -143.235175
C -210.567957 102.960023 -143.843840
C -211.515374 101.993183 -143.445851
H -212.303323 101.727647 -144.101493
C -211.474211 101.366034 -142.187800
H -212.228511 100.632649 -141.903747
C -210.647478 103.635498 -145.162082
H -211.283311 103.143783 -145.856542
C -210.108372 105.392836 -146.776155
H -209.090972 105.559123 -147.175005
H -210.468861 106.413060 -146.620890
C -215.632906 96.351843 -138.739547
H -214.659359 96.516057 -139.235929
C -216.748567 96.237304 -139.651272
C -218.047318 95.922313 -139.174515
H -218.257173 95.732238 -138.118339
C -219.098144 95.866493 -140.044144
H -220.087988 95.633935 -139.632863
C -218.885651 96.123561 -141.419533
C -217.584038 96.415461 -141.900581
H -217.377493 96.617187 -142.955668
C -216.529602 96.470991 -141.028140
H -215.540969 96.715268 -141.435919
C -219.995577 96.112663 -142.348809
H -219.703027 96.303697 -143.393511
C -222.320324 95.919666 -142.874404
H -223.081118 96.616197 -142.490537
H -222.835335 94.964068 -142.767403
C -222.044810 96.252928 -144.382237
C -222.113131 97.590371 -144.855957
C -222.259450 98.733864 -143.861493
H -223.311420 98.986097 -143.664357
H -221.739550 99.631054 -144.227656
H -221.800778 98.495956 -142.913182
N -209.918586 90.961248 -145.563189
N -209.581343 94.123224 -138.882409
N -214.187158 90.647954 -150.000970
N -220.477191 93.754696 -148.151169
C -211.195740 90.193516 -148.460697
C -209.950681 90.616960 -148.010467
C -209.118322 91.429106 -148.852542
C -209.509485 91.785403 -150.153698
C -210.766179 91.383148 -150.589027
C -211.598966 90.564701 -149.754957
C -212.117139 89.336731 -147.530944
H -213.173304 89.450325 -147.742130
H -212.067533 89.633723 -146.492627
H -211.842600 88.280755 -147.589230
C -209.452769 90.104630 -146.649479
H -209.826633 89.095192 -146.448136
H -208.367054 89.942955 -146.716265
C -207.790066 91.940766 -148.345463
H -207.857814 92.139325 -147.278975
H -207.504667 92.901592 -148.801203
H -206.982332 91.220053 -148.531737
C -211.238497 91.851716 -151.966664
H -210.982747 91.114999 -152.724163
H -210.819293 92.813020 -152.289582
H -212.317302 92.027307 -151.952637
C -212.900245 89.982724 -150.300638
H -212.788749 89.875374 -151.381453
H -212.978083 88.942947 -149.952406
C -209.075548 91.224374 -144.678912
H -208.053702 90.836689 -144.737923
C -209.375438 92.046248 -143.502310
C -208.449805 92.070163 -142.487983
H -207.521793 91.505374 -142.567678
C -208.709774 92.808282 -141.342949
H -207.975759 92.793441 -140.574237
C -209.901730 93.548311 -141.180758
C -210.818827 93.542823 -142.204821
H -211.748764 94.103611 -142.118170
C -210.560986 92.798684 -143.350029
H -211.295325 92.803755 -144.118211
C -210.206479 94.312715 -139.964630
H -211.010269 95.046541 -140.056525
C -209.888798 94.882759 -137.671570
H -208.958262 95.306686 -137.342188
H -210.141282 94.173216 -136.858046
C -214.287329 91.719671 -149.326410
H -213.420208 92.220223 -148.952089
C -215.582468 92.366820 -148.984564
C -216.784364 91.905192 -149.478486
H -216.785369 91.068989 -150.146420
C -218.002994 92.497596 -149.106198
H -218.908505 92.101231 -149.498932
C -218.060888 93.571580 -148.227721
C -216.858757 94.049097 -147.751851
H -216.859973 94.877856 -147.074374
C -215.635894 93.454960 -148.125837
H -214.730152 93.842233 -147.724548
C -219.347074 94.182111 -147.787650
H -219.262100 95.021918 -147.124899
C -221.758173 94.339476 -147.691616
H -222.379819 93.533454 -147.265896
H -222.308979 94.647546 -148.569467
C -221.776185 95.498018 -146.684355
C -221.849385 95.210871 -145.296906
C -221.708600 93.761271 -144.778091
H -222.686097 93.290560 -144.647595
H -221.210796 93.703969 -143.827133
H -221.076698 93.152464 -145.439580
N -210.215872 314.831622 -124.389012
N -211.239872 318.654023 -130.789248
N -205.290045 313.278513 -120.928136
N -198.979622 315.315523 -123.952774
C -208.565859 313.551431 -121.833346
C -209.782217 314.247554 -122.019086
C -210.282542 315.120072 -121.027360
C -209.591595 315.267743 -119.837167
C -208.363005 314.591781 -119.667877
C -207.861795 313.712233 -120.652112
C -208.003717 312.626731 -122.928454
H -206.918822 312.517064 -122.932748
H -208.195388 313.029603 -123.925420
H -208.449808 311.636817 -122.826421
C -210.616234 313.972615 -123.247589
H -210.474412 312.930724 -123.526744
H -211.685643 314.013611 -122.967597
C -211.574435 315.924136 -121.251048
H -211.675540 316.210626 -122.299810
H -211.590922 316.876691 -120.742736
H -212.452781 315.351880 -120.915209
C -207.558610 314.826826 -118.418503
H -207.796082 314.078059 -117.637640
H -207.730089 315.818298 -118.012588
H -206.483300 314.795858 -118.645685
C -206.601444 312.840493 -120.386131
H -206.523696 312.650305 -119.313967
H -206.780108 311.839385 -120.749452
C -211.153818 315.336546 -125.078343
H -212.203600 315.144153 -124.820757
C -210.937750 316.201650 -126.274859
C -212.023670 316.500133 -127.076278
H -213.010764 316.114048 -126.818825
C -211.855646 317.287593 -128.234829
H -212.716197 317.487621 -128.836028
C -210.596787 317.803678 -128.623675
C -209.513860 317.523839 -127.810726
H -208.527087 317.906203 -128.075393
C -209.680964 316.730120 -126.652494
H -208.821997 316.520389 -126.051973
C -210.393886 318.615299 -129.859904
H -209.464354 319.173940 -129.924333
C -211.034364 319.459817 -132.021149
H -211.922772 320.084825 -132.152018
H -211.072312 318.795257 -132.868599
C -205.127333 314.377515 -121.594472
H -205.948707 315.070167 -121.781119
C -203.819123 314.800407 -122.179308
C -202.643278 314.070850 -121.942662
H -202.666514 313.184494 -121.300734
C -201.424944 314.457516 -122.542309
H -200.543827 313.858211 -122.344338
C -201.341500 315.586652 -123.398624
C -202.511382 316.330053 -123.617503
H -202.489058 317.209596 -124.269271
C -203.733579 315.942387 -123.015363
H -204.618306 316.533616 -123.221679
C -200.067461 315.984904 -124.077427
H -200.123862 316.890094 -124.697651
C -197.718802 315.691354 -124.649817
H -197.342572 314.823799 -125.194511
H -196.962206 315.803086 -123.903403
C -197.683298 316.923476 -125.622896
C -197.927627 316.763845 -126.988939
C -198.424614 315.418653 -127.478088
H -197.586295 314.784029 -127.803840
H -199.098274 315.550053 -128.303910
H -199.021693 314.876090 -126.714381
N -206.862119 324.273237 -119.332563
N -209.958992 317.504903 -118.576895
N -201.646686 326.640521 -122.147072
N -197.329093 321.642429 -125.096467
C -204.669500 326.571989 -120.393563
C -206.075394 326.459304 -120.270109
C -206.884849 327.134387 -121.198345
C -206.295285 327.950367 -122.222901
C -204.889441 328.038024 -122.359165
C -204.075562 327.371951 -121.429646
C -203.786424 325.809727 -119.402593
H -202.791878 325.572693 -119.816863
H -204.202380 324.834454 -119.123421
H -203.683140 326.376727 -118.494396
C -206.728757 325.692727 -119.063807
H -206.110016 325.795979 -118.196832
H -207.661789 326.193320 -118.741745
C -208.411143 326.967689 -121.103430
H -208.694133 325.967102 -120.751734
H -208.865333 327.066967 -122.074424
H -208.875135 327.695116 -120.430698
C -204.241252 328.845113 -123.531958
H -204.039480 329.866492 -123.242276
H -204.854345 328.879247 -124.410083
H -203.305213 328.385738 -123.890628
C -202.541189 327.608625 -121.479769
H -202.324384 328.600226 -121.905687
H -202.224887 327.703790 -120.454250
C -207.959297 323.718716 -118.940713
H -208.762278 324.280722 -118.439010
C -208.258522 322.295127 -119.101747
C -209.388852 321.755665 -118.428868
H -210.042517 322.373020 -117.808628
C -209.689641 320.406082 -118.527610
H -210.565722 320.021758 -117.983424
C -208.870695 319.556884 -119.306438
C -207.751521 320.100290 -119.997989
H -207.096709 319.477979 -120.611639
C -207.446878 321.451664 -119.894697
H -206.567385 321.839276 -120.430505
C -209.157263 318.121350 -119.400860
H -208.627827 317.624336 -120.222285
C -210.240099 316.074768 -118.670377
H -211.323799 315.953691 -118.671389
H -209.992011 315.585411 -117.724380
C -202.078749 325.609485 -122.726113
H -203.140429 325.397695 -122.781588
C -201.181749 324.610170 -123.359098
C -199.791936 324.790112 -123.463775
H -199.344328 325.686147 -123.098716
C -198.956042 323.813784 -124.020293
H -197.887722 323.986141 -124.068921
C -199.481683 322.624964 -124.490926
C -200.872178 322.453969 -124.408368
H -201.317872 321.552018 -124.762928
C -201.710918 323.433751 -123.850448
H -202.778847 323.257998 -123.789900
C -198.607209 321.560776 -125.042462
H -199.132090 320.696947 -125.395975
C -196.456068 320.573817 -125.615758
H -195.733352 320.320525 -124.857144
H -195.815282 320.996844 -126.421827
C -197.079884 319.256624 -126.084497
C -197.285446 318.178088 -125.168735
C -197.083432 318.370073 -123.671943
H -196.062570 318.106405 -123.412606
H -197.775703 317.766937 -123.049521
H -197.295399 319.391191 -123.364945
N -208.312161 324.385218 -130.586580
N -207.643669 328.324630 -124.385042
N -205.095192 319.726143 -133.387530
N -199.056205 317.890469 -130.101941
C -207.591814 322.053258 -132.817168
C -208.749718 322.557927 -132.145087
C -209.831344 321.698551 -131.822907
C -209.773472 320.349704 -132.204281
C -208.603981 319.843202 -132.850957
C -207.522809 320.699117 -133.182755
C -206.400419 322.981333 -133.138314
H -205.443234 322.454015 -133.209553
H -206.268811 323.690744 -132.343736
H -206.540905 323.543354 -134.070588
C -208.877675 324.064209 -131.862451
H -208.345984 324.630990 -132.658653
H -209.915340 324.397871 -131.974105
C -211.068721 322.228540 -131.040057
H -210.805652 322.977325 -130.323446
H -211.562353 321.454232 -130.421975
H -211.792087 322.668074 -131.715457
C -208.498502 318.352643 -133.178714
H -208.808470 318.179498 -134.193644
H -209.093090 317.723970 -132.484186
H -207.480330 317.970986 -133.081659
C -206.310427 320.180750 -134.045015
H -206.630315 319.386715 -134.687117
H -206.028839 320.965945 -134.774893
C -208.971758 325.210367 -129.854360
H -209.917279 325.646170 -130.162291
C -208.542477 325.669227 -128.552642
C -209.223515 326.744035 -127.956830
H -210.060317 327.225725 -128.434870
C -208.828477 327.230669 -126.741840
H -209.371649 328.071006 -126.317075
C -207.743017 326.653313 -126.084400
C -207.074601 325.563709 -126.668691
H -206.233975 325.089154 -126.190669
C -207.466853 325.079366 -127.889130
H -206.922002 324.244291 -128.322138
C -207.293387 327.171919 -124.812638
H -206.633780 326.500512 -124.268507
C -207.191918 328.840621 -123.120388
H -208.072626 329.157888 -122.528294
H -206.687317 329.788817 -123.334223
C -204.995362 319.706970 -132.114812
H -205.815506 320.004303 -131.436690
C -203.761051 319.293472 -131.451864
C -202.648914 318.784667 -132.177082
H -202.680319 318.662028 -133.247477
C -201.474786 318.445126 -131.541645
H -200.634969 318.069484 -132.140857
C -201.373197 318.602701 -130.159735
C -202.491386 319.088877 -129.429959
H -202.454886 319.222406 -128.361264
C -203.669718 319.429105 -130.067528
H -204.506796 319.816354 -129.471815
C -200.122210 318.290115 -129.477649
H -200.173133 318.430431 -128.401890
C -197.802831 317.608180 -129.431937
H -197.011929 318.185131 -129.950407
H -197.496493 316.583046 -129.647090
C -197.723503 317.839229 -127.908008
C -197.325469 319.092347 -127.449221
C -197.165743 320.284542 -128.435131
H -196.137493 320.351842 -128.834396
H -197.438035 321.227886 -127.967430
H -197.833912 320.231313 -129.267587
N -241.787321 54.840993 -151.438864
N -242.890257 62.249726 -151.724369
N -237.178234 50.964092 -149.618610
N -231.314393 54.395665 -147.641117
C -240.234174 51.967113 -150.767856
C -241.545756 52.492346 -150.620389
C -242.385080 52.059798 -149.533492
C -241.930804 51.077936 -148.618875
C -240.610673 50.576279 -148.754206
C -239.769684 50.998945 -149.843001
C -239.308384 52.462973 -151.932801
H -238.249747 52.385773 -151.720533
H -239.460087 53.526129 -152.147878
H -239.485291 51.914393 -152.838144
C -242.097078 53.450623 -151.701348
H -241.650568 53.192891 -152.674997
H -243.160590 53.255179 -151.828883
C -243.791517 52.671432 -149.335802
H -243.819641 53.721731 -149.648848
H -244.126909 52.684200 -148.287020
H -244.520187 52.130186 -149.895866
C -240.079814 49.581642 -147.704636
H -240.214822 48.552735 -148.009067
H -240.558503 49.706009 -146.718225
H -239.020546 49.735830 -147.540594
C -238.381152 50.319154 -150.085208
H -238.403693 49.295032 -149.686264
H -238.237917 50.162444 -151.157281
C -242.715805 55.705246 -151.625161
H -243.696290 55.417530 -151.954149
C -242.574970 57.151254 -151.437183
C -243.574274 58.018417 -151.894541
H -244.444355 57.636859 -152.368372
C -243.463788 59.395713 -151.766268
H -244.250728 60.036063 -152.142370
C -242.352132 59.946184 -151.172377
C -241.362142 59.077968 -150.694456
H -240.490402 59.464028 -150.227446
C -241.470066 57.697943 -150.827879
H -240.681986 57.053599 -150.460703
C -242.204311 61.401553 -151.052857
H -241.460534 61.699172 -150.353938
C -242.739022 63.698490 -151.606835
H -243.728276 64.133498 -151.398941
H -242.484701 64.119023 -152.599111
C -237.221841 52.062380 -148.984180
H -238.157673 52.576308 -148.728522
C -236.012128 52.737403 -148.552606
C -234.737137 52.153084 -148.714088
H -234.613777 51.173647 -149.142956
C -233.601144 52.826086 -148.345698
H -232.634718 52.345225 -148.500510
C -233.701951 54.105872 -147.803447
C -234.977348 54.681195 -147.619778
H -235.098440 55.665957 -147.201806
C -236.117084 54.005653 -147.988850
H -237.083672 54.490010 -147.846007
C -232.505357 54.851689 -147.449217
H -232.712178 55.823350 -147.016180
C -230.121957 55.146994 -147.318556
H -229.462661 55.196829 -148.212635
H -229.535402 54.531800 -146.637619
C -230.279382 56.578561 -146.761884
C -230.282820 57.695688 -147.648392
C -230.333957 57.492736 -149.161979
H -229.327389 57.451156 -149.620587
H -230.894907 58.290584 -149.655273
H -230.861981 56.586499 -149.403583
N -241.777476 54.858864 -140.041023
N -243.039380 51.058877 -146.215293
N -237.067924 58.294215 -137.990585
N -231.255632 58.360614 -142.439821
C -240.156865 56.818092 -138.024338
C -241.477838 56.694298 -138.454162
C -242.296556 57.843789 -138.580979
C -241.811942 59.107128 -138.242670
C -240.482689 59.230126 -137.840266
C -239.662317 58.083696 -137.703999
C -239.253947 55.570611 -137.918466
H -238.191603 55.791268 -138.043720
H -239.430285 54.874324 -138.714371
H -239.428928 55.049087 -136.959179
C -242.060763 55.298297 -138.678099
H -241.619210 54.577970 -137.982880
H -243.121448 55.281716 -138.360523
C -243.713659 57.722231 -139.104399
H -243.767095 56.947362 -139.847693
H -244.038150 58.625088 -139.635300
H -244.436848 57.496706 -138.288584
C -239.919894 60.616458 -137.567037
H -240.036488 60.846189 -136.508283
H -240.390681 61.411792 -138.150991
H -238.862195 60.684405 -137.867507
C -238.262056 58.199475 -137.097181
H -238.258919 59.036291 -136.417260
H -238.126930 57.345552 -136.414828
C -242.726054 54.283195 -140.619987
H -243.704017 54.136379 -140.124267
C -242.613739 53.752609 -141.979289
C -243.636072 52.940850 -142.414353
H -244.503104 52.713486 -141.770711
C -243.553194 52.391456 -143.680844
H -244.357545 51.758707 -143.978357
C -242.446780 52.641743 -144.551649
C -241.433520 53.471899 -144.125772
H -240.564996 53.691145 -144.769949
C -241.513833 54.018090 -142.854414
H -240.708253 54.645038 -142.548985
C -242.328407 52.047262 -145.884063
H -241.583412 52.510034 -146.562517
C -242.917373 50.466008 -147.541164
H -243.913497 50.437829 -147.949314
H -242.682459 49.404428 -147.408209
C -237.127783 58.317347 -139.267282
H -238.071741 58.292673 -139.772563
C -235.927760 58.367334 -140.168990
C -234.642283 58.507291 -139.677891
H -234.502993 58.605311 -138.617132
C -233.516707 58.503417 -140.539309
H -232.541880 58.599564 -140.117326
C -233.638658 58.359653 -141.920547
C -234.924115 58.243194 -142.415401
H -235.061467 58.133183 -143.475328
C -236.053491 58.247571 -141.551188
H -237.028680 58.139440 -141.969943
C -232.454066 58.308565 -142.842278
H -232.676705 58.217903 -143.892067
C -230.075651 58.279441 -143.349537
H -229.426951 57.480599 -142.978272
H -229.468961 59.164362 -143.217062
C -230.257253 58.075453 -144.865243
C -230.293709 56.771364 -145.369790
C -230.356760 55.557184 -144.402663
H -229.354362 55.179261 -144.205742
H -230.939891 54.747338 -144.792666
H -230.868156 55.782682 -143.452318
N -241.646969 64.727402 -145.988334
N -242.894495 61.199458 -139.391515
N -236.988193 64.855482 -150.389749
N -231.224875 60.966790 -148.579851
C -240.046240 65.534914 -148.857318
C -241.369088 65.222141 -148.424678
C -242.213271 64.561310 -149.289849
C -241.751767 64.248325 -150.595857
C -240.420910 64.537848 -151.014049
C -239.574937 65.205396 -150.156723
C -239.116122 66.224682 -147.902998
H -238.059722 66.009989 -148.110656
H -239.286165 65.868979 -146.873104
H -239.269929 67.306124 -147.937741
C -241.924994 65.697780 -147.055807
H -241.460935 66.645515 -146.828616
H -242.981883 65.981203 -147.124855
C -243.633283 64.166474 -148.802984
H -243.678323 63.893793 -147.741947
H -243.982380 63.273579 -149.282648
H -244.342911 64.981793 -148.976558
C -239.884307 64.109493 -152.398658
H -239.994371 64.916889 -153.139339
H -240.377893 63.222256 -152.746412
H -238.831301 63.816397 -152.382682
C -238.170856 65.675419 -150.680635
H -238.177992 65.863309 -151.758395
H -238.010529 66.676227 -150.307672
C -242.589531 64.501935 -145.116019
H -243.559072 65.002111 -145.171579
C -242.480512 63.578394 -143.958448
C -243.490428 63.590967 -142.951018
H -244.345681 64.257919 -143.022506
C -243.409363 62.756911 -141.823222
H -244.203514 62.802704 -141.059139
C -242.317542 61.881948 -141.671981
C -241.317283 61.852649 -142.689622
H -240.460275 61.189012 -142.611080
C -241.395565 62.692457 -143.817438
H -240.600079 62.656288 -144.580757
C -242.200837 61.012365 -140.473535
H -241.472834 60.202274 -140.578169
C -242.774120 60.334748 -138.198221
H -243.773822 59.994833 -137.884525
H -242.515484 60.959029 -137.367298
C -237.062104 63.738041 -149.740748
H -238.010848 63.312291 -149.383618
C -235.872896 62.932443 -149.407254
C -234.585129 63.290617 -149.882881
H -234.436633 64.162904 -150.530273
C -233.468702 62.545754 -149.518113
H -232.491477 62.865114 -149.895889
C -233.602304 61.417633 -148.665704
C -234.890486 61.044876 -148.208489
H -235.036780 60.179121 -147.551373
C -236.010791 61.792031 -148.574935
H -236.987991 61.481168 -148.188398
C -232.426413 60.643057 -148.233271
H -232.658391 59.776710 -147.591619
C -230.053036 60.217084 -148.127376
H -229.383636 60.921537 -147.679462
H -229.463589 59.907389 -149.008476
C -230.246449 59.001187 -147.148550
C -230.260841 59.189255 -145.755344
C -230.288174 60.609659 -145.203502
H -229.275902 60.961415 -145.056430
H -230.858281 60.660079 -144.255018
H -230.794477 61.325142 -145.853444
N -234.392582 95.900083 -173.982034
N -233.985592 103.333438 -173.451668
N -238.661478 91.836747 -175.859824
N -244.874125 94.964593 -177.613447
C -235.684489 92.975407 -174.728116
C -234.429547 93.607461 -174.878341
C -233.575375 93.323014 -175.992210
C -233.955408 92.381995 -176.932252
C -235.221358 91.773691 -176.793155
C -236.076219 92.048034 -175.677716
C -236.629158 93.310415 -173.532679
H -237.681929 93.170681 -173.729653
H -236.573549 94.363280 -173.282735
H -236.381510 92.708397 -172.651779
C -233.946945 94.519530 -173.774772
H -234.346812 94.155096 -172.805005
H -232.865425 94.394797 -173.672134
C -232.235094 94.051989 -176.191047
H -232.299369 95.075316 -175.841754
H -231.924529 94.170093 -177.242660
H -231.445469 93.524972 -175.663576
C -235.679452 90.824566 -177.867039
H -235.441233 89.787439 -177.602148
H -235.235199 91.059666 -178.854822
H -236.753636 90.911356 -178.007642
C -237.391259 91.249162 -175.437182
H -237.280792 90.262253 -175.872098
H -237.496162 91.000403 -174.370646
C -233.544371 96.815302 -173.780789
H -232.532582 96.577111 -173.479044
C -233.825232 98.258150 -173.914531
C -232.900841 99.160803 -173.443888
H -231.987151 98.809876 -172.999123
C -233.143674 100.532969 -173.521006
H -232.411373 101.200253 -173.135991
C -234.316739 101.043118 -174.075542
C -235.232188 100.141689 -174.566896
H -236.147809 100.496449 -175.004666
C -234.991541 98.766220 -174.484693
H -235.724410 98.094193 -174.860926
C -234.603970 102.489516 -174.140526
H -235.388671 102.783594 -174.814974
C -234.275561 104.772856 -173.514849
H -233.334778 105.295648 -173.723230
H -234.547387 105.096338 -172.505538
C -238.735278 92.981546 -176.454490
H -237.856232 93.582537 -176.706833
C -240.014355 93.595878 -176.841000
C -241.226939 92.906688 -176.679503
H -241.248298 91.889941 -176.284394
C -242.430963 93.519684 -177.004262
H -243.345807 92.957033 -176.850860
C -242.462865 94.842317 -177.501437
C -241.249506 95.524284 -177.685401
H -241.230675 96.545327 -178.069410
C -240.041497 94.908989 -177.360114
H -239.126563 95.474214 -177.501451
C -243.733871 95.522157 -177.808469
H -243.628657 96.537727 -178.209400
C -246.140823 95.647804 -177.888750
H -246.783566 95.579626 -176.983896
H -246.682285 95.043884 -178.580368
C -246.130903 97.126819 -178.395852
C -246.213725 98.170887 -177.471555
C -246.110953 97.856833 -175.969340
H -247.100701 97.705063 -175.496496
H -245.616295 98.654975 -175.458028
H -245.493817 96.975981 -175.769299
N -234.649911 96.789993 -185.354248
N -232.900187 92.629997 -179.349687
N -239.713647 100.013502 -187.199690
N -245.418875 99.304209 -182.661259
C -236.493974 98.772955 -187.269866
C -235.156001 98.715628 -186.867323
C -234.445417 99.911046 -186.713449
C -235.055041 101.157917 -186.997991
C -236.400603 101.211733 -187.373064
C -237.113329 100.019961 -187.536231
C -237.278813 97.472122 -187.404932
H -238.356095 97.602673 -187.254452
H -237.020160 96.731452 -186.638480
H -237.075853 97.039680 -188.383605
C -234.438314 97.352850 -186.703261
H -234.825599 96.656244 -187.415281
H -233.386084 97.439987 -187.038350
C -233.009793 99.855965 -186.219030
H -232.867398 99.031933 -185.505833
H -232.759981 100.738045 -185.662528
H -232.285088 99.748092 -187.053108
C -237.098372 102.570169 -187.586990
H -237.026630 102.888584 -188.637194
H -236.691415 103.352125 -186.983806
H -238.152839 102.535681 -187.267190
C -238.533415 100.076937 -188.114352
H -238.630137 100.961523 -188.762944
H -238.602310 99.269313 -188.823379
C -233.637382 96.243717 -184.812794
H -232.659184 96.208709 -185.328903
C -233.669997 95.603212 -183.473480
C -232.564768 94.838528 -183.085246
H -231.692763 94.726397 -183.749979
C -232.568263 94.188617 -181.839699
H -231.700216 93.596307 -181.578722
C -233.676198 94.288262 -180.943505
C -234.773918 95.071229 -181.322069
H -235.646633 95.175130 -180.657066
C -234.772783 95.718135 -182.572544
H -235.641679 96.305186 -182.841606
C -233.709406 93.585780 -179.633195
H -234.481193 93.938636 -178.927369
C -232.937312 91.929347 -178.045787
H -231.932703 91.944538 -177.656071
H -233.074261 90.865539 -178.212350
C -239.628612 99.943226 -185.925944
H -238.674250 99.950566 -185.438318
C -240.810317 99.834180 -185.004492
C -242.115746 99.914938 -185.468191
H -242.286745 100.083300 -186.520836
C -243.219016 99.760944 -184.590095
H -244.209100 99.816043 -184.991547
C -243.054078 99.521221 -183.219011
C -241.750804 99.463557 -182.750728
H -241.580625 99.283181 -181.699307
C -240.643854 99.618550 -183.631657
H -239.652348 99.551800 -183.233859
C -244.210433 99.311210 -182.281434
H -243.957265 99.157244 -181.240857
C -246.568054 99.065525 -181.736820
H -247.147475 98.250485 -182.124948
H -247.259256 99.910924 -181.827422
C -246.335063 98.760032 -180.234694
C -246.164829 97.426366 -179.778286
C -246.008301 96.296863 -180.787586
H -246.976305 95.860897 -180.980888
H -245.342114 95.504691 -180.436951
H -245.540200 96.632286 -181.736324
N -235.582580 106.145379 -179.066341
N -234.148297 103.233056 -185.795124
N -240.144589 105.587388 -174.592587
N -245.562933 101.425212 -176.441296
C -237.192815 106.609555 -176.148271
C -235.853749 106.430356 -176.613073
C -234.931098 105.769607 -175.787336
C -235.333534 105.323615 -174.487653
C -236.678704 105.480185 -174.037962
C -237.603604 106.146884 -174.855603
C -238.205798 107.299502 -177.060506
H -239.234313 106.990952 -176.843402
H -238.024926 107.037113 -178.103647
H -238.153706 108.384531 -176.989887
C -235.373892 107.050085 -177.971258
H -235.930857 107.975912 -178.156503
H -234.345405 107.405877 -177.909820
C -233.488586 105.520162 -176.310780
H -233.440846 105.333429 -177.379964
H -233.045967 104.620977 -175.869752
H -232.854239 106.371293 -176.120339
C -237.143437 104.907749 -172.662710
H -237.093882 105.662731 -171.896722
H -236.560139 104.035100 -172.355502
H -238.165996 104.538557 -172.671601
C -239.036524 106.469505 -174.292779
H -239.023887 106.574479 -173.210796
H -239.298815 107.482024 -174.626632
C -234.640382 106.058294 -179.960436
H -233.719717 106.624288 -179.903289
C -234.686931 105.219735 -181.146560
C -233.702947 105.384920 -182.168118
H -232.911616 106.107112 -182.087241
C -233.729424 104.635221 -183.321810
H -232.958445 104.798692 -184.095786
C -234.738716 103.694445 -183.485745
C -235.711275 103.512557 -182.454752
H -236.504820 102.794072 -182.542521
C -235.688115 104.267769 -181.300791
H -236.461350 104.113834 -180.527212
C -234.798899 102.912137 -184.710605
H -235.446061 102.043529 -184.622953
C -234.212488 102.454928 -187.014610
H -233.190477 102.215446 -187.356327
H -234.547157 103.120469 -187.817200
C -239.979497 104.530604 -175.281190
H -239.001132 104.205218 -175.668457
C -241.096359 103.665531 -175.622893
C -242.403804 103.889241 -175.114164
H -242.620170 104.696609 -174.434657
C -243.454505 103.092445 -175.486120
H -244.450785 103.308247 -175.081567
C -243.233281 102.045075 -176.379059
C -241.923648 101.805472 -176.869942
H -241.710304 101.005185 -177.558882
C -240.869261 102.604710 -176.496295
H -239.873996 102.398034 -176.909287
C -244.341925 101.219445 -176.818601
H -244.042763 100.423792 -177.493556
C -246.670317 100.626170 -176.900020
H -247.413823 101.311446 -177.310759
H -247.209788 100.206425 -176.022078
C -246.383906 99.505603 -177.923219
C -246.417345 99.800527 -179.306934
C -246.535972 101.258336 -179.807452
H -247.581570 101.543949 -179.924868
H -245.992781 101.423779 -180.761542
H -246.084649 101.958431 -179.141858
N -245.917935 106.484413 18.780613
N -246.638825 113.936141 18.455581
N -241.495896 102.384436 20.589837
N -235.439580 105.516644 22.499136
C -244.508540 103.538254 19.458057
C -245.790806 104.130644 19.612096
C -246.642188 103.746396 20.707714
C -246.230753 102.746544 21.624785
C -244.938611 102.177300 21.482657
C -244.086093 102.551589 20.385194
C -243.568168 103.980944 18.283355
H -242.512210 103.850293 18.487906
H -243.666633 105.049227 18.062640
H -243.781636 103.438724 17.383368
C -246.301966 105.111268 18.529661
H -245.877920 104.827066 17.554732
H -247.376158 104.970332 18.411609
C -248.014320 104.430121 20.912118
H -247.990834 105.478817 20.592617
H -248.339325 104.464365 21.962884
H -248.775717 103.924997 20.361426
C -244.450071 101.161302 22.534112
H -244.641098 100.139850 22.237545
H -244.913073 101.314072 23.522910
H -243.381927 101.261419 22.688953
C -242.735793 101.800562 20.136873
H -242.807778 100.780953 20.542451
H -242.610507 101.632409 19.065237
C -246.802785 107.394194 18.595911
H -247.800610 107.156056 18.276467
C -246.585372 108.831268 18.773327
C -247.543313 109.746497 18.318218
H -248.436979 109.408412 17.853763
C -247.360336 111.116294 18.436636
H -248.117053 111.794504 18.062589
C -246.215389 111.611070 19.018144
C -245.266623 110.695352 19.493884
H -244.371129 111.037819 19.951479
C -245.447228 109.322677 19.370316
H -244.689660 108.640386 19.735459
C -245.991131 113.056853 19.127020
H -245.226003 113.318549 19.817967
C -246.411516 115.375147 18.562490
H -247.375766 115.861133 18.775043
H -246.144563 115.777867 17.566011
C -241.476785 103.485673 21.217162
H -242.383118 104.047892 21.476533
C -240.228856 104.099089 21.634870
C -238.986350 103.449539 21.467486
H -238.917725 102.463682 21.044241
C -237.812777 104.064472 21.822619
H -236.873237 103.534099 21.663596
C -237.842264 105.349468 22.357070
C -239.085440 105.990148 22.546691
H -239.151622 106.981160 22.958994
C -240.262891 105.372869 22.190922
H -241.202522 105.906692 22.337960
C -236.604480 106.033918 22.697112
H -236.756884 107.016321 23.125214
C -234.205953 106.206682 22.807520
H -233.552579 106.218906 21.908493
H -233.645432 105.565127 23.487627
C -234.284028 107.646172 23.355833
C -234.237618 108.757990 22.462522
C -234.313002 108.551879 20.951375
H -233.313335 108.456748 20.485541
H -234.836760 109.375223 20.457437
H -234.889891 107.673355 20.719821
N -245.803576 106.547927 30.172773
N -247.317834 102.794265 24.035832
N -240.900027 109.743562 32.163807
N -235.128067 109.492918 27.671723
C -244.064014 108.428659 32.163337
C -245.394552 108.371267 31.744652
C -246.154373 109.560398 31.616706
C -245.601480 110.798042 31.942932
C -244.262957 110.854103 32.334153
C -243.501239 109.667982 32.471511
C -243.225311 107.137290 32.270339
H -242.153278 107.302432 32.135568
H -243.444872 106.448027 31.480691
H -243.418504 106.629536 33.233893
C -246.051535 107.006704 31.534358
H -245.641253 106.267708 32.230536
H -247.109585 107.045985 31.860021
C -247.581720 109.509801 31.105192
H -247.682045 108.735983 30.367698
H -247.864054 110.425663 30.571171
H -248.308770 109.325155 31.927623
C -243.626146 112.210248 32.593932
H -243.721142 112.449875 33.651577
H -244.060746 113.026078 32.008702
H -242.568263 112.222469 32.285057
C -242.090265 109.714012 33.066550
H -242.037576 110.552002 33.740685
H -241.993275 108.857354 33.753085
C -246.786709 106.019670 29.605099
H -247.767216 105.925405 30.109031
C -246.714315 105.478701 28.249036
C -247.782091 104.719130 27.827292
H -248.654561 104.539349 28.478747
C -247.739248 104.161276 26.564344
H -248.578638 103.569759 26.277251
C -246.628410 104.350711 25.683850
C -245.568832 105.129076 26.096363
H -244.695298 105.300676 25.444414
C -245.609234 105.683622 27.364177
H -244.768843 106.269316 27.659211
C -246.553029 103.745753 24.355032
H -245.790640 104.166679 23.668188
C -247.238678 102.190756 22.713514
H -248.239401 102.212198 22.313380
H -247.057714 101.119434 22.851499
C -240.970257 109.764561 30.888033
H -241.919545 109.786425 30.390392
C -239.776527 109.749097 29.977235
C -238.480070 109.824699 30.457334
H -238.326137 109.919687 31.515877
C -237.363169 109.759458 29.587727
H -236.380082 109.807019 30.001408
C -237.505056 109.616613 28.209023
C -238.800310 109.564453 27.725018
H -238.952919 109.457397 26.667369
C -239.920956 109.630403 28.597444
H -240.904997 109.570909 28.187069
C -236.332169 109.500957 27.278986
H -236.568922 109.417646 26.231998
C -233.961238 109.347515 26.753927
H -233.350941 108.518172 27.125229
H -233.307825 110.200272 26.875939
C -234.167086 109.147071 25.241668
C -234.275700 107.845025 24.746114
C -234.392858 106.640066 25.721144
H -233.408834 106.212032 25.912741
H -235.021176 105.860002 25.341059
H -234.883635 106.895330 26.673488
N -245.215693 116.368916 24.163231
N -246.585405 112.937840 30.789349
N -240.592954 116.239363 19.727387
N -235.018051 112.068215 21.517488
C -243.600103 117.081115 21.278111
C -244.934472 116.838655 21.722716
C -245.820285 116.218853 20.868725
C -245.387139 115.877374 19.561841
C -244.045840 116.096271 19.131768
C -243.157960 116.722655 19.977860
C -242.626093 117.725748 22.220361
H -241.583314 117.456250 22.006099
H -242.805113 117.383565 23.253374
H -242.724074 118.813124 22.179790
C -245.452963 117.347621 23.092100
H -244.937982 118.270804 23.309468
H -246.495183 117.684635 23.029346
C -247.255524 115.899685 21.368807
H -247.305027 115.634081 22.431449
H -247.655060 115.024315 20.897850
H -247.924062 116.749411 21.195461
C -243.544332 115.635437 17.746494
H -243.619216 116.444123 17.001770
H -244.086783 114.773679 17.408454
H -242.506976 115.288751 17.756293
C -241.735084 117.117551 19.440383
H -241.742273 117.301123 18.361977
H -241.519585 118.109927 19.805437
C -246.161471 116.195838 25.043815
H -247.105037 116.744801 24.992466
C -246.089863 115.272948 26.205991
C -247.089391 115.341518 27.220596
H -247.910234 116.051031 27.151368
C -247.041353 114.509277 28.352646
H -247.825730 114.598928 29.122151
C -245.994135 113.580263 28.501127
C -245.005218 113.495450 27.476497
H -244.182385 112.789185 27.552742
C -245.050176 114.333290 26.344370
H -244.263959 114.253181 25.575555
C -245.911677 112.711008 29.703748
H -245.227031 111.864429 29.598845
C -246.499073 112.073241 31.986762
H -247.512969 111.786585 32.310179
H -246.200675 112.686528 32.811248
C -240.718843 115.130248 20.383901
H -241.685865 114.755458 20.750898
C -239.569042 114.266212 20.713349
C -238.267772 114.555626 20.225753
H -238.080033 115.416174 19.571869
C -237.187278 113.756091 20.586625
H -236.197494 114.023124 20.199464
C -237.371528 112.640208 21.446974
C -238.674137 112.336181 21.916266
H -238.859248 111.482081 22.579809
C -239.758403 113.138197 21.553732
H -240.747642 112.879682 21.949593
C -236.232529 111.808226 21.875215
H -236.503447 110.957878 22.523964
C -233.881630 111.261351 21.965630
H -233.172030 111.931999 22.403622
H -233.316581 110.918298 21.082448
C -234.129058 110.061429 22.953365
C -234.121031 110.255562 24.344789
C -234.069710 111.677198 24.887350
H -233.038450 111.976896 25.024306
H -234.628256 111.760694 25.839420
H -234.544545 112.414872 24.236955
N -240.391181 228.289581 -241.416612
N -241.217392 225.318576 -248.125886
N -243.734884 228.388552 -235.968672
N -250.123689 225.194992 -236.242613
C -241.118231 228.950280 -238.233002
C -239.975767 228.567200 -239.009072
C -238.983430 227.752169 -238.429795
C -239.111809 227.352953 -237.070235
C -240.267652 227.714902 -236.306259
C -241.259229 228.535972 -236.877509
C -242.215239 229.810271 -238.873184
H -243.202515 229.667601 -238.396871
H -242.351914 229.542481 -239.908909
H -241.967326 230.869244 -238.853217
C -239.759077 229.126462 -240.449627
H -240.190557 230.131483 -240.516214
H -238.692522 229.310186 -240.660828
C -237.767890 227.284387 -239.285831
H -238.027148 227.113316 -240.315534
H -237.376655 226.319016 -238.946586
H -236.966256 228.017087 -239.290148
C -240.457546 227.199644 -234.854704
H -240.088111 227.920747 -234.158068
H -239.960490 226.240331 -234.679782
H -241.507121 227.000522 -234.594254
C -242.443300 229.073539 -235.988512
H -242.135970 229.154269 -234.959243
H -242.614416 230.119441 -236.274338
C -239.726425 228.069372 -242.506730
H -238.730285 228.477779 -242.701663
C -240.214682 227.273449 -243.603769
C -239.500687 227.297517 -244.834387
H -238.597142 227.880213 -244.979095
C -239.946358 226.585240 -245.908292
H -239.374435 226.637144 -246.848351
C -241.117449 225.823913 -245.781508
C -241.820802 225.781438 -244.543965
H -242.727546 225.203025 -244.405492
C -241.377262 226.499627 -243.469199
H -241.949880 226.457597 -242.529266
C -241.619438 225.086343 -246.913799
H -242.364731 224.333179 -246.639533
C -241.721141 224.585731 -249.252425
H -240.862714 224.191972 -249.828964
H -242.139767 225.310457 -249.957564
C -243.927228 227.334174 -236.635812
H -243.137027 226.863579 -237.242269
C -245.235333 226.668122 -236.654384
C -246.328531 227.088993 -235.845530
H -246.229219 227.906038 -235.166148
C -247.569293 226.480133 -235.911857
H -248.390531 226.845104 -235.280668
C -247.758529 225.430009 -236.789136
C -246.661166 224.992841 -237.580972
H -246.764747 224.183439 -238.268853
C -245.416200 225.603363 -237.513925
H -244.596497 225.247766 -238.153265
C -249.077088 224.803430 -236.904708
H -249.093650 223.984622 -237.600945
C -251.441773 224.594777 -236.377723
H -252.150778 225.397418 -236.605383
H -251.806140 224.251328 -235.388246
C -251.613746 223.464792 -237.394008
C -251.952485 223.787013 -238.719446
C -251.954308 225.251643 -239.214964
H -252.945740 225.703216 -239.073155
H -251.648066 225.345525 -240.270120
H -251.232505 225.856049 -238.713555
N -239.634119 217.909425 -236.523690
N -237.875094 225.156022 -236.354663
N -244.905551 214.629282 -237.118128
N -250.829675 218.742958 -237.333048
C -241.555601 215.250509 -236.819897
C -240.279249 215.674116 -237.299438
C -239.788371 215.277838 -238.571550
C -240.551931 214.429856 -239.345863
C -241.837925 214.031681 -238.874948
C -242.330531 214.418058 -237.600854
C -242.104370 215.709699 -235.448656
H -243.193266 215.745072 -235.367876
H -241.812305 216.733148 -235.256752
H -241.739003 215.060070 -234.648505
C -239.379627 216.473968 -236.393633
H -239.576616 216.160785 -235.353078
H -238.330850 216.175094 -236.563393
C -238.426192 215.784107 -239.122298
H -238.229273 216.795733 -238.804299
H -238.377091 215.870473 -240.210837
H -237.616488 215.127856 -238.799332
C -242.712354 213.190841 -239.757461
H -242.586275 212.125819 -239.530952
H -242.498580 213.369768 -240.822273
H -243.770063 213.451823 -239.624596
C -243.669365 213.838130 -237.014426
H -243.837695 212.856501 -237.427177
H -243.537920 213.589668 -235.959217
C -238.612956 218.670718 -236.573518
H -237.599034 218.267537 -236.531702
C -238.679273 220.139662 -236.676728
C -237.517618 220.871203 -236.487642
H -236.580351 220.370123 -236.280673
C -237.544513 222.263367 -236.543930
H -236.629013 222.795601 -236.380889
C -238.733837 222.965085 -236.795691
C -239.892007 222.233780 -237.006999
H -240.828699 222.738891 -237.206898
C -239.866448 220.838615 -236.945140
H -240.781133 220.301714 -237.099506
C -238.788043 224.437367 -236.831572
H -239.669395 224.866072 -237.289081
C -237.932771 226.621710 -236.387991
H -236.992435 226.989348 -236.840773
H -237.882311 226.964888 -235.363799
C -244.940023 215.780142 -237.705158
H -244.057461 216.235493 -238.186940
C -246.171153 216.598355 -237.772881
C -247.413202 216.111404 -237.291335
H -247.500548 215.105794 -236.875494
C -248.556198 216.915113 -237.318748
H -249.492217 216.505067 -236.923814
C -248.495707 218.232492 -237.828659
C -247.259863 218.712669 -238.331648
H -247.171304 219.722755 -238.736425
C -246.113142 217.906137 -238.304604
H -245.173528 218.318439 -238.688144
C -249.687785 219.112515 -237.824349
H -249.521160 220.103611 -238.266859
C -252.008896 219.625019 -237.299568
H -252.407784 219.644031 -236.269579
H -252.808578 219.130435 -237.806186
C -251.884758 221.089930 -237.834536
C -251.554435 222.114074 -236.961984
C -251.121602 221.759508 -235.540022
H -251.979736 221.760320 -234.833482
H -250.381023 222.456275 -235.200480
H -250.620974 220.788631 -235.475858
N -242.654215 219.043966 -247.373054
N -240.113780 214.550529 -241.933292
N -247.478032 223.068824 -247.967922
N -251.932796 223.200892 -242.165804
C -244.596222 221.330405 -248.805716
C -243.211996 221.051057 -248.755160
C -242.289388 222.111424 -248.824740
C -242.743862 223.443111 -248.983191
C -244.128965 223.719522 -249.005486
C -245.055527 222.663410 -248.944411
C -245.602997 220.177740 -248.696234
H -246.581806 220.476815 -248.285262
H -245.279489 219.392018 -248.004164
H -245.730062 219.737873 -249.670423
C -242.703284 219.590103 -248.735459
H -243.374842 218.979787 -249.297420
H -241.760077 219.513027 -249.323669
C -240.787050 221.816757 -248.710937
H -240.602973 220.968699 -248.037776
H -240.257308 222.634900 -248.269185
H -240.320180 221.609711 -249.688163
C -244.632063 225.173982 -249.077701
H -244.779879 225.496107 -250.111170
H -243.955457 225.867304 -248.627605
H -245.572672 225.303489 -248.505339
C -246.563989 222.958928 -249.142430
H -246.677460 223.858138 -249.766983
H -246.946116 222.188052 -249.778209
C -241.629104 218.332746 -247.092093
H -240.823969 218.150796 -247.831058
C -241.422749 217.681586 -245.781502
C -240.383636 216.743086 -245.663656
H -239.731930 216.505141 -246.515714
C -240.174928 216.079764 -244.449851
H -239.368786 215.351784 -244.399586
C -240.996900 216.339146 -243.316437
C -242.023166 217.294038 -243.427478
H -242.676925 217.524154 -242.574651
C -242.236013 217.954928 -244.645305
H -243.045821 218.678061 -244.702961
C -240.808819 215.627511 -242.031476
H -241.313554 216.085768 -241.172838
C -239.930818 213.841528 -240.653552
H -238.859483 213.687393 -240.533655
H -240.281714 212.818763 -240.744749
C -247.080673 222.961636 -246.767796
H -246.033878 222.806019 -246.541365
C -248.001768 223.026644 -245.585077
C -249.366528 223.324857 -245.703050
H -249.773818 223.538099 -246.673034
C -250.230640 223.333892 -244.580121
H -251.279440 223.554896 -244.717036
C -249.759248 223.045267 -243.301477
C -248.391650 222.770128 -243.179244
H -247.987476 222.545239 -242.209923
C -247.524489 222.761563 -244.306001
H -246.477267 222.528901 -244.172481
C -250.668637 223.006567 -242.106387
H -250.182711 222.794630 -241.169105
C -252.843202 223.133102 -240.984303
H -253.636463 222.430729 -241.183908
H -253.393172 224.078733 -240.924023
C -252.283401 222.766537 -239.595238
C -252.222756 221.416860 -239.158759
C -252.517721 220.298203 -240.128401
H -253.573000 220.028085 -240.056205
H -251.916379 219.404005 -239.935003
H -252.253989 220.571241 -241.164944
N -253.686382 303.785473 -62.646748
N -253.841481 296.328935 -63.053501
N -257.682156 308.278417 -60.665457
N -264.169681 305.788715 -58.589957
C -254.769417 306.837632 -61.901448
C -253.571745 306.090482 -61.792263
C -252.730805 306.313051 -60.719805
C -253.064269 307.304778 -59.781476
C -254.275083 308.029521 -59.878618
C -255.115880 307.817057 -60.952808
C -255.702105 306.571809 -63.050698
H -256.746583 306.815491 -62.811876
H -255.720978 305.512584 -63.283058
H -255.382704 307.131563 -63.953523
C -253.128987 305.114731 -62.899011
H -253.470929 305.498021 -63.858848
H -252.038107 305.133616 -63.049716
C -251.456997 305.462060 -60.563773
H -251.590181 304.441883 -60.890984
H -251.187382 305.334325 -59.522979
H -250.613464 305.901822 -61.134627
C -254.689665 309.039300 -58.803294
H -254.363989 310.045089 -59.097918
H -254.293973 308.780986 -57.829765
H -255.771403 309.058235 -58.615650
C -256.357883 308.734509 -61.152929
H -256.183982 309.715575 -60.741353
H -256.411898 308.972487 -62.219813
C -252.905843 302.788481 -62.866505
H -251.869844 302.923380 -63.215532
C -253.301643 301.379999 -62.693548
C -252.436283 300.383199 -63.186176
H -251.485145 300.637154 -63.676224
C -252.787031 299.040456 -63.072794
H -252.097431 298.298196 -63.476132
C -254.012312 298.654703 -62.458991
C -254.869459 299.649816 -61.946006
H -255.822614 299.392095 -61.462799
C -254.520486 300.995964 -62.064444
H -255.210026 301.742841 -61.669955
C -254.412722 297.242007 -62.354461
H -255.237594 297.036658 -61.641243
C -254.244027 294.923422 -62.950790
H -253.352781 294.316309 -62.772242
H -254.510502 294.608181 -63.942550
C -257.861936 307.155766 -60.045944
H -257.039592 306.477454 -59.819340
C -259.196055 306.673190 -59.593725
C -260.346738 307.473014 -59.717056
H -260.277605 308.480896 -60.130551
C -261.604119 306.983433 -59.329788
H -262.468026 307.628813 -59.455206
C -261.753061 305.677728 -58.806173
C -260.601704 304.885448 -58.660544
H -260.673366 303.873318 -58.257961
C -259.340156 305.376930 -59.048552
H -258.476005 304.728749 -58.935155
C -263.081883 305.127611 -58.432537
H -263.067497 304.112986 -58.016784
C -265.493538 305.234233 -58.248169
H -266.102485 305.346749 -59.127215
H -266.006790 305.900824 -57.545073
C -265.613203 303.768869 -57.713431
C -265.749625 302.719038 -58.614504
C -265.578764 302.994059 -60.127106
H -266.539837 303.231169 -60.561036
H -265.132520 302.141771 -60.644229
H -264.889355 303.809066 -60.369926
N -254.345414 303.136086 -51.246086
N -252.102411 307.001895 -57.403776
N -259.697668 300.442825 -49.125492
N -265.197283 301.610692 -53.436585
C -256.393750 301.372293 -49.214858
C -255.043636 301.293852 -49.675046
C -254.423417 300.031686 -49.836304
C -255.136197 298.852787 -49.502360
C -256.492797 298.934939 -49.069390
C -257.115707 300.193850 -48.898679
C -257.079270 302.746262 -49.071270
H -258.158953 302.716437 -49.173767
H -256.741503 303.445278 -49.862732
H -256.872101 303.176103 -48.109304
C -254.217672 302.580171 -49.895264
H -254.570631 303.324756 -49.180034
H -253.185256 302.398914 -49.602963
C -252.973433 299.939943 -50.392456
H -252.746665 300.734153 -51.127328
H -252.776466 299.026592 -50.942836
H -252.267048 299.993702 -49.590990
C -257.300030 297.651974 -48.800229
H -257.283997 297.347448 -47.746957
H -256.937269 296.822489 -49.405829
H -258.339206 297.781265 -49.076148
C -258.552802 300.283785 -48.259440
H -258.736839 299.423650 -47.589959
H -258.579654 301.108479 -47.562759
C -253.277758 303.573448 -51.840706
H -252.314985 303.524385 -51.366560
C -253.221333 304.189796 -53.190862
C -252.048819 304.838807 -53.640309
H -251.190291 304.879545 -53.014503
C -251.965383 305.463497 -54.898100
H -251.046421 305.965809 -55.206995
C -253.051360 305.453448 -55.745649
C -254.217522 304.785318 -55.305844
H -255.076112 304.752844 -55.932046
C -254.303222 304.163940 -54.043082
H -255.222861 303.667101 -53.726166
C -252.991571 306.132159 -57.067949
H -253.767649 305.841168 -57.734523
C -252.046856 307.679275 -58.719465
H -251.035082 307.560707 -59.151365
H -252.105779 308.755629 -58.567261
C -259.570093 300.480883 -50.404243
H -258.604931 300.373116 -50.932085
C -260.712691 300.685391 -51.277888
C -262.033970 300.738512 -50.757472
H -262.248367 300.606795 -49.694346
C -263.096159 300.981117 -51.591924
H -264.099247 301.028468 -51.147570
C -262.872933 301.178569 -52.974606
C -261.555458 301.102554 -53.499078
H -261.340983 301.246345 -54.561174
C -260.489760 300.858655 -52.661929
H -259.484458 300.822848 -53.102911
C -263.981957 301.480966 -53.867362
H -263.687113 301.590699 -54.921619
C -266.297315 301.941221 -54.317049
H -266.823138 302.816155 -53.919857
H -267.054604 301.166584 -54.181218
C -265.997301 302.195250 -55.834902
C -265.710792 303.499476 -56.323801
C -265.496759 304.628985 -55.342453
H -266.433653 305.159694 -55.116498
H -264.760910 305.348107 -55.736267
H -265.083927 304.267681 -54.407078
N -255.816255 293.784609 -57.317718
N -254.357873 296.675539 -50.704296
N -260.189790 294.693507 -61.609568
N -265.322964 299.394402 -59.610664
C -257.371964 293.421518 -60.159140
C -256.036746 293.480655 -59.754283
C -255.041479 294.035374 -60.631577
C -255.369983 294.494013 -61.922787
C -256.709974 294.458295 -62.312702
C -257.707708 293.897709 -61.443298
C -258.462085 292.847964 -59.190973
H -259.457149 293.249808 -59.370479
H -258.292013 293.111660 -58.160381
H -258.492217 291.760378 -59.243239
C -255.646246 292.842566 -58.404546
H -256.278723 291.976703 -58.178214
H -254.646705 292.388433 -58.502703
C -253.599406 294.155713 -60.173776
H -253.568687 294.357242 -59.110081
H -253.075490 295.001181 -60.650571
H -253.027420 293.243256 -60.374906
C -257.088564 295.047487 -63.679251
H -257.075241 294.276038 -64.433076
H -256.430382 295.855553 -64.027659
H -258.079614 295.513424 -63.634149
C -259.144738 293.702793 -61.939499
H -259.108550 293.576723 -63.020095
H -259.494525 292.725121 -61.575358
C -254.896417 293.797962 -56.465028
H -254.020792 293.144753 -56.550355
C -254.912583 294.660275 -55.292751
C -253.974387 294.420617 -54.309575
H -253.239114 293.623681 -54.410209
C -253.976482 295.191849 -53.168897
H -253.243243 294.969649 -52.424352
C -254.914532 296.229025 -52.980132
C -255.839766 296.484060 -53.973542
H -256.577736 297.277642 -53.865851
C -255.841397 295.707645 -55.114245
H -256.577636 295.920566 -55.858118
C -254.949788 297.037311 -51.767475
H -255.525039 297.963207 -51.844246
C -254.397290 297.479942 -49.496765
H -253.369870 297.627191 -49.202748
H -254.806074 296.863747 -48.667374
C -259.963455 295.743727 -60.947921
H -258.974221 295.981612 -60.608133
C -261.019827 296.719083 -60.575396
C -262.325685 296.611741 -61.024675
H -262.584064 295.815152 -61.679785
C -263.322281 297.513290 -60.623398
H -264.320371 297.386002 -60.981792
C -263.046708 298.552582 -59.759596
C -261.736914 298.675219 -59.328557
H -261.482373 299.465217 -58.663751
C -260.736782 297.770851 -59.731635
H -259.740659 297.889300 -59.364586
C -264.100815 299.489676 -59.288825
H -263.760669 300.266582 -58.641544
C -266.378439 300.305238 -59.120261
H -267.184843 299.701167 -58.665097
H -266.857960 300.758727 -59.983417
C -266.036024 301.413673 -58.130331
C -266.132805 301.148863 -56.739529
C -266.378786 299.716811 -56.206345
H -267.446762 299.534441 -56.039330
H -265.878071 299.517814 -55.272012
H -265.963617 298.963490 -56.877786
N -236.372394 178.338228 -17.821196
N -234.847618 185.599894 -17.186706
N -240.986059 175.016064 -20.215428
N -246.366977 179.095748 -22.651338
C -238.019266 175.661658 -18.736575
C -236.674700 176.080284 -18.737924
C -235.761170 175.655590 -19.753949
C -236.178464 174.784876 -20.742894
C -237.528770 174.391379 -20.753720
C -238.444758 174.806237 -19.736288
C -239.022276 176.151279 -17.649109
H -240.052070 176.183158 -17.967202
H -238.827714 177.181091 -17.385022
H -238.973995 175.522630 -16.746509
C -236.179896 176.906721 -17.574295
H -236.736716 176.617610 -16.655217
H -235.153701 176.609074 -17.349136
C -234.312301 176.155630 -19.793280
H -234.250705 177.176298 -19.444003
H -233.873003 176.216045 -20.806192
H -233.682869 175.511155 -19.180762
C -238.008818 173.524613 -21.885216
H -237.970748 172.465443 -21.601827
H -237.427229 173.678990 -22.818216
H -239.029677 173.783480 -22.147721
C -239.884728 174.233454 -19.653014
H -239.885840 173.240726 -20.082158
H -240.145433 174.011038 -18.602715
C -235.419388 179.103685 -17.516118
H -234.501586 178.706602 -17.101149
C -235.448999 180.570264 -17.670313
C -234.453430 181.312432 -17.087795
H -233.665414 180.820927 -16.542224
C -234.463421 182.703502 -17.181694
H -233.683709 183.244414 -16.708455
C -235.467460 183.393356 -17.865218
C -236.451790 182.650832 -18.467370
H -237.241860 183.146466 -19.006152
C -236.445028 181.256890 -18.368673
H -237.227027 180.711443 -18.833250
C -235.510370 184.864834 -17.951502
H -236.155822 185.278186 -18.711960
C -234.894519 187.064947 -17.271559
H -233.868101 187.426511 -17.367743
H -235.220801 187.433163 -16.292941
C -240.809561 176.152920 -20.808230
H -239.826152 176.601313 -20.954728
C -241.919299 176.963516 -21.335391
C -243.232815 176.481785 -21.318398
H -243.459767 175.485464 -20.934604
C -244.276238 177.279230 -21.775365
H -245.277544 176.873890 -21.731390
C -244.041234 178.585055 -22.264687
C -242.725617 179.059424 -22.304066
H -242.501685 180.060446 -22.677040
C -241.678723 178.259069 -21.846135
H -240.678257 178.666996 -21.878040
C -245.141458 179.459320 -22.711098
H -244.832054 180.440858 -23.091119
C -247.465974 179.972805 -23.065570
H -248.205807 180.014638 -22.236711
H -248.014929 179.461760 -23.822425
C -247.164029 181.425897 -23.558777
C -247.181121 182.473087 -22.637681
C -247.297568 182.155004 -21.129390
H -248.342050 182.168394 -20.771978
H -246.743371 182.864055 -20.556276
H -246.856869 181.188066 -20.866130
N -235.219033 179.195976 -29.191590
N -234.838643 174.845293 -23.032504
N -239.451110 183.183226 -31.586935
N -245.646771 183.433254 -27.716448
C -236.493062 181.438597 -31.298429
C -235.238667 181.167411 -30.744133
C -234.370272 182.231027 -30.499858
C -234.735856 183.556968 -30.843688
C -236.001283 183.826071 -31.371469
C -236.870157 182.766346 -31.625234
C -237.452965 180.283242 -31.533263
H -238.502200 180.587291 -31.505313
H -237.403331 179.515571 -30.744704
H -237.214803 179.818983 -32.490047
C -234.772530 179.709097 -30.509078
H -235.183251 179.081622 -31.269387
H -233.692562 179.622629 -30.722391
C -233.030242 181.946720 -29.842693
H -233.101665 181.115462 -29.121232
H -232.707081 182.778407 -29.251833
H -232.246211 181.718502 -30.592940
C -236.443098 185.276612 -31.654037
H -236.205522 185.573127 -32.691281
H -235.987440 185.984418 -30.999408
H -237.515157 185.415241 -31.455821
C -238.185397 183.049554 -32.364129
H -238.066832 183.933425 -33.015420
H -238.302843 182.261096 -33.085905
C -234.376274 178.496471 -28.539772
H -233.368073 178.300672 -28.943152
C -234.659081 177.877777 -27.212100
C -233.743505 176.947211 -26.704293
H -232.834933 176.691829 -27.268739
C -233.988925 176.314024 -25.466932
H -233.263630 175.591074 -25.111883
C -235.155882 176.596579 -24.698607
C -236.062275 177.543995 -25.195761
H -236.972883 177.791383 -24.631192
C -235.819094 178.174576 -26.438333
H -236.545160 178.892439 -26.801588
C -235.445935 175.916752 -23.400435
H -236.222679 176.393320 -22.781619
C -235.131520 174.167873 -21.741161
H -234.190091 174.022107 -21.237230
H -235.416621 173.140906 -21.931437
C -239.520639 183.107013 -30.306730
H -238.640466 182.962178 -29.710907
C -240.795822 183.196014 -29.523289
C -242.007866 183.484687 -30.134702
H -242.031301 183.672670 -31.203336
C -243.208711 183.516454 -29.385907
H -244.123423 183.729066 -29.899332
C -243.237953 183.260839 -28.000767
C -242.024840 182.995297 -27.384844
H -242.003988 182.795602 -26.317619
C -240.819923 182.963903 -28.136038
H -239.905273 182.739560 -27.626186
C -244.506245 183.246328 -27.199132
H -244.398830 183.059148 -26.133026
C -246.911162 183.389255 -26.927329
H -247.564614 182.677951 -27.387350
H -247.442091 184.333848 -27.090135
C -246.898907 183.058503 -25.404162
C -246.995884 181.719168 -24.939782
C -246.910912 180.575390 -25.937943
H -247.905484 180.301645 -26.245015
H -246.424831 179.688693 -25.518100
H -246.294337 180.824969 -26.828461
N -235.337003 188.599542 -22.949907
N -233.651835 185.461278 -29.523269
N -240.383526 188.813030 -19.011981
N -246.140097 185.579920 -21.509471
C -237.161506 189.333536 -20.218599
C -235.829153 188.937438 -20.530638
C -235.124108 188.141222 -19.606326
C -235.733091 187.773925 -18.358972
C -237.073342 188.148632 -18.062890
C -237.780537 188.951120 -18.979332
C -237.940611 190.172701 -21.239327
H -239.019605 190.036514 -21.142783
H -237.689759 189.879246 -22.261625
H -237.724441 191.233818 -21.154331
C -235.110259 189.463073 -21.826140
H -235.486593 190.464657 -22.067395
H -234.054691 189.647307 -21.644365
C -233.695301 187.658825 -19.965603
H -233.559663 187.461358 -21.028521
H -233.454931 186.703396 -19.481979
H -232.960430 188.395733 -19.696277
C -237.771800 187.667239 -16.748253
H -237.687987 188.407263 -15.972267
H -237.374781 186.714442 -16.381861
H -238.829545 187.469121 -16.877020
C -239.192666 189.504279 -18.579085
H -239.283732 189.611465 -17.497133
H -239.250540 190.542734 -18.934238
C -234.330330 188.356238 -23.734998
H -233.346182 188.765055 -23.568180
C -234.377874 187.531122 -24.930541
C -233.275946 187.528948 -25.836051
H -232.395978 188.112771 -25.659117
C -233.293292 186.788315 -26.996233
H -232.427406 186.820300 -27.679070
C -234.412021 186.023981 -27.282709
C -235.506489 186.007894 -26.366610
H -236.387266 185.428046 -26.550646
C -235.491537 186.754499 -25.206494
H -236.358063 186.732275 -24.524237
C -234.459622 185.256297 -28.518022
H -235.240696 184.505732 -28.511450
C -233.703284 184.698391 -30.753643
H -232.704229 184.294936 -30.979606
H -233.835216 185.404157 -31.587554
C -240.314198 187.741238 -19.688575
H -239.366463 187.259964 -19.965662
C -241.506288 187.067984 -20.164149
C -242.805500 187.503053 -19.804308
H -242.963739 188.337333 -19.144626
C -243.918648 186.886195 -20.301962
H -244.903300 187.262481 -20.010541
C -243.770239 185.813487 -21.175961
C -242.473405 185.362498 -21.517870
H -242.315944 184.535635 -22.187254
C -241.356450 185.981175 -21.018086
H -240.370398 185.614001 -21.317972
C -244.937135 185.177245 -21.747914
H -244.696577 184.341113 -22.393490
C -247.299390 184.969571 -22.100210
H -247.871448 185.763142 -22.589719
H -247.991337 184.648090 -21.289168
C -247.084452 183.813473 -23.097312
C -246.916425 184.102103 -24.479575
C -246.744285 185.555167 -24.981087
H -247.708053 186.005445 -25.215613
H -246.080809 185.625051 -25.869697
H -246.265236 186.175453 -24.259752
N -216.547752 167.393165 -74.278419
N -218.404319 171.388499 -80.354763
N -211.408373 166.699267 -70.885027
N -205.731171 170.314798 -73.638357
C -214.655066 166.311504 -71.812862
C -215.994685 166.733339 -71.955814
C -216.677942 167.391346 -70.897254
C -216.039499 167.593054 -69.685878
C -214.692529 167.194819 -69.557436
C -214.006827 166.529583 -70.609109
C -213.899929 165.624706 -72.978281
H -212.820300 165.758573 -72.976346
H -214.177002 166.052906 -73.941895
H -214.110583 164.556287 -72.968365
C -216.743555 166.379392 -73.218516
H -216.370792 165.420878 -73.585267
H -217.792676 166.160326 -72.950826
C -218.115334 167.904337 -71.069871
H -218.278108 168.243643 -72.093957
H -218.346115 168.785585 -70.480170
H -218.840457 167.127397 -70.796627
C -213.963472 167.501799 -68.277766
H -214.025697 166.659821 -67.566064
H -214.353722 168.394696 -67.789208
H -212.910879 167.727713 -68.491763
C -212.584856 165.940510 -70.400559
H -212.466502 165.687722 -69.345118
H -212.532904 164.957389 -70.852478
C -217.573508 167.730911 -74.936787
H -218.550939 167.291256 -74.711354
C -217.558274 168.714209 -76.053851
C -218.681372 168.827588 -76.844135
H -219.554191 168.213662 -76.634663
C -218.695358 169.721813 -77.930689
H -219.577146 169.773503 -78.526263
C -217.587572 170.532601 -78.256215
C -216.471588 170.435753 -77.452849
H -215.598242 171.046567 -77.669851
C -216.455297 169.535677 -76.367142
H -215.572862 169.474265 -75.773105
C -217.573083 171.464188 -79.417751
H -216.795148 172.217651 -79.420378
C -218.385982 172.314660 -81.512442
H -219.390692 172.735617 -81.601994
H -218.273007 171.728087 -82.416738
C -211.497793 167.855814 -71.453175
H -212.452563 168.361747 -71.591617
C -210.320996 168.602576 -71.981771
C -209.013239 168.135252 -71.791455
H -208.836123 167.218071 -71.227292
C -207.915667 168.828115 -72.339273
H -206.923846 168.425178 -72.180592
C -208.088937 170.011499 -73.095692
C -209.394017 170.492177 -73.266982
H -209.570484 171.403321 -73.841574
C -210.495121 169.797290 -72.716817
H -211.488630 170.192247 -72.884581
C -206.939803 170.734235 -73.720754
H -207.198601 171.650365 -74.262767
C -204.589836 171.014279 -74.283764
H -204.028408 170.298093 -74.897249
H -203.879411 171.230885 -73.517735
C -204.832920 172.296379 -75.148589
C -205.034375 172.195858 -76.530153
C -205.214382 170.818063 -77.142070
H -204.256161 170.412986 -77.510091
H -205.898953 170.862300 -77.965196
H -205.672749 170.098184 -76.434889
N -215.415268 176.904798 -68.364384
N -216.901107 169.584733 -68.239301
N -210.877255 180.582160 -70.895174
N -205.552167 176.916877 -74.210020
C -213.801258 179.707315 -69.193645
C -215.142909 179.276955 -69.100434
C -216.082053 179.827419 -69.980829
C -215.692591 180.831969 -70.925000
C -214.345346 181.239025 -71.033168
C -213.403932 180.698190 -70.150649
C -212.770885 179.083469 -68.257064
H -211.750358 179.106215 -68.676875
H -212.955556 178.021858 -68.068543
H -212.798346 179.584899 -67.299586
C -215.605559 178.291828 -67.971412
H -215.027282 178.460108 -67.087709
H -216.625666 178.546044 -67.620027
C -217.528599 179.320219 -69.922528
H -217.578281 178.257673 -69.661842
H -217.992512 179.393356 -70.890233
H -218.143792 179.870686 -69.194551
C -213.896861 182.259697 -72.125299
H -213.930905 183.273476 -71.744835
H -214.500610 182.227009 -73.008186
H -212.883116 182.049095 -72.509640
C -211.965305 181.271593 -70.158054
H -211.977946 182.316666 -70.494599
H -211.679302 181.352490 -69.121092
C -216.357178 176.092211 -68.036839
H -217.264689 176.420577 -67.498861
C -216.327253 174.655934 -68.324985
C -217.304822 173.828296 -67.715961
H -218.079631 174.234045 -67.052661
C -217.293104 172.458610 -67.935527
H -218.058404 171.848163 -67.437942
C -216.305311 171.876831 -68.774843
C -215.339476 172.707316 -69.402336
H -214.562436 172.296484 -70.059466
C -215.347851 174.079233 -69.178016
H -214.579975 174.692964 -69.666900
C -216.260393 170.426456 -68.997315
H -215.633483 170.126114 -69.852935
C -216.852096 168.140735 -68.460289
H -217.878554 167.783411 -68.487442
H -216.500667 167.645060 -67.554232
C -211.064931 179.531048 -71.568782
H -212.049526 179.094808 -71.657844
C -209.967421 178.809122 -72.274289
C -208.656567 179.299765 -72.343170
H -208.423326 180.240188 -71.894700
C -207.623663 178.580567 -72.971210
H -206.623713 178.988248 -72.989423
C -207.866778 177.346859 -73.551539
C -209.180310 176.866516 -73.503985
H -209.410357 175.919933 -73.942453
C -210.216759 177.588327 -72.874287
H -211.215565 177.176486 -72.844457
C -206.776559 176.550456 -74.181637
H -207.092197 175.623300 -74.616911
C -204.462363 176.113291 -74.808318
H -203.702611 175.966847 -74.062133
H -203.934550 176.730092 -75.567501
C -204.772006 174.733009 -75.399267
C -204.728889 173.567031 -74.580875
C -204.575885 173.679222 -73.066552
H -203.523838 173.628365 -72.815566
H -205.113147 172.890673 -72.507079
H -205.012176 174.599823 -72.674804
N -216.849304 177.587468 -79.614831
N -217.087838 181.069070 -73.071459
N -212.670847 173.996168 -82.768065
N -206.385368 173.288033 -79.558032
C -215.623034 175.658943 -82.033525
C -216.862752 175.839534 -81.335485
C -217.720822 174.739791 -81.103631
C -217.360492 173.472652 -81.600202
C -216.109096 173.290825 -82.272861
C -215.250688 174.387870 -82.514626
C -214.673714 176.849627 -82.256822
H -213.624124 176.554852 -82.359675
H -214.705720 177.504694 -81.400098
H -214.936894 177.438606 -83.141339
C -217.326704 177.251947 -80.924933
H -216.937373 177.983466 -81.663420
H -218.410881 177.355337 -81.022627
C -219.043535 174.918586 -80.293931
H -218.956580 175.647188 -79.509766
H -219.349065 174.008059 -79.750707
H -219.845904 175.239185 -80.940930
C -215.670541 171.892299 -82.727440
H -215.932812 171.736210 -83.760473
H -216.107071 171.094824 -82.096751
H -214.594498 171.739134 -82.648755
C -213.954890 174.221148 -83.402988
H -214.086902 173.430093 -84.117473
H -213.857984 175.104220 -84.059987
C -217.676728 178.184851 -78.821832
H -218.694309 178.423455 -79.105385
C -217.362869 178.622082 -77.475978
C -218.267397 179.468084 -76.797947
H -219.189590 179.788842 -77.245847
C -217.993087 179.931611 -75.536802
H -218.710694 180.593953 -75.047855
C -216.807565 179.558681 -74.914407
C -215.911976 178.694598 -75.582394
H -214.987673 178.381617 -75.133840
C -216.184094 178.234344 -76.848742
H -215.466039 177.578141 -77.345443
C -216.487383 180.060832 -73.593013
H -215.694735 179.511321 -73.098066
C -216.765004 181.569715 -71.757359
H -217.692941 181.635957 -71.151381
H -216.488041 182.619444 -71.881687
C -212.569586 173.898445 -81.497242
H -213.434149 173.951886 -80.806194
C -211.276261 173.717185 -80.853034
C -210.080107 173.526674 -81.605160
H -210.082891 173.485696 -82.685191
C -208.861967 173.406126 -80.982910
H -207.960634 173.274696 -81.601632
C -208.798845 173.471804 -79.587743
C -209.995784 173.638631 -78.833106
H -209.990500 173.691451 -77.753759
C -211.218166 173.759086 -79.457488
H -212.119452 173.902677 -78.841217
C -207.512051 173.390738 -78.915462
H -207.593304 173.430245 -77.829739
C -205.103080 173.237885 -78.895167
H -204.464023 174.014557 -79.351659
H -204.574131 172.326963 -79.194173
C -205.078179 173.358719 -77.352142
C -204.973635 174.627592 -76.779935
C -205.086931 175.899413 -77.659227
H -204.102228 176.224054 -78.037270
H -205.564365 176.718339 -77.114580
H -205.724549 175.766044 -78.504850
N -258.295080 156.938465 -70.098752
N -256.129017 161.149804 -76.052590
N -263.473982 153.757941 -68.289061
N -268.848270 154.596958 -72.812986
C -260.267645 154.955842 -68.206395
C -258.900135 155.000980 -68.609835
C -258.170017 153.798764 -68.780029
C -258.792225 152.556617 -68.511019
C -260.165221 152.515413 -68.134945
C -260.898342 153.713884 -67.955549
C -261.071462 156.264649 -68.053428
H -262.136881 156.149833 -68.204514
H -260.761082 157.011235 -68.810733
H -260.943962 156.681980 -67.069182
C -258.179568 156.356239 -68.756873
H -258.624406 157.048586 -68.035265
H -257.151475 156.251382 -68.424169
C -256.698018 153.841672 -69.275452
H -256.508300 154.672591 -69.978306
H -256.400906 152.963721 -69.843878
H -256.035779 153.929827 -68.440628
C -260.869690 151.163705 -67.937928
H -260.873563 150.831418 -66.891701
H -260.412651 150.384414 -68.551880
H -261.900786 151.215723 -68.256116
C -262.360890 153.667923 -67.376341
H -262.499719 152.776750 -66.739005
H -262.487856 154.467254 -66.656541
C -257.246098 157.478323 -70.634352
H -256.306390 157.494361 -70.118820
C -257.183966 158.135805 -71.965666
C -256.055116 158.891055 -72.345168
H -255.233059 158.983668 -71.679749
C -255.970778 159.556352 -73.582573
H -255.087385 160.140626 -73.836808
C -257.011620 159.482092 -74.479119
C -258.132125 158.708650 -74.109418
H -258.954937 158.624225 -74.774938
C -258.219210 158.046280 -72.867068
H -259.103995 157.467175 -72.604580
C -256.952674 160.201085 -75.780518
H -257.669706 159.867118 -76.490255
C -256.074328 161.867096 -77.347647
H -255.040659 161.843918 -77.738764
H -256.230916 162.930226 -77.166987
C -263.294948 153.843078 -69.562292
H -262.304421 153.829613 -70.051289
C -264.409218 153.978815 -70.481220
C -265.748552 153.909039 -70.017009
H -265.996505 153.729755 -68.966087
C -266.788013 154.088069 -70.892057
H -267.807543 154.040625 -70.490170
C -266.523110 154.342809 -72.260597
C -265.185439 154.389539 -72.729672
H -264.938585 154.580838 -73.779156
C -264.142618 154.209308 -71.851769
H -263.122010 154.268401 -72.249859
C -267.611541 154.579242 -73.194322
H -267.282311 154.742933 -74.233431
C -269.930697 154.861797 -73.733187
H -270.544505 155.679129 -73.333671
H -270.622884 154.024402 -73.652752
C -269.588475 155.183097 -75.231964
C -269.393650 156.519700 -75.671419
C -269.319712 157.634273 -74.647371
H -270.305223 158.079904 -74.447213
H -268.633096 158.422130 -74.988634
H -268.919448 157.281212 -73.703370
N -258.697974 147.677198 -76.508873
N -257.782082 150.485665 -69.742124
N -262.932707 148.349469 -80.971385
N -268.516801 152.556803 -79.062302
C -260.088969 147.270290 -79.431867
C -258.785459 147.426414 -78.966150
C -257.806079 148.085521 -79.784424
C -258.115418 148.552629 -81.078264
C -259.426278 148.419158 -81.528687
C -260.407182 147.754208 -80.718434
C -261.164984 146.582196 -78.527340
H -262.179519 146.906483 -78.739271
H -261.063087 146.829138 -77.480636
H -261.100237 145.497761 -78.612030
C -258.401944 146.783815 -77.616204
H -258.966343 145.863098 -77.442336
H -257.366381 146.415720 -77.683507
C -256.403930 148.309899 -79.259288
H -256.436705 148.482385 -78.187413
H -255.934756 149.208658 -79.689154
H -255.749481 147.453333 -79.461681
C -259.792988 149.014419 -82.896336
H -259.681405 148.268700 -83.672353
H -259.192754 149.883194 -83.192870
H -260.818805 149.396628 -82.881444
C -261.796402 147.457203 -81.283969
H -261.702775 147.365644 -82.367658
H -262.076523 146.444249 -80.962808
C -257.822551 147.740896 -75.614469
H -256.893709 147.163943 -75.680026
C -257.962731 148.564871 -74.417080
C -257.053313 148.374377 -73.398619
H -256.250896 147.643216 -73.489732
C -257.170308 149.109692 -72.234830
H -256.455499 148.926650 -71.463622
C -258.198280 150.060991 -72.057386
C -259.095761 150.268237 -73.085295
H -259.900801 150.995502 -72.987210
C -258.981931 149.527441 -74.249365
H -259.699065 149.700964 -75.020258
C -258.354573 150.828449 -70.822036
H -259.001239 151.706112 -70.897712
C -257.941963 151.249034 -68.512128
H -256.946719 151.471042 -68.168469
H -258.331557 150.578014 -67.717681
C -262.825856 149.395125 -80.269086
H -261.878326 149.703028 -79.878644
C -263.974134 150.270036 -79.914841
C -265.242343 150.069607 -80.425247
H -265.402829 149.273930 -81.115293
C -266.326141 150.874993 -80.041620
H -267.291029 150.677176 -80.448107
C -266.178253 151.907809 -79.134997
C -264.906555 152.124246 -78.642197
H -264.749739 152.912822 -77.942736
C -263.819025 151.316503 -79.027467
H -262.855613 151.505055 -78.612704
C -267.325111 152.741833 -78.683321
H -267.081519 153.524737 -77.997984
C -269.663842 153.364032 -78.591709
H -270.433145 152.683220 -78.189173
H -270.141179 153.801581 -79.463797
C -269.460954 154.467383 -77.553678
C -269.594913 154.155554 -76.173357
C -269.740738 152.693567 -75.691641
H -270.793252 152.420142 -75.576715
H -269.266962 152.509132 -74.740208
H -269.235558 151.996255 -76.367204
N -257.201436 157.967212 -81.462566
N -256.704048 150.537816 -82.089961
N -261.637540 162.060228 -79.526618
N -267.959266 158.991111 -77.806726
C -258.568759 160.898045 -80.676747
C -257.320515 160.248218 -80.536179
C -256.550644 160.507703 -79.419317
C -257.006717 161.441388 -78.466277
C -258.266726 162.067405 -78.596179
C -259.037129 161.818174 -79.714439
C -259.422551 160.590139 -81.875752
H -260.490951 160.740931 -81.675717
H -259.341295 159.540134 -82.139602
H -259.113722 161.199904 -82.749371
C -256.749877 159.344095 -81.652300
H -257.080414 159.725687 -82.617179
H -255.661503 159.456239 -81.754711
C -255.219992 159.759315 -79.231449
H -255.251501 158.741595 -79.593839
H -254.986496 159.624240 -78.181443
H -254.394929 160.282610 -79.753143
C -258.810930 163.008563 -77.509129
H -258.560259 164.045698 -77.760829
H -258.438306 162.755594 -76.524664
H -259.895012 162.933893 -77.368475
C -260.339927 162.636631 -79.943136
H -260.268432 163.616268 -79.495469
H -260.367515 162.900083 -81.006553
C -256.331990 157.043909 -81.676653
H -255.299298 157.272839 -81.976438
C -256.612802 155.603518 -81.561306
C -255.647207 154.695119 -82.044717
H -254.703006 155.039774 -82.485912
C -255.886473 153.325622 -81.985176
H -255.121033 152.653960 -82.379655
C -257.097311 152.823872 -81.435854
C -258.055407 153.730443 -80.931802
H -259.001112 153.382042 -80.497505
C -257.818066 155.103389 -80.996411
H -258.583468 155.779862 -80.610555
C -257.379385 151.380700 -81.389403
H -258.212209 151.088351 -80.717699
C -256.988872 149.101870 -82.045044
H -256.059979 148.564494 -81.844516
H -257.183729 148.794557 -83.058513
C -261.747669 160.909325 -78.946589
H -260.883023 160.294137 -78.703082
C -263.051172 160.306785 -78.566600
C -264.256701 161.013279 -78.717930
H -264.255644 162.034818 -79.100033
C -265.480579 160.411871 -78.399782
H -266.387973 160.987914 -78.545064
C -265.540274 159.083950 -77.919451
C -264.335792 158.384356 -77.745519
H -264.338425 157.358716 -77.374553
C -263.107691 158.988024 -78.064294
H -262.199404 158.409541 -77.931058
C -266.829580 158.416759 -77.619772
H -266.747024 157.395245 -77.231802
C -269.241686 158.320941 -77.538783
H -269.817944 158.408357 -78.442180
H -269.838568 158.922916 -76.838572
C -269.259241 156.836125 -77.050274
C -269.266335 155.805060 -77.988313
C -269.054206 156.136477 -79.486907
H -270.009825 156.306741 -79.957010
H -268.516075 155.338608 -80.009196
H -268.428039 157.011550 -79.676194
N -236.636720 176.910522 2.872282
N -235.727986 172.380306 8.829208
N -241.167157 180.784983 0.866066
N -247.150341 180.635770 5.075701
C -238.122170 179.163207 0.925662
C -236.826172 178.928906 1.398589
C -235.989183 180.020271 1.632816
C -236.429237 181.339081 1.359145
C -237.734576 181.569948 0.913125
C -238.572941 180.482797 0.669650
C -239.046329 177.975966 0.702415
H -240.105982 178.232754 0.799656
H -238.920227 177.185867 1.457333
H -238.842894 177.554870 -0.281201
C -236.286245 177.485839 1.553355
H -236.713307 176.866978 0.795533
H -235.215523 177.453786 1.277902
C -234.601268 179.773075 2.202969
H -234.597162 178.916269 2.895434
H -234.279782 180.597569 2.804393
H -233.850600 179.604353 1.403551
C -238.252651 183.007819 0.709302
H -238.086105 183.348481 -0.326614
H -237.789999 183.712333 1.362343
H -239.318499 183.092822 0.971282
C -239.940542 180.732590 0.016535
H -239.895787 181.641578 -0.606631
H -240.065659 179.964523 -0.725150
C -235.728657 176.227510 3.449442
H -234.735894 176.089424 2.984452
C -235.910678 175.553589 4.765510
C -234.928321 174.647754 5.186541
H -234.041597 174.451216 4.564287
C -235.077367 173.964027 6.409986
H -234.302427 173.262290 6.697001
C -236.211823 174.169683 7.250773
C -237.185103 175.092325 6.840348
H -238.073518 175.280845 7.462484
C -237.038480 175.773572 5.611765
H -237.814337 176.470457 5.316337
C -236.400189 173.435504 8.535508
H -237.161258 173.856673 9.212724
C -235.919566 171.648456 10.107435
H -234.944364 171.527290 10.552059
H -236.172288 170.617340 9.895896
C -241.161191 180.663331 2.142867
H -240.242163 180.537388 2.682592
C -242.394952 180.670485 2.997527
C -243.652584 180.926015 2.466034
H -243.744185 181.148107 1.409292
C -244.811726 180.880543 3.279928
H -245.763556 181.069928 2.826851
C -244.752199 180.578100 4.652541
C -243.494209 180.345599 5.189299
H -243.404878 180.111757 6.244287
C -242.331247 180.391835 4.372761
H -241.379192 180.190791 4.821855
C -245.973723 180.481752 5.521106
H -245.798483 180.264221 6.570676
C -248.367441 180.510577 5.930479
H -249.016619 179.787419 5.482153
H -248.946581 181.435609 5.832283
C -248.255528 180.130325 7.435525
C -248.270433 178.774075 7.854630
C -248.194131 177.669269 6.813294
H -249.193912 177.363061 6.552331
H -247.647936 176.791459 7.172296
H -247.638551 177.974687 5.900937
N -236.795540 186.083308 9.443675
N -235.351134 183.243110 2.684651
N -241.625141 185.945536 13.655502
N -247.382982 182.550237 11.367541
C -238.495336 186.645679 12.293508
C -237.165056 186.318847 11.894200
C -236.375200 185.524151 12.746899
C -236.898173 185.089755 14.010284
C -238.236358 185.395279 14.393466
C -239.028072 186.195893 13.548811
C -239.366522 187.483099 11.350390
H -240.433457 187.296959 11.501362
H -239.161130 187.235066 10.306890
H -239.190031 188.548771 11.461904
C -236.541684 186.917768 10.582608
H -236.973150 187.909044 10.399793
H -235.484375 187.141656 10.712060
C -234.947602 185.116866 12.292039
H -234.863731 184.961180 11.218010
H -234.640257 184.157672 12.725541
H -234.228790 185.875423 12.546843
C -238.839978 184.840838 15.724622
H -238.743290 185.557258 16.520371
H -238.382725 183.894959 16.032736
H -239.895896 184.601100 15.647620
C -240.439756 186.673029 14.046209
H -240.474145 186.740096 15.133439
H -240.560962 187.718716 13.733486
C -235.823731 185.910536 8.596578
H -234.848005 186.356014 8.723256
C -235.904172 185.124682 7.377558
C -234.854143 185.200615 6.414127
H -233.989153 185.815888 6.563019
C -234.905845 184.499189 5.231755
H -234.080445 184.591608 4.504438
C -236.007942 183.697094 4.980161
C -237.049268 183.602835 5.953271
H -237.915525 182.991852 5.797376
C -237.000109 184.310122 7.135875
H -237.826686 184.227462 7.862966
C -236.093083 182.969854 3.723688
H -236.841846 182.186494 3.746034
C -235.440039 182.520356 1.433416
H -234.437545 182.168753 1.138178
H -235.648348 183.246645 0.635665
C -241.549250 184.901331 12.938146
H -240.597767 184.471501 12.591891
C -242.739222 184.193093 12.505659
C -244.035226 184.558617 12.952338
H -244.191001 185.362344 13.649203
C -245.149813 183.910875 12.495460
H -246.133002 184.233735 12.854396
C -245.005983 182.875917 11.576850
C -243.710578 182.493867 11.147555
H -243.556432 181.697775 10.441267
C -242.592241 183.143423 11.606318
H -241.608411 182.830034 11.239258
C -246.177554 182.209021 11.048202
H -245.938745 181.406643 10.360668
C -248.549292 181.910128 10.820611
H -249.181646 182.693629 10.393850
H -249.181569 181.532115 11.655390
C -248.342430 180.799106 9.772344
C -248.264493 181.140520 8.396103
C -248.181533 182.614886 7.940177
H -249.176683 183.029904 7.776376
H -247.571475 182.743204 7.020583
H -247.688400 183.230954 8.655371
N -237.112677 175.626511 14.235642
N -235.856318 182.919587 15.049492
N -241.718931 172.189171 11.983610
N -247.403493 176.107219 10.004537
C -238.698115 172.913740 13.316517
C -237.372139 173.390265 13.256055
C -236.498749 173.039928 12.177378
C -236.935001 172.185638 11.182981
C -238.268555 171.734426 11.232712
C -239.143813 172.074653 12.312531
C -239.659402 173.322635 14.473736
H -240.707668 173.320025 14.214990
H -239.493208 174.350104 14.763969
H -239.534035 172.667232 15.347515
C -236.846629 174.198047 14.418389
H -237.339147 173.854670 15.354593
H -235.796108 173.938217 14.575118
C -235.074089 173.603491 12.076240
H -235.035563 174.613236 12.458086
H -234.694745 173.716450 11.044698
H -234.383805 172.967409 12.628154
C -238.775817 170.886040 10.099937
H -238.677675 169.821076 10.341343
H -238.253810 171.096368 9.143605
H -239.821502 171.108518 9.904490
C -240.554065 171.437417 12.454302
H -240.537914 170.460880 11.990374
H -240.746080 171.169104 13.507208
C -236.175165 176.421971 14.514839
H -235.217994 176.051880 14.862857
C -236.274584 177.889499 14.416591
C -235.277828 178.654401 14.968992
H -234.439235 178.180119 15.450811
C -235.351292 180.045430 14.927007
H -234.568083 180.603633 15.375082
C -236.421996 180.712742 14.326846
C -237.408512 179.948846 13.754301
H -238.249041 180.426975 13.279363
C -237.337986 178.554606 13.801162
H -238.122797 177.991540 13.361580
C -236.531080 182.182498 14.297275
H -237.236260 182.592156 13.590364
C -235.969136 184.382535 15.021147
H -234.964126 184.791470 14.881705
H -236.255381 184.703375 16.027958
C -241.623551 173.351228 11.424754
H -240.667784 173.846470 11.240797
C -242.795902 174.129325 10.990740
C -244.087443 173.590709 11.062933
H -244.250890 172.573732 11.421583
C -245.189023 174.356257 10.694719
H -246.170164 173.906627 10.779370
C -245.036300 175.685991 10.241763
C -243.743714 176.218138 10.146834
H -243.582771 177.239282 9.799291
C -242.638293 175.449769 10.515844
H -241.657519 175.901575 10.443302
C -246.197449 176.525452 9.889966
H -245.950578 177.531127 9.529851
C -248.561517 176.948379 9.684804
H -249.255803 176.930650 10.553256
H -249.131374 176.439531 8.942312
C -248.348262 178.428056 9.229334
C -248.357049 179.441867 10.186610
C -248.374906 179.069226 11.684429
H -249.398810 179.025196 12.099226
H -247.818335 179.782098 12.250751
H -247.879130 178.114677 11.886852
N -243.145141 53.356191 -117.507059
N -244.420180 60.740065 -117.544333
N -238.442104 49.527360 -115.826989
N -232.653495 53.019994 -113.750848
C -241.523855 50.498713 -116.935202
C -242.846697 50.989584 -116.766909
C -243.672311 50.504073 -115.692029
C -243.192579 49.504046 -114.811007
C -241.861697 49.036517 -114.966403
C -241.034196 49.512257 -116.043513
C -240.613515 51.051874 -118.086267
H -239.552779 50.991278 -117.879284
H -240.790463 52.117218 -118.265760
H -240.780500 50.529289 -119.009427
C -243.423419 51.969278 -117.814821
H -242.974146 51.753105 -118.798283
H -244.482449 51.754750 -117.946080
C -245.091820 51.077521 -115.470399
H -245.145241 52.135907 -115.748620
H -245.424103 51.049081 -114.420198
H -245.809469 50.538967 -116.046562
C -241.304688 48.021072 -113.951035
H -241.416778 47.000350 -114.289231
H -241.783000 48.102934 -112.959143
H -240.248832 48.193127 -113.784621
C -239.631147 48.871781 -116.311877
H -239.628711 47.835652 -115.946748
H -239.487696 48.752983 -117.389639
C -244.093914 54.204839 -117.662337
H -245.068439 53.906483 -117.998344
C -243.986023 55.645994 -117.426808
C -245.006510 56.504720 -117.852898
H -245.868950 56.119748 -118.337161
C -244.927554 57.878508 -117.679277
H -245.730240 58.512784 -118.032168
C -243.827156 58.433630 -117.069974
C -242.815891 57.572984 -116.623329
H -241.951919 57.962709 -116.145743
C -242.892238 56.196693 -116.802198
H -242.088348 55.558741 -116.458369
C -243.712714 59.886494 -116.902619
H -242.973886 60.177600 -116.195694
C -244.302178 62.186472 -117.379191
H -245.300522 62.592396 -117.154291
H -244.060796 62.644036 -118.358316
C -238.509141 50.602798 -115.155993
H -239.455758 51.087177 -114.880848
C -237.314112 51.289700 -114.705155
C -236.026523 50.739467 -114.889325
H -235.881868 49.777857 -115.351006
C -234.905341 51.424761 -114.501554
H -233.928589 50.970830 -114.674825
C -235.034050 52.683168 -113.916587
C -236.321767 53.223694 -113.710524
H -236.464312 54.191023 -113.259570
C -237.446633 52.535802 -114.099051
H -238.423666 52.993607 -113.937635
C -233.854018 53.442974 -113.540723
H -234.081914 54.394843 -113.074914
C -231.477847 53.786234 -113.406464
H -230.822733 53.879352 -114.300712
H -230.875104 53.162840 -112.747349
C -231.666626 55.194509 -112.801899
C -231.698716 56.338659 -113.651500
C -231.749886 56.183621 -115.171855
H -230.744132 56.179068 -115.634512
H -232.330673 56.983947 -115.637322
H -232.257504 55.274718 -115.442132
N -243.099942 53.006970 -106.107307
N -244.292797 49.383115 -112.404890
N -238.465092 56.475575 -103.955085
N -232.670253 56.813419 -108.417762
C -241.518918 54.934370 -104.029704
C -242.837930 54.795463 -104.460244
C -243.683392 55.929477 -104.546873
C -243.227136 57.190939 -104.167938
C -241.899914 57.330117 -103.764870
C -241.052841 56.198893 -103.668693
C -240.587081 53.705027 -103.967487
H -239.530597 53.952854 -104.088210
H -240.749733 53.031414 -104.786091
H -240.746915 53.149417 -103.024906
C -243.389032 53.395660 -104.728931
H -242.928764 52.663613 -104.058637
H -244.447981 53.345479 -104.409108
C -245.098847 55.793699 -105.070696
H -245.136653 55.042622 -105.839604
H -245.445804 56.705322 -105.570910
H -245.814010 55.526235 -104.260374
C -241.368557 58.718232 -103.447152
H -241.487108 58.910973 -102.380362
H -241.859437 59.520957 -104.003608
H -240.313729 58.819094 -103.748158
C -239.653826 56.325840 -103.061609
H -239.667936 57.139715 -102.353898
H -239.496828 55.454031 -102.407811
C -244.036686 52.429798 -106.702941
H -245.009365 52.245638 -106.209482
C -243.916388 51.946189 -108.080270
C -244.920943 51.126974 -108.539614
H -245.780400 50.860051 -107.901173
C -244.829345 50.620942 -109.824667
H -245.619706 49.980876 -110.141082
C -243.731832 50.923356 -110.690162
C -242.736800 51.761040 -110.239373
H -241.875667 52.019907 -110.878622
C -242.825746 52.263774 -108.949564
H -242.033996 52.897818 -108.625428
C -243.603913 50.375204 -112.042732
H -242.872014 50.875656 -112.707875
C -244.161262 48.836441 -113.750873
H -245.157681 48.799487 -114.157414
H -243.901425 47.777151 -113.653675
C -238.529474 56.538497 -105.231012
H -239.474130 56.509324 -105.734715
C -237.333842 56.643935 -106.134291
C -236.050496 56.796227 -105.641841
H -235.910193 56.863008 -104.578073
C -234.927911 56.844936 -106.506416
H -233.954314 56.948853 -106.083733
C -235.050827 56.743181 -107.892261
C -236.334709 56.614477 -108.387688
H -236.472794 56.535738 -109.451028
C -237.461095 56.566097 -107.520292
H -238.434767 56.450100 -107.940142
C -233.868342 56.747982 -108.818874
H -234.092102 56.686359 -109.871211
C -231.491643 56.787686 -109.333342
H -230.823495 55.992233 -108.990179
H -230.905235 57.680552 -109.173118
C -231.673217 56.628804 -110.855511
C -231.681044 55.341884 -111.403217
C -231.712919 54.096745 -110.476029
H -230.701487 53.735076 -110.294209
H -232.278324 53.287673 -110.891387
H -232.226383 54.280046 -109.516773
N -243.216686 63.057059 -111.728786
N -244.361387 59.293669 -105.244801
N -238.576254 63.429527 -116.138593
N -232.719132 59.614704 -114.472273
C -241.644200 63.991256 -114.575525
C -242.958002 63.635784 -114.149754
C -243.789313 62.985088 -115.034720
C -243.324814 62.724775 -116.352449
C -242.002421 63.056738 -116.764561
C -241.169501 63.714436 -115.887223
C -240.727373 64.669874 -113.600664
H -239.667007 64.485448 -113.818204
H -240.885888 64.277701 -112.581987
H -240.906282 65.747623 -113.599190
C -243.520440 64.054430 -112.763521
H -243.077772 65.003830 -112.506119
H -244.583755 64.316401 -112.820442
C -245.198177 62.543771 -114.557183
H -245.233556 62.236264 -113.504935
H -245.527984 61.659809 -115.065570
H -245.926993 63.347964 -114.701926
C -241.460424 62.685397 -118.164917
H -241.591474 63.513172 -118.878656
H -241.934389 61.799648 -118.540816
H -240.400934 62.415389 -118.161386
C -239.778421 64.231683 -116.399280
H -239.793288 64.453898 -117.470924
H -239.640154 65.222692 -115.993540
C -244.150972 62.782996 -110.861386
H -245.131946 63.262927 -110.897864
C -244.016969 61.825771 -109.734552
C -245.023675 61.783596 -108.723961
H -245.894312 62.433116 -108.771142
C -244.919782 60.916082 -107.623868
H -245.712329 60.919681 -106.856114
C -243.807591 60.061470 -107.504430
C -242.810182 60.087057 -108.525762
H -241.937847 59.440658 -108.471421
C -242.911426 60.960377 -109.625691
H -242.117765 60.966394 -110.392367
C -243.667025 59.156984 -106.334949
H -242.920834 58.367382 -106.468321
C -244.217282 58.394296 -104.080320
H -245.207792 58.022677 -103.775247
H -243.970582 58.996684 -103.229293
C -238.622224 62.291012 -115.526336
H -239.559669 61.833394 -115.180798
C -237.413712 61.501949 -115.222579
C -236.136165 61.903373 -115.689746
H -236.009951 62.798649 -116.308708
C -235.001718 61.172351 -115.352510
H -234.033402 61.525013 -115.722294
C -235.106473 60.015300 -114.537020
C -236.384156 59.599895 -114.088748
H -236.508289 58.710877 -113.459851
C -237.522538 60.333174 -114.427577
H -238.490998 59.988717 -114.048749
C -233.911682 59.253735 -114.133250
H -234.121505 58.362735 -113.519614
C -231.528904 58.877242 -114.047624
H -230.874637 59.581096 -113.578064
H -230.935248 58.609344 -114.940618
C -231.691021 57.627137 -113.108453
C -231.705392 57.769745 -111.708815
C -231.763878 59.169897 -111.109790
H -230.759630 59.538772 -110.953682
H -232.331984 59.177116 -110.158041
H -232.288621 59.894220 -111.734793
N -214.289486 265.513777 -128.614873
N -214.793370 269.327601 -122.268432
N -210.015683 261.730502 -131.387547
N -203.905449 261.134324 -127.853461
C -212.975402 263.453632 -130.875547
C -214.242186 263.679319 -130.245746
C -215.120836 262.598425 -129.999356
C -214.752409 261.303651 -130.414930
C -213.475287 261.077742 -131.018774
C -212.595756 262.155518 -131.274811
C -212.004946 264.625112 -131.113729
H -210.956778 264.316874 -131.152487
H -212.069590 265.323568 -130.292669
H -212.219572 265.171290 -132.038382
C -214.708219 265.115959 -129.928357
H -214.277384 265.806775 -130.683915
H -215.783657 265.222909 -130.081676
C -216.475605 262.828669 -129.261871
H -216.417415 263.596298 -128.511519
H -216.815755 261.948370 -128.688202
H -217.242092 263.122804 -129.961319
C -213.032375 259.653084 -131.382129
H -213.247582 259.446953 -132.417744
H -213.506077 258.891254 -130.732945
H -211.964712 259.495326 -131.245479
C -211.264023 261.933575 -132.092685
H -211.371190 261.107540 -132.772545
H -211.126896 262.782472 -132.788146
C -215.144905 266.157769 -127.891930
H -216.143656 266.390157 -128.234552
C -214.889689 266.660494 -126.555599
C -215.813766 267.547868 -125.963548
H -216.709017 267.853381 -126.469930
C -215.593944 268.072892 -124.714914
H -216.324952 268.765632 -124.293631
C -214.445005 267.722107 -124.019351
C -213.530433 266.817087 -124.601073
H -212.633123 266.519494 -124.094417
C -213.747885 266.295061 -125.854901
H -213.016004 265.608131 -126.284295
C -214.181635 268.288300 -122.710511
H -213.420510 267.757680 -122.151847
C -214.527112 269.892146 -120.966582
H -215.480080 269.996357 -120.408448
H -214.233419 270.933072 -121.130329
C -209.975145 261.696311 -130.109319
H -210.868813 261.791518 -129.462530
C -208.717391 261.537307 -129.396610
C -207.491747 261.299133 -130.081908
H -207.444535 261.203380 -131.158143
C -206.307267 261.200301 -129.397685
H -205.381082 261.030210 -129.966561
C -206.308625 261.336250 -128.005304
C -207.535538 261.550905 -127.316395
H -207.579990 261.658464 -126.241306
C -208.723948 261.649448 -128.002879
H -209.649938 261.831621 -127.437096
C -205.057782 261.278918 -127.269966
H -205.188874 261.374257 -126.191962
C -202.658107 261.107515 -127.129255
H -201.990915 261.855728 -127.594235
H -202.126864 260.177431 -127.357405
C -202.703846 261.306732 -125.593883
C -202.612011 262.603365 -125.081266
C -202.669603 263.831283 -126.028007
H -201.666213 264.128610 -126.375530
H -203.161863 264.681411 -125.547723
H -203.267306 263.660258 -126.895387
N -214.351132 255.589666 -122.763516
N -215.874828 259.291495 -129.116097
N -209.392165 255.026638 -119.100840
N -203.562124 258.456628 -121.764740
C -212.590757 254.617884 -120.159570
C -213.915266 255.043014 -120.386086
C -214.638725 255.759911 -119.394318
C -214.056290 256.017704 -118.165213
C -212.723413 255.615413 -117.954058
C -211.998120 254.891581 -118.938465
C -211.791055 253.866360 -121.253242
H -210.713143 253.991602 -121.207475
H -212.017659 254.247863 -122.249666
H -212.013515 252.800293 -121.199793
C -214.607111 254.631434 -121.663884
H -214.228993 253.651530 -121.964611
H -215.668231 254.434174 -121.434767
C -216.058320 256.275552 -119.659504
H -216.169000 256.564253 -120.706326
H -216.306111 257.188245 -119.125664
H -216.802820 255.518401 -119.381704
C -212.052733 255.981163 -116.657848
H -212.157352 255.175924 -115.908073
H -212.454700 256.901695 -116.233035
H -210.990581 256.187850 -116.833546
C -210.596316 254.301945 -118.634288
H -210.530423 254.101653 -117.562500
H -210.534412 253.295805 -119.033811
C -215.339559 255.902216 -123.485660
H -216.329770 255.481850 -123.284275
C -215.261414 256.828607 -124.649255
C -216.343248 256.911118 -125.496308
H -217.230240 256.314962 -125.297303
C -216.296560 257.750239 -126.626401
H -217.147537 257.778911 -127.264784
C -215.167555 258.535399 -126.940148
C -214.093235 258.470266 -126.081194
H -213.205403 259.062960 -126.287608
C -214.137653 257.625191 -124.951573
H -213.285966 257.586801 -124.314249
C -215.088665 259.407900 -128.145705
H -214.304271 260.154823 -128.149606
C -215.792226 260.158752 -130.317186
H -216.785253 260.583116 -130.474654
H -215.643950 259.525750 -131.185277
C -209.441839 256.154879 -119.730045
H -210.381940 256.661232 -119.938195
C -208.235350 256.865336 -120.240009
C -206.945335 256.397313 -119.965428
H -206.805351 255.507514 -119.348058
C -205.817664 257.053527 -120.495677
H -204.840514 256.650736 -120.270711
C -205.941975 258.199702 -121.318049
C -207.230062 258.682015 -121.574229
H -207.369079 259.565307 -122.201693
C -208.361499 258.023913 -121.041824
H -209.339993 258.418303 -121.275476
C -204.758852 258.881477 -121.924522
H -204.981435 259.772023 -122.523557
C -202.386089 259.114204 -122.390732
H -201.805620 258.362724 -122.941053
H -201.710949 259.363855 -121.603669
C -202.573857 260.354214 -123.329512
C -202.711574 260.185303 -124.713146
C -202.878014 258.778378 -125.263363
H -201.909950 258.347114 -125.565821
H -203.521993 258.786398 -126.119157
H -203.375992 258.098090 -124.542677
N -213.391486 265.389068 -117.282651
N -214.960705 258.089007 -116.861142
N -208.707137 268.901190 -119.780799
N -203.283166 265.026474 -122.656939
C -211.712060 268.136025 -118.175301
C -213.059111 267.721166 -118.123489
C -213.948431 268.234582 -119.073815
C -213.504948 269.187859 -120.048506
C -212.151867 269.578567 -120.113641
C -211.260174 269.074989 -119.161657
C -210.735291 267.551429 -117.160840
H -209.697695 267.544806 -117.533397
H -210.939978 266.501194 -116.928174
H -210.801719 268.101496 -116.231457
C -213.584091 266.797154 -116.968717
H -213.046756 267.005460 -116.067946
H -214.614893 267.077159 -116.678368
C -215.399307 267.741981 -119.057816
H -215.472877 266.693261 -118.746914
H -215.815984 267.769933 -120.049197
H -216.040478 268.333938 -118.387365
C -211.642243 270.540054 -121.234100
H -211.682513 271.573139 -120.906601
H -212.203401 270.467602 -122.142027
H -210.615750 270.302077 -121.559698
C -209.818918 269.636441 -119.130377
H -209.804073 270.664261 -119.519210
H -209.581153 269.767596 -118.085904
C -214.355109 264.600755 -116.959150
H -215.281507 264.963470 -116.481058
C -214.327863 263.150026 -117.173552
C -215.340428 262.361149 -116.569822
H -216.139375 262.806552 -115.964335
C -215.333691 260.980627 -116.719937
H -216.126866 260.401625 -116.228529
C -214.316022 260.348725 -117.482543
C -213.314363 261.139452 -118.105235
H -212.513445 260.689311 -118.704376
C -213.317863 262.522458 -117.950367
H -212.522589 263.105198 -118.433160
C -214.277044 258.887051 -117.629926
H -213.615350 258.538455 -118.439721
C -214.917644 256.633805 -117.007227
H -215.943856 256.283283 -117.064430
H -214.614967 256.181251 -116.061430
C -208.874614 267.817727 -120.409415
H -209.857171 267.384914 -120.522507
C -207.755429 267.051535 -121.026114
C -206.439446 267.528028 -121.057993
H -206.217261 268.488988 -120.646296
C -205.388170 266.769052 -121.600594
H -204.385611 267.167621 -121.592273
C -205.617330 265.508248 -122.129737
C -206.934779 265.040994 -122.119870
H -207.154306 264.074443 -122.521105
C -207.989728 265.802826 -121.575850
H -208.991636 265.400606 -121.572336
C -204.509570 264.671488 -122.667922
H -204.814493 263.725180 -123.071058
C -202.177579 264.184245 -123.163039
H -201.456393 264.069245 -122.375329
H -201.608960 264.758291 -123.927045
C -202.474234 262.777043 -123.698815
C -202.482414 261.652430 -122.821600
C -202.399284 261.839921 -121.308271
H -201.362533 261.793466 -121.005832
H -202.969840 261.083981 -120.735507
H -202.842652 262.783427 -120.983614
N -257.801498 209.772242 -141.206983
N -256.494610 213.295845 -134.878421
N -262.570868 209.509842 -145.112011
N -268.408007 213.179280 -142.846499
C -259.451692 208.928551 -143.875563
C -258.130853 209.285384 -143.592991
C -257.337372 209.982595 -144.569256
C -257.846589 210.288436 -145.836887
C -259.175745 209.954548 -146.105217
C -259.971091 209.250661 -145.136212
C -260.327504 208.198674 -142.800265
H -261.395032 208.377163 -142.905282
H -260.140998 208.552989 -141.802535
H -260.136210 207.123258 -142.811271
C -257.519910 208.819589 -142.266404
H -257.942283 207.853850 -141.956372
H -256.457367 208.574596 -142.435244
C -255.920993 210.424541 -144.245633
H -255.855302 210.690885 -143.200555
H -255.618579 211.333306 -144.793698
H -255.188664 209.635986 -144.463130
C -259.766180 210.373696 -147.447755
H -259.648525 209.575785 -148.169203
H -259.315537 211.280998 -147.878994
H -260.826724 210.629129 -147.332711
C -261.369939 208.734383 -145.495740
H -261.387002 208.554652 -146.566001
H -261.483219 207.725320 -145.069754
C -256.844272 210.024883 -140.442408
H -255.860785 209.559767 -140.580586
C -256.953088 210.935948 -139.308854
C -255.916339 210.951935 -138.407632
H -255.041129 210.316022 -138.543678
C -255.994711 211.774772 -137.303483
H -255.178895 211.751636 -136.621521
C -257.110899 212.609597 -137.070614
C -258.139015 212.610671 -137.983861
H -259.015548 213.243013 -137.840412
C -258.063113 211.782030 -139.087510
H -258.879890 211.795381 -139.768198
C -257.224278 213.466111 -135.893649
H -257.982535 214.250808 -135.951929
C -256.611515 214.147345 -133.705793
H -255.617331 214.520583 -133.509365
H -256.823256 213.507848 -132.826163
C -262.518559 210.624975 -144.512588
H -261.577247 211.082021 -144.270522
C -263.724379 211.385624 -144.085087
C -265.009731 210.985078 -144.412741
H -265.145214 210.112440 -145.011908
C -266.139868 211.687370 -143.959386
H -267.114115 211.336050 -144.223187
C -266.022651 212.813732 -143.163270
C -264.737835 213.228954 -142.854598
H -264.604134 214.094917 -142.245207
C -263.604000 212.524644 -143.309990
H -262.629119 212.867339 -143.037119
C -267.211031 213.543030 -142.637257
H -266.992415 214.412666 -142.052216
C -269.591077 213.883715 -142.299888
H -270.220703 213.151985 -141.757129
H -270.215518 214.178760 -143.129736
C -269.413703 215.098832 -141.386711
C -269.352710 214.901191 -139.989971
C -269.258774 213.477967 -139.389582
H -270.251959 213.089230 -139.124393
H -268.661105 213.440897 -138.499964
H -268.746833 212.785364 -140.065207
N -258.173300 219.701657 -147.027553
N -256.814825 212.335570 -147.155828
N -262.858248 223.400090 -144.871266
N -268.527937 219.745344 -142.158998
C -259.806707 222.514725 -146.300928
C -258.475180 222.035331 -146.271240
C -257.622126 222.489771 -145.289199
C -258.084340 223.448662 -144.364468
C -259.423297 223.904044 -144.380249
C -260.278225 223.459455 -145.364437
C -260.745881 221.994364 -147.349486
H -261.798555 222.032264 -147.029998
H -260.562520 220.938315 -147.541180
H -260.615094 222.555761 -148.292317
C -257.921770 221.104712 -147.372916
H -258.404411 221.353588 -148.308256
H -256.871506 221.339110 -147.618505
C -256.191424 221.927031 -145.215948
H -256.134717 220.880272 -145.492924
H -255.826284 221.918653 -144.203053
H -255.500027 222.498353 -145.871095
C -259.958396 224.871961 -143.313284
H -259.869417 225.907794 -143.669076
H -259.448084 224.757540 -142.373502
H -261.004867 224.678750 -143.033288
C -261.694887 224.091277 -145.486366
H -261.697647 225.113124 -145.127918
H -261.874172 224.250637 -146.547819
C -257.221345 218.872023 -147.278731
H -256.262900 219.197158 -147.720097
C -257.304396 217.419886 -147.023287
C -256.289459 216.591854 -147.552242
H -255.448778 217.007842 -148.130133
C -256.346516 215.209900 -147.362114
H -255.549253 214.600445 -147.796214
C -257.418779 214.615538 -146.632986
C -258.423867 215.444742 -146.084387
H -259.266236 215.024164 -145.512977
C -258.369613 216.829367 -146.279544
H -259.168511 217.442769 -145.854314
C -257.510424 213.154162 -146.444853
H -258.221760 212.824986 -145.658352
C -256.910270 210.880831 -146.969448
H -255.901802 210.479684 -146.849019
H -257.177342 210.458479 -147.918386
C -262.757178 222.298934 -144.201896
H -261.797702 221.816698 -144.025380
C -263.927342 221.577709 -143.619939
C -265.224893 222.117618 -143.669668
H -265.395351 223.095595 -144.121031
C -266.323300 221.401434 -143.158651
H -267.309121 221.848872 -143.230173
C -266.161194 220.121576 -142.580673
C -264.862926 219.590474 -142.509184
H -264.694748 218.607120 -142.068243
C -263.760795 220.309229 -143.021456
H -262.775029 219.858430 -142.961726
C -267.317947 219.330501 -142.074791
H -267.064285 218.363222 -141.628253
C -269.681250 218.949122 -141.684963
H -270.362824 218.882245 -142.507230
H -270.268955 219.538275 -140.966337
C -269.456795 217.519403 -141.092848
C -269.438572 216.409036 -141.937714
C -269.438185 216.624875 -143.461985
H -270.456886 216.633709 -143.816658
H -268.863879 215.850906 -143.983837
H -268.951026 217.551720 -143.791514
N -257.855293 219.600479 -135.643188
N -256.910139 223.489737 -142.080353
N -262.371243 215.982639 -132.978352
N -268.294948 215.741598 -136.812971
C -259.343738 217.568962 -133.388359
C -258.042728 217.743034 -133.959946
C -257.188317 216.623841 -134.129671
C -257.616569 215.340921 -133.695122
C -258.926659 215.167729 -133.150039
C -259.782435 216.283603 -132.970509
C -260.286168 218.783326 -133.234266
H -261.341721 218.525620 -133.240471
H -260.158207 219.491536 -134.072952
H -260.102812 219.303922 -132.313578
C -257.517787 219.161264 -134.295519
H -257.964207 219.860627 -133.581643
H -256.451140 219.213445 -134.089641
C -255.794013 216.799873 -134.804617
H -255.789876 217.581794 -135.581038
H -255.453098 215.912583 -135.335444
H -255.057358 217.045351 -134.073633
C -259.430552 213.759489 -132.767747
H -259.275700 213.526248 -131.714072
H -258.949179 212.985350 -133.370739
H -260.491883 213.656025 -132.954868
C -261.157651 216.113458 -132.214161
H -261.111305 215.271769 -131.504147
H -261.303546 216.957376 -131.549878
C -256.946296 220.214079 -136.341483
H -255.961736 220.392132 -135.953858
C -257.116412 220.750441 -137.706739
C -256.138092 221.601825 -138.277657
H -255.262942 221.855319 -137.733661
C -256.276952 222.157372 -139.553946
H -255.505809 222.820842 -139.958185
C -257.396699 221.873873 -140.298990
C -258.365476 221.004702 -139.737590
H -259.242517 220.759107 -140.282287
C -258.229247 220.452181 -138.456255
H -259.001497 219.794363 -138.044196
C -257.574383 222.473777 -141.639128
H -258.320431 221.989432 -142.222047
C -257.091201 224.087778 -143.413501
H -256.110303 224.154582 -143.926080
H -257.359876 225.139902 -143.295171
C -262.347336 215.970968 -134.258771
H -261.421038 216.033077 -134.862735
C -263.568451 215.884806 -135.032249
C -264.831816 215.695542 -134.402607
H -264.936812 215.584998 -133.325109
C -265.979541 215.665510 -135.145564
H -266.936462 215.531663 -134.618984
C -265.902686 215.823500 -136.543034
C -264.638703 215.989232 -137.175587
H -264.536046 216.111665 -138.252407
C -263.486986 216.018859 -136.430089
H -262.530145 216.164698 -136.953979
C -267.112813 215.838967 -137.341854
H -266.923987 215.944933 -138.416828
C -269.501008 215.787160 -137.601323
H -270.166203 216.560099 -137.192482
H -270.070642 214.879782 -137.373251
C -269.370661 216.008184 -139.141512
C -269.395625 217.316921 -139.697086
C -269.348498 218.526205 -138.782399
H -270.356308 218.866903 -138.494944
H -268.807165 219.359615 -139.262585
H -268.802666 218.312202 -137.878543
N -232.095505 251.760613 -192.362181
N -231.571227 248.801140 -199.162436
N -236.619104 252.362279 -187.871417
N -243.015052 249.974774 -189.774597
C -233.498877 252.559463 -189.423983
C -232.263293 252.026189 -189.901071
C -231.557393 251.106273 -189.095394
C -232.063541 250.749493 -187.802697
C -233.311369 251.263249 -187.341020
C -234.017820 252.189198 -188.138590
C -234.284119 253.535753 -190.314909
H -235.359592 253.523560 -190.097962
H -234.189380 253.269246 -191.364823
H -233.927978 254.555680 -190.221429
C -231.634069 252.529437 -191.249056
H -231.910172 253.577724 -191.410898
H -230.543884 252.577156 -191.186478
C -230.242364 250.478681 -189.633327
H -230.254507 250.323212 -190.706954
H -230.067465 249.479319 -189.214520
H -229.391102 251.106764 -189.428627
C -233.912598 250.800534 -185.975078
H -233.648120 251.482148 -185.193349
H -233.595457 249.791381 -185.690379
H -235.000618 250.736309 -185.985423
C -235.302801 252.882688 -187.559768
H -235.255402 252.942678 -186.475544
H -235.271707 253.935813 -187.870332
C -231.218084 251.442044 -193.264100
H -230.172525 251.721457 -193.200722
C -231.505421 250.693956 -194.467914
C -230.517479 250.609145 -195.492138
H -229.552031 251.073588 -195.400877
C -230.760107 249.939166 -196.661732
H -229.976217 249.904362 -197.437116
C -231.997095 249.330118 -196.839506
C -232.978784 249.395492 -195.806054
H -233.945229 248.935580 -195.904164
C -232.737702 250.071608 -194.636085
H -233.521059 250.116285 -193.860887
C -232.281903 248.640968 -198.080570
H -233.148762 247.990312 -198.007450
C -231.858579 248.116990 -200.398264
H -230.944304 247.611389 -200.751490
H -231.997324 248.874835 -201.184386
C -236.761457 251.328998 -188.583712
H -235.913838 250.755069 -188.984134
C -238.081752 250.828733 -188.936842
C -239.274061 251.393996 -188.414939
H -239.251367 252.203577 -187.716630
C -240.511619 250.941358 -188.797259
H -241.407392 251.414790 -188.381612
C -240.598460 249.908311 -189.714194
C -239.408321 249.326670 -190.218597
H -239.432077 248.525045 -190.926199
C -238.166738 249.780453 -189.834502
H -237.269305 249.316364 -190.258398
C -241.900036 249.446803 -190.164341
H -241.839919 248.625034 -190.858433
C -244.308226 249.539014 -190.243430
H -244.832723 250.417918 -190.634516
H -244.940978 249.260132 -189.371040
C -244.353606 248.422283 -191.292854
C -244.310056 248.760605 -192.669999
C -244.016345 250.204548 -193.138505
H -244.942849 250.776336 -193.242989
H -243.452135 250.241983 -194.092468
H -243.381538 250.723885 -192.460753
N -233.810172 241.459464 -187.505119
N -231.321516 248.431753 -186.818094
N -239.072320 238.843557 -189.442899
N -244.178457 243.645349 -191.089979
C -235.881124 239.053711 -188.305649
C -234.496293 239.308944 -188.450226
C -233.760226 238.834008 -189.575600
C -234.395946 238.073604 -190.533374
C -235.784826 237.844622 -190.399360
C -236.524199 238.309987 -189.272592
C -236.689483 239.599826 -187.097138
H -237.742814 239.769852 -187.290368
H -236.338052 240.582062 -186.824889
H -236.616162 238.924602 -186.230607
C -233.769180 240.007190 -187.330361
H -234.251538 239.738662 -186.365784
H -232.763108 239.579293 -187.237135
C -232.266234 239.159453 -189.767384
H -232.038084 240.143799 -189.395798
H -231.939644 239.220406 -190.818449
H -231.652136 238.414981 -189.256257
C -236.498539 237.103044 -191.490603
H -236.560106 236.035469 -191.249527
H -236.010011 237.235980 -192.476203
H -237.508451 237.493833 -191.622565
C -238.013471 237.909253 -189.040903
H -238.187376 236.949521 -189.497640
H -238.178897 237.664862 -187.979047
C -232.735099 242.088190 -187.289636
H -231.826943 241.564771 -186.999438
C -232.599499 243.551045 -187.390658
C -231.453253 244.137132 -186.906736
H -230.670584 243.528879 -186.475348
C -231.300769 245.519828 -186.952872
H -230.406108 245.938045 -186.558281
C -232.288841 246.357168 -187.488907
C -233.426235 245.770507 -187.993681
H -234.209632 246.382808 -188.417967
C -233.581726 244.385096 -187.942465
H -234.478309 243.962299 -188.328423
C -232.157987 247.823003 -187.521027
H -232.833857 248.348340 -188.184197
C -231.195377 249.891518 -186.848661
H -230.143928 250.132934 -187.051826
H -231.360515 250.243153 -185.830762
C -238.824050 239.978825 -190.012580
H -237.810122 240.313800 -190.257578
C -239.883802 240.939956 -190.377827
C -241.243916 240.617743 -190.223414
H -241.548723 239.638500 -189.849982
C -242.231389 241.554372 -190.527347
H -243.269397 241.269388 -190.380138
C -241.892105 242.844422 -190.995978
C -240.533391 243.160313 -191.172988
H -240.229640 244.144034 -191.535247
C -239.542609 242.220421 -190.868515
H -238.503732 242.507396 -191.003657
C -242.925202 243.863283 -191.280324
H -242.539963 244.817952 -191.660147
C -245.206289 244.665154 -191.342562
H -245.839225 244.750589 -190.435132
H -245.901057 244.264172 -192.043670
C -244.782758 246.093248 -191.818102
C -244.563383 247.083147 -190.870759
C -244.545003 246.702868 -189.376044
H -245.537536 246.821046 -188.900048
H -243.841322 247.308705 -188.850822
H -244.198389 245.679912 -189.198876
N -233.866609 242.768877 -198.856526
N -233.323362 238.095158 -192.952205
N -237.840744 247.341124 -200.600632
N -243.506778 248.117965 -196.041355
C -235.092459 245.249588 -200.717838
C -233.819041 244.803681 -200.324995
C -232.797711 245.740695 -200.150141
C -233.034448 247.114124 -200.403893
C -234.316048 247.557711 -200.769356
C -235.338537 246.625255 -200.953469
C -236.214750 244.232067 -200.875787
H -237.213879 244.655716 -200.715647
H -236.170588 243.425187 -200.126941
H -236.146387 243.794818 -201.865058
C -233.511503 243.293049 -200.194780
H -234.084135 242.760651 -200.919224
H -232.476216 243.090848 -200.534636
C -231.429230 245.266194 -199.666060
H -231.520584 244.414285 -198.971310
H -230.937437 246.019992 -199.092322
H -230.766764 244.986885 -200.506992
C -234.605996 249.060314 -200.949585
H -234.452866 249.380125 -201.993456
H -233.991057 249.672478 -200.332323
H -235.628700 249.313912 -200.623985
C -236.691893 247.099907 -201.521416
H -236.539274 247.994707 -202.150387
H -236.989407 246.371542 -202.247377
C -233.043350 241.942758 -198.333159
H -232.114644 241.650924 -198.856162
C -233.248146 241.294271 -197.007369
C -232.397946 240.238286 -196.642536
H -231.594016 239.907812 -197.315157
C -232.577961 239.575792 -195.410926
H -231.908169 238.755961 -195.168132
C -233.611281 239.953230 -194.505594
C -234.448993 241.024008 -194.860372
H -235.255992 241.346984 -194.187602
C -234.272212 241.684529 -196.096978
H -234.944238 242.499877 -196.347971
C -233.834271 239.246582 -193.210117
H -234.473818 239.777584 -192.491794
C -233.549625 237.391660 -191.663085
H -232.576738 237.109473 -191.279372
H -233.981975 236.419046 -191.851587
C -237.772045 247.206675 -199.328923
H -236.849101 246.927854 -198.847205
C -238.934942 247.404389 -198.402381
C -240.170889 247.865458 -198.856055
H -240.293549 248.110226 -199.904037
C -241.271285 247.999661 -197.974336
H -242.210600 248.345094 -198.368297
C -241.172891 247.677576 -196.609357
C -239.932574 247.239110 -196.150547
H -239.814092 246.983165 -195.104125
C -238.828270 247.104935 -197.035241
H -237.890992 246.748078 -196.645126
C -242.339928 247.771239 -195.668953
H -242.134091 247.517558 -194.633244
C -244.674849 248.182675 -195.114819
H -245.464047 247.580140 -195.516468
H -245.102276 249.188784 -195.182948
C -244.528761 247.774360 -193.620618
C -244.738248 246.436168 -193.193820
C -244.911031 245.346557 -194.228303
H -245.966229 245.209411 -194.424941
H -244.491425 244.389492 -193.898700
H -244.370808 245.567163 -195.172698
N -242.220333 23.211288 -136.027162
N -244.320404 30.411366 -136.199066
N -237.100338 19.981453 -134.344957
N -231.724809 24.169451 -132.438756
C -240.281796 20.567999 -135.422223
C -241.648926 20.910510 -135.243125
C -242.402451 20.362370 -134.146238
C -241.803822 19.445523 -133.253199
C -240.431208 19.127492 -133.420040
C -239.674729 19.666067 -134.518979
C -239.452591 21.191038 -136.597977
H -238.390299 21.256827 -136.407153
H -239.750478 22.226011 -136.796759
H -239.569227 20.627504 -137.506126
C -242.343341 21.791649 -136.300820
H -241.883305 21.601381 -137.285584
H -243.372071 21.454365 -136.410271
C -243.874321 20.777473 -133.914054
H -244.049818 21.816926 -134.213271
H -244.189864 20.739463 -132.859393
H -244.532235 20.144739 -134.466471
C -239.752677 18.207676 -132.393771
H -239.752337 17.170423 -132.708207
H -240.226292 18.261249 -131.397297
H -238.721928 18.503285 -132.248272
C -238.212133 19.181161 -134.796154
H -238.088849 18.160378 -134.409798
H -238.067759 19.050493 -135.872190
C -243.259872 23.943610 -136.184737
H -244.197410 23.527063 -136.498245
C -243.312941 25.395919 -135.981596
C -244.427710 26.122886 -136.408648
H -245.245754 25.628945 -136.870189
C -244.502564 27.503232 -136.265443
H -245.374949 28.033607 -136.618199
C -243.466120 28.196831 -135.686464
C -242.360072 27.467455 -135.238697
H -241.541115 27.966120 -134.783949
C -242.282402 26.084775 -135.387132
H -241.408502 25.550638 -135.043367
C -243.514732 29.659713 -135.551751
H -242.806458 30.052167 -134.863897
C -244.364775 31.868169 -136.066485
H -245.399505 32.164559 -135.834317
H -244.187182 32.324668 -137.057729
C -237.281173 21.061672 -133.696457
H -238.272863 21.443335 -133.416601
C -236.167332 21.892898 -133.280016
C -234.828674 21.486898 -133.473151
H -234.581390 20.534334 -133.916285
C -233.788648 22.306447 -133.118460
H -232.769389 21.961222 -133.297716
C -234.052294 23.559390 -132.558717
C -235.389750 23.956302 -132.343514
H -235.635698 24.914509 -131.911246
C -236.433149 23.133729 -132.698846
H -237.453251 23.482460 -132.531505
C -232.962373 24.459439 -132.218434
H -233.291165 25.392962 -131.769628
C -230.640302 25.074562 -132.129972
H -230.009848 25.217771 -133.035479
H -229.964416 24.540468 -131.468429
C -230.980305 26.470300 -131.552840
C -231.150389 27.582242 -132.424766
C -231.199882 27.381582 -133.938854
H -230.205642 27.478997 -134.416999
H -231.871881 28.099366 -134.411101
H -231.604179 26.412438 -134.181428
N -242.014644 23.173431 -124.637142
N -242.857000 19.264434 -130.830215
N -237.781206 27.208436 -122.635826
N -232.112939 28.083923 -127.192821
C -240.640264 25.326097 -122.628592
C -241.938865 25.026505 -123.034285
C -242.907310 26.056303 -123.130980
C -242.592659 27.373261 -122.786488
C -241.286229 27.673321 -122.408365
C -240.316397 26.646737 -122.302221
C -239.575550 24.210624 -122.555665
H -238.555790 24.574019 -122.698493
H -239.669719 23.500122 -123.356301
H -239.661491 23.664874 -121.600169
C -242.330899 23.564082 -123.264246
H -241.784096 22.906000 -122.586955
H -243.373301 23.402355 -122.926720
C -244.303019 25.746374 -123.628330
H -244.263949 24.974321 -124.379731
H -244.755775 26.600529 -124.141394
H -244.974309 25.420648 -122.801992
C -240.911958 29.123182 -122.128879
H -241.040074 29.329950 -121.065756
H -241.495925 29.851141 -122.693488
H -239.879170 29.335364 -122.448615
C -238.935128 26.948237 -121.721278
H -239.033489 27.775231 -121.031470
H -238.673850 26.116204 -121.052620
C -242.885954 22.476858 -125.204652
H -243.825720 22.196281 -124.692314
C -242.726571 21.972621 -126.571778
C -243.636436 21.031181 -126.997007
H -244.452891 20.685005 -126.339984
C -243.502037 20.503838 -128.271056
H -244.217924 19.768787 -128.560789
C -242.455630 20.906314 -129.159400
C -241.557398 21.864816 -128.742948
H -240.738378 22.203147 -129.400635
C -241.688741 22.389307 -127.464124
H -240.970713 23.118731 -127.166577
C -242.281130 20.339391 -130.500569
H -241.617982 20.902689 -131.187106
C -242.679007 18.699569 -132.164896
H -243.668546 18.538710 -132.553981
H -242.300376 17.677842 -132.049759
C -237.865823 27.229644 -123.910206
H -238.805878 27.079814 -124.397312
C -236.700153 27.446297 -124.833722
C -235.437819 27.756804 -124.365913
H -235.294719 27.867595 -123.307341
C -234.337865 27.909750 -125.248407
H -233.378373 28.135066 -124.844245
C -234.463181 27.757540 -126.628140
C -235.728743 27.470359 -127.099409
H -235.868285 27.347934 -128.157337
C -236.832478 27.317383 -126.214043
H -237.790650 27.080116 -126.615122
C -233.299453 27.871953 -127.572627
H -233.525881 27.757114 -128.618545
C -230.949494 28.167815 -128.125588
H -230.192603 27.461541 -127.776983
H -230.466325 29.127019 -127.993844
C -231.128057 27.948463 -129.639300
C -230.996367 26.652632 -130.159030
C -230.877569 25.435023 -129.206472
H -229.830510 25.195010 -129.033646
H -231.352060 24.554756 -129.595085
H -231.397888 25.584647 -128.244151
N -243.325073 33.008545 -130.460027
N -243.967766 29.307538 -123.887703
N -238.806409 33.788698 -134.946309
N -232.542205 30.703588 -133.296772
C -241.899470 34.040629 -133.347733
C -243.159331 33.549045 -132.893872
C -243.920731 32.783581 -133.750456
C -243.444154 32.542201 -135.068325
C -242.172964 33.011738 -135.508190
C -241.410837 33.784147 -134.659397
C -241.055352 34.845991 -132.403352
H -239.983967 34.777207 -132.633832
H -241.157625 34.465021 -131.375328
H -241.354659 35.897915 -132.421655
C -243.750302 33.938643 -131.509346
H -243.415206 34.940352 -131.279429
H -244.836292 34.076909 -131.554516
C -245.264740 32.197171 -133.241563
H -245.253947 31.915322 -132.183786
H -245.497832 31.266689 -133.725304
H -246.080744 32.910545 -133.391237
C -241.607779 32.666501 -136.907485
H -241.838960 33.456074 -137.635491
H -241.982400 31.721397 -137.256561
H -240.525248 32.518380 -136.915396
C -240.093427 34.443154 -135.204070
H -240.144688 34.633921 -136.278610
H -240.063701 35.455625 -134.821986
C -244.212584 32.652876 -129.573014
H -245.241205 33.017886 -129.603685
C -243.959459 31.745885 -128.429830
C -244.943536 31.616508 -127.403538
H -245.881858 32.162491 -127.450246
C -244.730720 30.794631 -126.288458
H -245.509903 30.728646 -125.509076
C -243.528624 30.073990 -126.169185
C -242.552021 30.185521 -127.205704
H -241.612287 29.643029 -127.151939
C -242.762860 31.013480 -128.320786
H -241.983644 31.089187 -129.099310
C -243.274482 29.221353 -124.984630
H -242.445833 28.517043 -125.113261
C -243.710740 28.460257 -122.708307
H -244.649053 27.986126 -122.379854
H -243.524730 29.110316 -121.875154
C -238.716997 32.667153 -134.310244
H -239.592479 32.114575 -133.940434
C -237.424698 32.027592 -134.009851
C -236.206466 32.559667 -134.505429
H -236.188810 33.448163 -135.144370
C -234.993905 31.970328 -134.171630
H -234.076179 32.421349 -134.563943
C -234.958607 30.829089 -133.331284
C -236.175597 30.282585 -132.854278
H -236.191787 29.400818 -132.205581
C -237.392337 30.873680 -133.189652
H -238.311036 30.431047 -132.788479
C -233.681972 30.217998 -132.931379
H -233.783186 29.324113 -132.296496
C -231.272599 30.116514 -132.876451
H -230.697417 30.903650 -132.432936
H -230.662397 29.893610 -133.772121
C -231.282435 28.879483 -131.909718
C -231.297901 29.057104 -130.514855
C -231.507673 30.459420 -129.945188
H -230.550500 30.944698 -129.813285
H -232.062450 30.427456 -128.985779
H -232.117142 31.103699 -130.576050
N -223.222539 122.491868 -216.527333
N -223.568261 125.270595 -209.644017
N -218.666973 120.346816 -220.442546
N -212.069173 121.016104 -217.939632
C -221.839459 121.137322 -219.251282
C -222.999780 120.939926 -218.424993
C -223.529328 119.643343 -218.240594
C -222.925843 118.553814 -218.909183
C -221.751138 118.750804 -219.711631
C -221.221622 120.045753 -219.906069
C -221.243217 122.544148 -219.425510
H -220.170449 122.536206 -219.658837
H -221.338430 123.099566 -218.501425
H -221.742486 123.113850 -220.207760
C -223.748716 122.149905 -217.815359
H -223.637581 123.011937 -218.498273
H -224.830339 121.980332 -217.798565
C -224.756543 119.414296 -217.296394
H -224.763544 120.076899 -216.446888
H -224.764886 118.416578 -216.834456
H -225.682544 119.569115 -217.824099
C -221.035161 117.551314 -220.360918
H -221.366815 117.415276 -221.374714
H -221.187825 116.622136 -219.787443
H -219.951187 117.672195 -220.401225
C -220.032253 120.285741 -220.924100
H -220.045524 119.546122 -221.707686
H -220.231140 121.212825 -221.481862
C -224.077464 122.793837 -215.598485
H -225.149293 122.786347 -215.756288
C -223.729903 123.189367 -214.248354
C -224.733430 123.720244 -213.397698
H -225.752435 123.829173 -213.717485
C -224.440270 124.137592 -212.124520
H -225.239878 124.554130 -211.499002
C -223.134972 124.031995 -211.662792
C -222.134382 123.480529 -212.504958
H -221.115331 123.379684 -212.183888
C -222.426910 123.067275 -213.783036
H -221.629298 122.657450 -214.415631
C -222.800098 124.493466 -210.330180
H -221.844470 124.127541 -209.977803
C -223.231410 125.732069 -208.318891
H -224.073557 125.511306 -207.625809
H -223.237384 126.823690 -208.348369
C -218.401153 120.178620 -219.207475
H -219.169175 119.955051 -218.437632
C -217.036535 120.283436 -218.712611
C -215.921951 120.464202 -219.589371
H -216.036967 120.508787 -220.660954
C -214.647268 120.610025 -219.102275
H -213.816191 120.761915 -219.812935
C -214.444335 120.579929 -217.722192
C -215.553664 120.375952 -216.845594
H -215.439142 120.343513 -215.773573
C -216.832423 120.229055 -217.334399
H -217.666848 120.089109 -216.624799
C -213.107750 120.777370 -217.187625
H -213.072573 120.709625 -216.102785
C -210.745434 121.243020 -217.410429
H -210.372790 122.190134 -217.833296
H -210.044868 120.524012 -217.858956
C -210.576250 121.245012 -215.874408
C -210.723301 122.448991 -215.174551
C -211.245709 123.714380 -215.888194
H -210.419203 124.307958 -216.317017
H -211.845987 124.338644 -215.212343
H -211.923244 123.489706 -216.679300
N -219.812446 112.329417 -212.442001
N -223.277000 116.181921 -217.817727
N -214.302256 112.705972 -209.649051
N -210.033678 117.854186 -212.489890
C -217.441481 111.576697 -210.306029
C -218.853037 111.652314 -210.273952
C -219.553901 112.028583 -209.089283
C -218.850713 112.290550 -207.929143
C -217.439458 112.240750 -207.973608
C -216.733857 111.857509 -209.152491
C -216.676489 111.199548 -211.606282
H -215.668646 111.603804 -211.690184
H -217.158523 111.617022 -212.483872
H -216.614974 110.115720 -211.698321
C -219.630960 111.219666 -211.491670
H -219.076895 110.420218 -211.997958
H -220.557828 110.719669 -211.153892
C -221.085547 112.169476 -209.066907
H -221.442215 112.535296 -210.024895
H -221.458363 112.913094 -208.362383
H -221.561925 111.214482 -208.817317
C -216.667234 112.621838 -206.742530
H -216.438823 111.738959 -206.129144
H -217.208131 113.343965 -206.121700
H -215.732591 113.124993 -207.026820
C -215.194157 111.636713 -209.146530
H -214.898058 111.340398 -208.143501
H -214.952959 110.738486 -209.709719
C -220.959224 112.444725 -212.958119
H -221.767501 111.753958 -212.693793
C -221.313849 113.483573 -213.951444
C -222.514115 113.368430 -214.614176
H -223.180326 112.537856 -214.395290
C -222.871396 114.311654 -215.584805
H -223.801748 114.183291 -216.084843
C -222.040299 115.400927 -215.918025
C -220.849508 115.529277 -215.239800
H -220.182900 116.357620 -215.466593
C -220.488656 114.581034 -214.270921
H -219.555389 114.700430 -213.773609
C -222.387979 116.393329 -216.961209
H -221.824065 117.317905 -216.950940
C -223.619061 117.169803 -218.857929
H -224.701514 117.325935 -218.804497
H -223.468165 116.704761 -219.828698
C -214.738005 113.841938 -210.070543
H -215.798888 114.096394 -210.060395
C -213.847747 114.903207 -210.618050
C -212.450301 114.771851 -210.605532
H -211.989496 113.889195 -210.168946
C -211.625419 115.762455 -211.170816
H -210.551981 115.614916 -211.152701
C -212.170056 116.917601 -211.767384
C -213.566066 117.061011 -211.759883
H -214.026055 117.938871 -212.207513
C -214.393713 116.067345 -211.192285
H -215.467832 116.207496 -211.220063
C -211.311516 117.956258 -212.410463
H -211.848391 118.815311 -212.817627
C -209.179237 118.870068 -213.154990
H -208.531088 118.371741 -213.895141
H -208.460912 119.199842 -212.440003
C -209.827822 120.111077 -213.840884
C -210.154104 120.071293 -215.198614
C -210.057415 118.746249 -215.942910
H -209.075757 118.629512 -216.442455
H -210.821777 118.678753 -216.686943
H -210.241361 117.880205 -215.282983
N -220.395030 121.315926 -205.622929
N -220.008209 113.875540 -206.192719
N -217.214560 126.215417 -208.130233
N -211.553641 124.304267 -212.320400
C -219.624361 124.492677 -206.274820
C -220.800946 123.728328 -206.106076
C -221.941893 124.088223 -206.825422
C -221.921412 125.229359 -207.680678
C -220.735329 125.973796 -207.867209
C -219.594276 125.623745 -207.144961
C -218.371086 124.080994 -205.516715
H -217.440528 124.396432 -206.024549
H -218.265868 122.996527 -205.433876
H -218.412573 124.481840 -204.511113
C -220.875882 122.572580 -205.059165
H -220.259663 122.812786 -204.221037
H -221.882001 122.529411 -204.587568
C -223.204585 123.225825 -206.689992
H -222.960935 122.169107 -206.548758
H -223.779640 123.254030 -207.594389
H -223.850582 123.541750 -205.850493
C -220.678539 127.157264 -208.872391
H -220.918058 128.095289 -208.377999
H -221.352566 127.041183 -209.691912
H -219.693024 127.243441 -209.370865
C -218.349831 126.543875 -207.221665
H -218.657783 127.573772 -207.434192
H -217.976432 126.613380 -206.214653
C -221.065465 120.267008 -205.303589
H -221.960183 120.309379 -204.649809
C -220.715178 118.913759 -205.754437
C -221.384382 117.819029 -205.155193
H -222.155965 117.960033 -204.381260
C -221.060189 116.519932 -205.529003
H -221.590926 115.697467 -205.035182
C -220.059837 116.277691 -206.516980
C -219.404768 117.373425 -207.132899
H -218.629036 117.227701 -207.901694
C -219.725670 118.675221 -206.754495
H -219.192382 119.500833 -207.239594
C -219.684147 114.909469 -206.905901
H -219.102876 114.847388 -207.844171
C -219.630000 112.514446 -206.579878
H -220.534300 111.910311 -206.551239
H -219.066173 112.055396 -205.773828
C -217.212729 125.207916 -208.897753
H -218.064351 124.543355 -208.943148
C -216.056912 124.848043 -209.779541
C -214.921972 125.660599 -209.914442
H -214.878080 126.590704 -209.386087
C -213.820247 125.280861 -210.713408
H -212.958884 125.930110 -210.778551
C -213.816304 124.076049 -211.404508
C -214.958708 123.274442 -211.289351
H -214.996878 122.338515 -211.808790
C -216.064415 123.655756 -210.488025
H -216.922224 123.001840 -210.412031
C -212.640439 123.636729 -212.219743
H -212.765664 122.697379 -212.725904
C -210.373009 123.855465 -213.104948
H -209.519816 123.849384 -212.455530
H -210.102463 124.644034 -213.834314
C -210.398351 122.493479 -213.817201
C -209.976448 121.317001 -213.145300
C -209.684834 121.344984 -211.650519
H -208.629775 121.544825 -211.506642
H -209.944683 120.404135 -211.137193
H -210.288175 122.089387 -211.117847
N -229.058523 278.534790 -139.467184
N -227.593123 275.574121 -146.168301
N -234.208867 279.509905 -135.803560
N -240.304150 277.703090 -138.861869
C -230.878037 279.439610 -136.788176
C -229.632971 278.802679 -137.052578
C -229.161155 277.821568 -136.145964
C -229.910775 277.504998 -134.960409
C -231.166658 278.123645 -134.713794
C -231.639945 279.110773 -135.612362
C -231.407640 280.484172 -137.792279
H -232.495257 280.565351 -137.767286
H -231.152460 280.215371 -138.821023
H -230.993916 281.467631 -137.618401
C -228.741734 279.254484 -138.268574
H -228.897227 280.322761 -138.458853
H -227.686004 279.206108 -138.013267
C -227.835615 277.084075 -136.458351
H -227.671439 276.935267 -137.527467
H -227.819963 276.072201 -136.030353
H -226.990593 277.633625 -136.093895
C -232.030460 277.709646 -133.474329
H -231.854549 278.361311 -132.640530
H -231.853365 276.676164 -133.154327
H -233.094600 277.741168 -133.677778
C -232.938017 279.911032 -135.252956
H -233.077446 279.961674 -134.168833
H -232.767489 280.957863 -135.536337
C -228.070527 278.144879 -140.212029
H -227.039602 278.331011 -139.959634
C -228.199960 277.430969 -141.469425
C -227.063714 277.264574 -142.311783
H -226.100745 277.641760 -142.042560
C -227.149221 276.624330 -143.525964
H -226.251569 276.524471 -144.156788
C -228.373479 276.127422 -143.931470
C -229.506830 276.273881 -143.079212
H -230.469200 275.901324 -143.355318
C -229.422398 276.920368 -141.864821
H -230.318694 277.030008 -141.233910
C -228.489108 275.472119 -145.224281
H -229.399989 274.900211 -145.316523
C -227.711747 274.923995 -147.456282
H -226.799447 274.342218 -147.654128
H -227.647246 275.693985 -148.246328
C -234.306513 278.497212 -136.553311
H -233.456462 277.853489 -136.810932
C -235.572330 278.116672 -137.145374
C -236.780479 278.781442 -136.828337
H -236.815224 279.582048 -136.117597
C -237.956630 278.441182 -137.433873
H -238.864476 278.989036 -137.171469
C -237.964179 277.424781 -138.376659
C -236.762551 276.743821 -138.677028
H -236.726561 275.951270 -139.397024
C -235.582696 277.084860 -138.069002
H -234.671021 276.546196 -138.339121
C -239.191544 277.081613 -139.060882
H -239.077797 276.261598 -139.753046
C -241.517947 277.384895 -139.562668
H -241.889096 278.307406 -140.027064
H -242.310807 277.158859 -138.814663
C -241.468599 276.282170 -140.630966
C -241.156638 276.621311 -141.982207
C -240.670543 278.034803 -142.368751
H -241.508954 278.685599 -142.625552
H -239.949808 278.026911 -143.214056
H -240.128517 278.492959 -141.575573
N -232.421371 268.410646 -135.140982
N -229.548854 275.128686 -133.895231
N -237.423781 266.277251 -138.037579
N -241.721957 271.511524 -140.484960
C -234.495359 266.201461 -136.343302
C -233.099095 266.334722 -136.237584
C -232.222359 265.802588 -137.231681
C -232.735674 265.105852 -138.306917
C -234.131895 264.999121 -138.423347
C -235.012877 265.522013 -137.428625
C -235.451395 266.810401 -135.278279
H -236.430530 267.072854 -135.652663
H -235.076740 267.755951 -134.928716
H -235.587088 266.128014 -134.418593
C -232.530216 266.960846 -134.986672
H -233.191809 266.731511 -134.120561
H -231.600553 266.446336 -134.724395
C -230.705668 265.996372 -137.152223
H -230.468486 266.954381 -136.725919
H -230.197618 266.033161 -138.135291
H -230.257326 265.199257 -136.550609
C -234.696263 264.328565 -139.644305
H -234.885464 263.270339 -139.435438
H -234.035987 264.422503 -140.532606
H -235.625881 264.806654 -139.946323
C -236.538102 265.252702 -137.469052
H -236.705435 264.314819 -137.969739
H -236.905843 265.019160 -136.450143
C -231.359995 268.941165 -134.726324
H -230.568171 268.339278 -134.287811
C -231.091082 270.385678 -134.776187
C -230.010955 270.866303 -134.083659
H -229.373180 270.190346 -133.528876
C -229.741745 272.229307 -134.077583
H -228.904848 272.565319 -133.521027
C -230.542753 273.151753 -134.768221
C -231.610634 272.669874 -135.479866
H -232.250037 273.349892 -136.027664
C -231.883888 271.304409 -135.481487
H -232.724549 270.963969 -136.029908
C -230.290333 274.599336 -134.750573
H -230.790002 275.184455 -135.517740
C -229.301797 276.570635 -133.876985
H -228.221384 276.719640 -133.888431
H -229.613063 276.930479 -132.890867
C -236.989311 267.387969 -138.537984
H -235.930518 267.633570 -138.595833
C -237.880146 268.439133 -139.069763
C -239.259488 268.236996 -139.162574
H -239.701903 267.287413 -138.863859
C -240.092623 269.257159 -139.621261
H -241.153643 269.063866 -139.663691
C -239.574591 270.513488 -140.002657
C -238.193158 270.709558 -139.932603
H -237.753371 271.663640 -140.220351
C -237.357157 269.685856 -139.472856
H -236.297249 269.880999 -139.418277
C -240.448961 271.619406 -140.448502
H -239.929006 272.537508 -140.739798
C -242.596698 272.617775 -140.898376
H -243.366267 272.754193 -140.109113
H -243.183454 272.282779 -141.723157
C -241.984092 274.004142 -141.269264
C -241.856186 274.965842 -140.273721
C -242.131842 274.578978 -138.795770
H -243.173515 274.781467 -138.497023
H -241.488832 275.117877 -138.140064
H -241.908239 273.529661 -138.577399
N -230.375248 269.770224 -146.378824
N -231.263200 265.044214 -140.514747
N -233.571428 274.677221 -148.726708
N -239.833351 275.926542 -145.193665
C -231.041553 272.355128 -148.395453
C -229.905362 271.797896 -147.789335
C -228.864170 272.640142 -147.418884
C -228.938693 274.028990 -147.687461
C -230.087861 274.584507 -148.267926
C -231.128185 273.746940 -148.647677
C -232.190692 271.441530 -148.768417
H -233.158454 271.950056 -148.778410
H -232.344840 270.631199 -148.032897
H -231.985767 271.004832 -149.744783
C -229.751263 270.266845 -147.633180
H -230.225531 269.790451 -148.461901
H -228.698663 269.976364 -147.790952
C -227.653657 272.045703 -146.706066
H -227.934079 271.202682 -146.048894
H -227.213714 272.750223 -146.037007
H -226.882749 271.713437 -147.427694
C -230.216675 276.106251 -148.470694
H -229.857950 276.415852 -149.472588
H -229.675840 276.658810 -147.739308
H -231.250323 276.446847 -148.323906
C -232.309203 274.340583 -149.440950
H -231.977124 275.220624 -150.021336
H -232.530923 273.645032 -150.226144
C -229.731781 268.873455 -145.729630
H -228.758195 268.503939 -146.089361
C -230.217144 268.239984 -144.463335
C -229.538247 267.112789 -143.970662
H -228.663160 266.716434 -144.501413
C -229.984040 266.463632 -142.793597
H -229.440378 265.587847 -142.449480
C -231.119837 266.925788 -142.071826
C -231.787124 268.066565 -142.552063
H -232.665839 268.455726 -142.021840
C -231.343766 268.714066 -143.734686
H -231.888530 269.585622 -144.087405
C -231.622341 266.236164 -140.839836
H -232.328892 266.817480 -140.231161
C -231.767522 264.358040 -139.289579
H -230.909406 263.990146 -138.742607
H -232.235000 263.428782 -139.570242
C -233.738849 274.531626 -147.456491
H -232.946372 274.171018 -146.821132
C -235.019317 274.826172 -146.739803
C -236.107055 275.395485 -147.399331
H -236.022583 275.654597 -148.455328
C -237.323877 275.621543 -146.717183
H -238.142319 276.049488 -147.267248
C -237.493996 275.286172 -145.352655
C -236.401062 274.738949 -144.686859
H -236.490242 274.469087 -143.633346
C -235.179905 274.512589 -145.371265
H -234.363702 274.073471 -144.825576
C -238.789398 275.477459 -144.624831
H -238.791346 275.202239 -143.566478
C -241.129678 276.089167 -144.480291
H -241.877506 275.560493 -145.028546
H -241.452597 277.128309 -144.605150
C -241.283018 275.663206 -142.980812
C -241.671072 274.347770 -142.618838
C -241.746351 273.283139 -143.694325
H -242.751687 273.240051 -144.077946
H -241.473015 272.292312 -143.310792
H -241.035787 273.459613 -144.531082
N -258.181115 246.113787 -28.444494
N -258.065029 238.705773 -29.330303
N -262.515072 250.408852 -26.742692
N -269.116387 247.702553 -25.718848
C -259.436646 249.093043 -27.662831
C -258.250213 248.359170 -27.436231
C -257.573730 248.526203 -26.239969
C -258.058006 249.450946 -25.290591
C -259.258380 250.161541 -25.508386
C -259.934775 250.004689 -26.705729
C -260.191849 248.886363 -28.950752
H -261.260176 249.098948 -28.841056
H -260.148550 247.845002 -29.249906
H -259.770703 249.505400 -29.771062
C -257.635868 247.462491 -28.537282
H -257.853426 247.899530 -29.515772
H -256.541313 247.506746 -28.536736
C -256.315677 247.687025 -25.962722
H -256.373234 246.688840 -26.369523
H -256.187680 247.498546 -24.897804
H -255.419821 248.173392 -26.388258
C -259.841677 251.094512 -24.432655
H -259.509682 252.120098 -24.619279
H -259.576608 250.781956 -23.425473
H -260.933324 251.085770 -24.392853
C -261.157417 250.913327 -27.018406
H -261.070080 251.867853 -26.524474
H -261.072642 251.216471 -28.072970
C -257.353799 245.145387 -28.617802
H -256.289714 245.316868 -28.815003
C -257.726822 243.725063 -28.586702
C -256.778916 242.775174 -29.019966
H -255.782701 243.072887 -29.361800
C -257.101356 241.424754 -29.037937
H -256.346007 240.720374 -29.390706
C -258.380654 240.983925 -28.618598
C -259.323184 241.930979 -28.164052
H -260.320350 241.629910 -27.829535
C -259.001904 243.285083 -28.151146
H -259.756125 243.994618 -27.806892
C -258.748810 239.563614 -28.656492
H -259.652323 239.302229 -28.072256
C -258.435249 237.292704 -29.369857
H -257.564107 236.689555 -29.107547
H -258.554115 237.036691 -30.412855
C -262.744092 249.248609 -26.219943
H -261.945308 248.570485 -25.923629
C -264.105902 248.719802 -25.982298
C -265.245636 249.507745 -26.213295
H -265.150290 250.539093 -26.553227
C -266.522835 248.977147 -26.030217
H -267.375352 249.615509 -26.233545
C -266.703214 247.640926 -25.609976
C -265.566058 246.859116 -25.356229
H -265.662292 245.824181 -25.027766
C -264.284709 247.391716 -25.539356
H -263.430239 246.751318 -25.348131
C -268.047204 247.049803 -25.453981
H -268.060388 246.012819 -25.100782
C -270.451039 247.109146 -25.594140
H -270.934835 247.267358 -26.545476
H -271.071182 247.721942 -24.923547
C -270.599512 245.613543 -25.168664
C -270.581519 244.621668 -26.148887
C -270.215780 244.992922 -27.613986
H -271.110445 245.242283 -28.162845
H -269.681568 244.182439 -28.120109
H -269.527030 245.830469 -27.711006
N -260.359118 244.743472 -17.228002
N -257.424507 249.014403 -22.811098
N -265.842348 241.848140 -16.016375
N -270.708428 243.201152 -20.988148
C -262.602116 242.828509 -15.595603
C -261.207392 242.798940 -15.873581
C -260.538349 241.560254 -16.026970
C -261.252063 240.354007 -15.864893
C -262.649590 240.388883 -15.614664
C -263.322472 241.623694 -15.452435
C -263.336292 244.178766 -15.461849
H -264.385136 244.139618 -15.713542
H -262.916160 244.929891 -16.160220
H -263.275089 244.549984 -14.449560
C -260.400692 244.106785 -15.900349
H -260.866809 244.798902 -15.190922
H -259.418124 243.922997 -15.479236
C -259.031835 241.524899 -16.387604
H -258.731458 242.365725 -17.038982
H -258.736926 240.651985 -16.964725
H -258.446287 241.538681 -15.489886
C -263.444576 239.081592 -15.536413
H -263.563014 238.712421 -14.504701
H -262.981249 238.298147 -16.140621
H -264.434538 239.212466 -15.945350
C -264.827515 241.652236 -15.007455
H -265.075033 240.750428 -14.419372
H -264.972157 242.430135 -14.266897
C -259.239181 245.232223 -17.646650
H -258.353688 245.167777 -17.045938
C -259.018003 245.931797 -18.944696
C -257.820538 246.623931 -19.191450
H -257.060896 246.637961 -18.448532
C -257.585526 247.326436 -20.393355
H -256.652712 247.859852 -20.543985
C -258.540014 247.353530 -21.386221
C -259.729366 246.643040 -21.149372
H -260.489251 246.637269 -21.892183
C -259.967377 245.943491 -19.942625
H -260.902103 245.415018 -19.783767
C -258.321090 248.113562 -22.652236
H -258.986806 247.853891 -23.439869
C -257.210614 249.772632 -24.071196
H -256.151883 249.696339 -24.369822
H -257.320162 250.834938 -23.861416
C -265.544201 241.967965 -17.269266
H -264.518675 241.907757 -17.669097
C -266.557072 242.209691 -18.282628
C -267.930841 242.210680 -17.942320
H -268.282568 242.009733 -16.921698
C -268.870912 242.489099 -18.903316
H -269.920737 242.493765 -18.595495
C -268.468998 242.775685 -20.236721
C -267.097771 242.752078 -20.582999
H -266.746453 242.964993 -21.601840
C -266.154572 242.472251 -19.618918
H -265.103355 242.478910 -19.922367
C -269.449007 243.116654 -21.258471
H -269.018604 243.296317 -22.260606
C -271.682053 243.569521 -21.994698
H -272.279031 244.408910 -21.617440
H -272.424308 242.777907 -22.010966
C -271.187770 243.922077 -23.448633
C -270.876541 245.256669 -23.815575
C -270.831257 246.324064 -22.739917
H -271.800080 246.825085 -22.610598
H -270.073516 247.076183 -22.986771
H -270.541173 245.911508 -21.774711
N -260.716006 235.782173 -24.048914
N -260.259799 238.270796 -17.088812
N -264.467959 236.892412 -28.863307
N -269.930735 241.376932 -27.286900
C -261.852493 235.575313 -27.112315
C -260.593795 235.628501 -26.522894
C -259.510166 236.250837 -27.225556
C -259.671669 236.783904 -28.527368
C -260.937767 236.753050 -29.101127
C -262.022588 236.125325 -28.407017
C -263.041359 234.927128 -26.333359
H -264.008761 235.324243 -26.623494
H -263.021254 235.127927 -25.268092
H -263.032783 233.846067 -26.456560
C -260.374021 234.913841 -25.165408
H -261.002991 234.027478 -25.080137
H -259.363022 234.482057 -25.154233
C -258.155144 236.363272 -26.565036
H -258.275030 236.497999 -25.489737
H -257.598538 237.243391 -26.915710
H -257.538226 235.474894 -26.743152
C -261.142126 237.420207 -30.476729
H -261.004580 236.698750 -31.272731
H -260.469608 238.256985 -30.683543
H -262.137897 237.867198 -30.538818
C -263.365293 235.941043 -29.109663
H -263.179364 235.883558 -30.187969
H -263.731283 234.938774 -28.855419
C -259.925977 235.755612 -23.073477
H -259.033087 235.122808 -23.078776
C -260.125723 236.541394 -21.855789
C -259.328070 236.254786 -20.763568
H -258.567247 235.477643 -20.812182
C -259.507055 236.951981 -19.581018
H -258.879420 236.694698 -18.753289
C -260.486483 237.960058 -19.457645
C -261.270419 238.262821 -20.557327
H -262.034760 239.036140 -20.502266
C -261.094952 237.560408 -21.740732
H -261.725368 237.808357 -22.568774
C -260.708967 238.689190 -18.205711
H -261.291766 239.608304 -18.303801
C -260.485576 238.996317 -15.842790
H -259.517576 239.139738 -15.400398
H -260.983189 238.324315 -15.111287
C -264.364891 237.900976 -28.109042
H -263.443318 238.131300 -27.620738
C -265.484050 238.834207 -27.822792
C -266.706413 238.736189 -28.455377
H -266.849203 237.979515 -29.191885
C -267.768474 239.594942 -28.136875
H -268.699415 239.475873 -28.638092
C -267.644025 240.580687 -27.175342
C -266.415747 240.695146 -26.559429
H -266.277865 241.444589 -25.814203
C -265.349878 239.833749 -26.879413
H -264.421796 239.943438 -26.370397
C -268.773191 241.469670 -26.793359
H -268.548225 242.208418 -26.054660
C -271.063160 242.238499 -26.887183
H -271.902029 241.596166 -26.581837
H -271.431383 242.737429 -27.783960
C -270.891965 243.286239 -25.786703
C -271.168489 242.933871 -24.432055
C -271.442140 241.469711 -24.023369
H -272.511662 241.261841 -24.014626
H -271.069991 241.220264 -23.037158
H -270.920432 240.767060 -24.681233
N -234.281439 264.081388 -0.304771
N -231.770430 271.063420 0.235938
N -239.409359 261.419600 -2.494620
N -244.312655 266.186571 -4.727357
C -236.313531 261.656041 -1.140612
C -234.922484 261.892398 -1.197469
C -234.115634 261.357757 -2.245700
C -234.688737 260.557652 -3.211836
C -236.082651 260.347010 -3.167005
C -236.893195 260.872230 -2.117229
C -237.197503 262.266327 -0.017819
H -238.229527 262.436344 -0.294154
H -236.855453 263.258203 0.233414
H -237.194752 261.631687 0.883392
C -234.270824 262.637257 -0.059974
H -234.822918 262.418729 0.880377
H -233.281848 262.205255 0.124940
C -232.611770 261.661143 -2.344963
H -232.399325 262.661011 -2.003394
H -232.210943 261.669473 -3.373241
H -232.046479 260.935803 -1.756278
C -236.723664 259.560064 -4.272859
H -236.815119 258.504706 -3.987100
H -236.165560 259.642034 -5.227507
H -237.714121 259.953219 -4.495075
C -238.396049 260.495368 -1.974170
H -238.548128 259.515677 -2.397950
H -238.639551 260.302784 -0.915029
C -233.219763 264.710886 -0.041797
H -232.343556 264.193554 0.337228
C -233.059963 266.167553 -0.200769
C -231.947220 266.766529 0.337376
H -231.206897 266.172052 0.852282
C -231.775431 268.145455 0.238097
H -230.908606 268.574518 0.676718
C -232.709711 268.965787 -0.406657
C -233.812183 268.365101 -0.964837
H -234.553703 268.963892 -1.472905
C -233.987356 266.983728 -0.860630
H -234.856686 266.550422 -1.290499
C -232.559548 270.428616 -0.497372
H -233.177958 270.928274 -1.232002
C -231.625027 272.520408 0.146837
H -230.561604 272.743035 0.008328
H -231.857863 272.921631 1.134540
C -239.107739 262.525490 -3.097951
H -238.077592 262.840094 -3.285310
C -240.124148 263.478305 -3.583018
C -241.492115 263.175267 -3.511524
H -241.834046 262.216551 -3.115288
C -242.441414 264.105819 -3.929157
H -243.487986 263.836880 -3.843545
C -242.054691 265.370536 -4.432324
C -240.686581 265.666156 -4.526204
H -240.346557 266.629855 -4.911544
C -239.734183 264.732258 -4.107734
H -238.687582 265.003790 -4.181282
C -243.049684 266.384581 -4.837491
H -242.627688 267.317721 -5.233192
C -245.304676 267.203005 -5.100483
H -245.998194 267.336900 -4.244252
H -245.950536 266.774827 -5.831383
C -244.831981 268.604660 -5.610836
C -244.669589 269.637421 -4.695796
C -244.762951 269.328009 -3.185115
H -245.783033 269.477205 -2.786905
H -244.093334 269.952709 -2.638578
H -244.443128 268.310770 -2.935917
N -233.509668 264.852876 -11.697541
N -233.448459 260.455179 -5.549703
N -237.282718 269.375959 -13.935297
N -243.235727 270.418261 -9.827756
C -234.565825 267.255408 -13.758100
C -233.332576 266.817207 -13.254071
C -232.317720 267.753450 -13.049660
C -232.518474 269.116643 -13.383785
C -233.761817 269.554068 -13.860914
C -234.777037 268.621802 -14.074789
C -235.683395 266.240409 -13.949041
H -236.683530 266.680126 -13.880565
H -235.702759 265.468728 -13.161050
H -235.549952 265.755638 -14.911028
C -233.054314 265.310385 -13.031904
H -233.578596 264.748674 -13.771267
H -232.002564 265.083200 -13.287464
C -230.996769 267.290241 -12.446373
H -231.147718 266.472091 -11.720208
H -230.539443 268.066810 -11.873434
H -230.280873 266.965477 -13.225141
C -234.019005 271.050289 -14.131417
H -233.788015 271.319198 -15.176932
H -233.443908 271.686265 -13.499621
H -235.056583 271.328158 -13.891459
C -236.077025 269.081180 -14.760595
H -235.869225 269.944705 -15.418868
H -236.329916 268.321029 -15.472537
C -232.738195 264.044555 -11.077933
H -231.780471 263.719906 -11.519764
C -233.044652 263.460799 -9.739493
C -232.237903 262.415066 -9.265461
H -231.393984 262.045695 -9.863733
C -232.513045 261.812612 -8.018545
H -231.874089 260.998598 -7.690200
C -233.601171 262.241747 -7.206683
C -234.396093 263.302873 -7.670527
H -235.243096 263.664601 -7.072016
C -234.123746 263.903080 -8.922541
H -234.764499 264.712214 -9.259020
C -233.924252 261.598633 -5.897118
H -234.605393 262.169135 -5.250827
C -233.774317 259.814865 -4.246849
H -232.837271 259.542588 -3.781104
H -234.202727 258.837308 -4.420845
C -237.306985 269.301264 -12.655070
H -236.426700 269.037411 -12.095212
C -238.527779 269.553037 -11.822969
C -239.719088 270.003317 -12.385746
H -239.763132 270.199562 -13.451681
C -240.875190 270.188821 -11.590929
H -241.777187 270.523793 -12.067502
C -240.878899 269.930513 -10.206855
C -239.683247 269.502957 -9.639722
H -239.643392 269.295470 -8.575039
C -238.523154 269.317299 -10.437096
H -237.622940 268.970746 -9.964036
C -242.105891 270.078789 -9.356433
H -241.978452 269.872236 -8.296377
C -244.463318 270.536914 -8.989847
H -245.226946 269.922379 -9.419590
H -244.871414 271.543319 -9.135134
C -244.429927 270.197823 -7.469411
C -244.685129 268.881823 -6.996495
C -244.796318 267.744974 -7.990707
H -245.833701 267.607725 -8.256134
H -244.413994 266.800118 -7.587461
H -244.188937 267.916268 -8.904784
N -232.103277 274.135581 -5.506783
N -231.131044 270.849403 -12.118065
N -236.917129 274.989106 -1.377704
N -243.172542 272.567489 -3.625297
C -233.699830 275.085678 -2.712352
C -232.443034 274.519233 -3.075144
C -231.809533 273.631614 -2.177782
C -232.409775 273.340431 -0.907524
C -233.677956 273.886852 -0.560242
C -234.312417 274.780912 -1.449696
C -234.405280 276.026254 -3.703126
H -235.490804 276.033682 -3.563131
H -234.239241 275.709311 -4.731713
H -234.045280 277.047440 -3.631550
C -231.714569 274.952916 -4.398507
H -231.964904 275.995783 -4.628475
H -230.633946 274.994311 -4.260126
C -230.470505 272.967284 -2.591178
H -230.407804 272.760882 -3.656100
H -230.338620 271.986507 -2.114194
H -229.630791 273.597643 -2.355034
C -234.379398 273.494131 0.781202
H -234.164047 274.210434 1.548777
H -234.096635 272.495992 1.134968
H -235.461761 273.438930 0.695848
C -235.623676 275.512809 -0.996399
H -235.653351 275.623816 0.086121
H -235.557733 276.550757 -1.352868
C -231.169799 273.766633 -6.329139
H -230.130752 274.039893 -6.203795
C -231.378506 272.964070 -7.516340
C -230.323408 272.821992 -8.463671
H -229.364014 273.282214 -8.324830
C -230.489328 272.098824 -9.617167
H -229.654510 272.020343 -10.333081
C -231.714626 271.492258 -9.854971
C -232.764300 271.615202 -8.897295
H -233.724270 271.159068 -9.043206
C -232.599962 272.344599 -7.743795
H -233.434137 272.432830 -7.028476
C -231.917427 270.746816 -11.082091
H -232.793002 270.107233 -11.041098
C -231.336815 270.109186 -13.340126
H -230.408284 269.579022 -13.603706
H -231.409389 270.830785 -14.169806
C -237.020438 273.923460 -2.050810
H -236.155455 273.323398 -2.363005
C -238.314541 273.418015 -2.474718
C -239.531172 274.018333 -2.065731
H -239.548595 274.860757 -1.404921
C -240.740301 273.558405 -2.515064
H -241.655347 274.059336 -2.186641
C -240.773675 272.482686 -3.388253
C -239.560762 271.866807 -3.779187
H -239.543537 271.031891 -4.449679
C -238.347519 272.328016 -3.327891
H -237.430229 271.835975 -3.664853
C -242.041955 272.011179 -3.909475
H -241.942428 271.155929 -4.559493
C -244.430621 272.120730 -4.165675
H -244.913750 272.985248 -4.634583
H -245.125863 271.888767 -3.327563
C -244.414348 270.954470 -5.163969
C -244.268288 271.227063 -6.550858
C -243.924855 272.645933 -7.064311
H -244.831859 273.220815 -7.261723
H -243.294810 272.633128 -7.977581
H -243.335352 273.191737 -6.366525
N -243.562464 175.710535 -204.975702
N -245.127081 172.037219 -211.147553
N -238.749328 179.107900 -203.091207
N -233.150825 179.272469 -207.809530
C -241.842096 177.629484 -203.004211
C -243.184953 177.512885 -203.371128
C -244.010253 178.663185 -203.434740
C -243.508729 179.919404 -203.095740
C -242.159022 180.035780 -202.756526
C -241.331409 178.888382 -202.683563
C -240.933464 176.381762 -202.967415
H -239.876447 176.606225 -203.139655
H -241.148867 175.702031 -203.766477
H -241.061673 175.840908 -202.012739
C -243.779262 176.121484 -203.593875
H -243.303461 175.388101 -202.936520
H -244.825116 176.097150 -203.226073
C -245.453879 178.550481 -203.890231
H -245.543835 177.791124 -204.644415
H -245.804506 179.463101 -204.385878
H -246.137658 178.307489 -203.046053
C -241.582343 181.416397 -202.483776
H -241.647231 181.624162 -201.417691
H -242.081959 182.222451 -203.027328
H -240.538646 181.491768 -202.833439
C -239.900653 178.993480 -202.144098
H -239.864129 179.815921 -201.449489
H -239.732107 178.126394 -201.487248
C -244.539995 175.145840 -205.518437
H -245.494263 174.987720 -204.979524
C -244.494004 174.643454 -206.890111
C -245.538308 173.839615 -207.290380
H -246.374439 173.598129 -206.610852
C -245.517335 173.316531 -208.568410
H -246.336781 172.689179 -208.838567
C -244.452876 173.585912 -209.485691
C -243.418093 174.408240 -209.093660
H -242.580494 174.641671 -209.773893
C -243.436264 174.928074 -207.810988
H -242.615296 175.549449 -207.533014
C -244.399504 173.019211 -210.832021
H -243.687282 173.496434 -211.535599
C -245.069858 171.471836 -212.487561
H -246.086592 171.450696 -212.846693
H -244.828332 170.408511 -212.387555
C -238.871757 179.156927 -204.361009
H -239.840944 179.141364 -204.819578
C -237.715047 179.226773 -205.317591
C -236.404714 179.358268 -204.887573
H -236.213354 179.434782 -203.834533
C -235.320426 179.373468 -205.801412
H -234.324328 179.462250 -205.426127
C -235.510010 179.257754 -207.175849
C -236.820507 179.149861 -207.609121
H -237.009782 179.061342 -208.661614
C -237.908353 179.135226 -206.692257
H -238.904659 179.034337 -207.064557
C -234.369720 179.227084 -208.153614
H -234.643844 179.157598 -209.191497
C -232.014561 179.211482 -208.775672
H -231.347315 178.406418 -208.452904
H -231.400958 180.093925 -208.655341
C -232.270413 179.038195 -210.282457
C -232.331523 177.745342 -210.809999
C -232.347275 176.512059 -209.866766
H -231.334506 176.131841 -209.726628
H -232.949699 175.709853 -210.243642
H -232.812627 176.717251 -208.889746
N -243.722182 185.693892 -210.715753
N -244.648073 182.032356 -204.146889
N -239.275604 185.917668 -215.329085
N -233.420317 182.001802 -213.882485
C -242.260671 186.561504 -213.638515
C -243.563238 186.238433 -213.149015
C -244.450303 185.594486 -213.983865
C -244.052277 185.309103 -215.315062
C -242.741001 185.608526 -215.791139
C -241.852621 186.259348 -214.963909
C -241.283156 187.232544 -212.718361
H -240.236329 187.023636 -212.981045
H -241.403056 186.855815 -211.690043
H -241.438708 188.313778 -212.723790
C -244.052545 186.685064 -211.747346
H -243.577032 187.628185 -211.524401
H -245.113489 186.968361 -211.759209
C -245.847452 185.188085 -213.437247
H -245.840640 184.894071 -212.382324
H -246.220269 184.305049 -213.916397
H -246.566100 186.005481 -213.559654
C -242.271875 185.209517 -217.206611
H -242.418295 186.031286 -217.923727
H -242.782925 184.329231 -217.547092
H -241.217415 184.917496 -217.247706
C -240.473126 186.741482 -215.545256
H -240.533065 186.951214 -216.616004
H -240.294408 187.734203 -215.161008
C -244.622707 185.449651 -209.804490
H -245.595574 185.949449 -209.802746
C -244.457050 184.503291 -208.673850
C -245.418262 184.493995 -207.619931
H -246.277634 185.160935 -207.636224
C -245.282127 183.637600 -206.515815
H -246.039427 183.666810 -205.714264
C -244.182233 182.761562 -206.435475
C -243.231094 182.754289 -207.499668
H -242.369714 182.090631 -207.476222
C -243.364542 183.616435 -208.603760
H -242.605766 183.596846 -209.404387
C -244.006886 181.868284 -205.263438
H -243.283563 181.061836 -205.419406
C -244.469303 181.144079 -202.979997
H -245.454435 180.796710 -202.625452
H -244.169841 181.751308 -202.151518
C -239.317876 184.787654 -214.700647
H -240.249795 184.353657 -214.306930
C -238.111524 183.977236 -214.442062
C -236.846269 184.346468 -214.971954
H -236.729305 185.231463 -215.607468
C -235.711309 183.596040 -214.677337
H -234.751917 183.924103 -215.095361
C -235.803355 182.451270 -213.843229
C -237.070024 182.067898 -213.331923
H -237.184307 181.189173 -212.686624
C -238.208844 182.820534 -213.627904
H -239.167886 182.500832 -213.201016
C -234.605685 181.669919 -213.484606
H -234.806360 180.790928 -212.850547
C -232.225514 181.244860 -213.503111
H -231.533753 181.940780 -213.075110
H -231.678785 180.954048 -214.416641
C -232.371219 180.009859 -212.541532
C -232.317477 180.169490 -211.147626
C -232.317686 181.577644 -210.567678
H -231.297449 181.927335 -210.463195
H -232.841884 181.608104 -209.593189
H -232.855779 182.305311 -211.177107
N -244.129490 175.924975 -216.342175
N -245.246974 183.333288 -216.424892
N -239.428655 172.019563 -214.828505
N -233.464068 175.416288 -213.073440
C -242.542641 173.041336 -215.805931
C -243.847846 173.561554 -215.584650
C -244.634684 173.106004 -214.468597
C -244.135525 172.106815 -213.598104
C -242.821077 171.610017 -213.807392
C -242.032764 172.055593 -214.925583
C -241.673292 173.561900 -217.002745
H -240.603589 173.481715 -216.844076
H -241.835471 174.628493 -217.188693
H -241.894615 173.031807 -217.908024
C -244.452339 174.540518 -216.616544
H -244.053165 174.303369 -217.614445
H -245.522796 174.346408 -216.696078
C -246.032345 173.711389 -214.190862
H -246.075640 174.767280 -214.480461
H -246.316669 173.702197 -213.128389
H -246.788804 173.181005 -214.724835
C -242.238587 170.595378 -212.806362
H -242.388514 169.573069 -213.123938
H -242.669247 170.698834 -211.796913
H -241.170605 170.747419 -212.691264
C -240.655200 171.382981 -215.248208
H -240.658294 170.351439 -214.869802
H -240.564305 171.248331 -216.327408
C -245.067649 176.791303 -216.465463
H -246.064969 176.509181 -216.751547
C -244.917565 178.232681 -216.255918
C -245.939942 179.107390 -216.645951
H -246.833670 178.734612 -217.083661
C -245.822952 180.481284 -216.495895
H -246.628762 181.127895 -216.819759
C -244.681410 181.020617 -215.946733
C -243.667449 180.144652 -215.535791
H -242.772286 180.522089 -215.104731
C -243.782028 178.768093 -215.691197
H -242.975509 178.117712 -215.376267
C -244.527687 182.472937 -215.805680
H -243.749133 182.757072 -215.138870
C -245.089826 184.778852 -216.285957
H -246.069438 185.208169 -216.021876
H -244.883845 185.219734 -217.279467
C -239.441118 173.104155 -214.171720
H -240.365138 173.611306 -213.861075
C -238.209587 173.771485 -213.786723
C -236.941592 173.192534 -214.021562
H -236.839273 172.222719 -214.474967
C -235.786921 173.859053 -213.696038
H -234.827465 173.382992 -213.907216
C -235.861212 175.126732 -213.124595
C -237.128425 175.696274 -212.867754
H -237.229107 176.671604 -212.425198
C -238.287083 175.027216 -213.193945
H -239.247182 175.507034 -212.994572
C -234.646384 175.866438 -212.814629
H -234.832211 176.828263 -212.353035
C -232.255149 176.162071 -212.794695
H -231.639135 176.231254 -213.717287
H -231.634941 175.534179 -212.156491
C -232.385368 177.580936 -212.202760
C -232.432214 178.715393 -213.064354
C -232.557610 178.543361 -214.575322
H -231.573025 178.512528 -215.082663
H -233.143107 179.350067 -215.023937
H -233.098029 177.641999 -214.808653
N -267.249326 58.935527 -51.690156
N -267.938264 63.089375 -45.575460
N -263.148610 54.634541 -53.884530
N -257.481226 53.642286 -49.754155
C -265.951088 56.651540 -53.730030
C -267.237265 57.026145 -53.232275
C -268.233700 56.045978 -53.023304
C -267.959418 54.703209 -53.346544
C -266.665350 54.328694 -53.817428
C -265.667493 55.305202 -54.035798
C -264.855752 57.713572 -53.926013
H -263.846356 57.306638 -53.851667
H -264.924247 58.454830 -53.143767
H -264.932129 58.231171 -54.892017
C -267.585397 58.514311 -53.022355
H -267.024578 59.123461 -53.764668
H -268.624390 58.714137 -53.282087
C -269.615989 56.438707 -52.426741
H -269.549988 57.233718 -51.706315
H -270.089550 55.623609 -51.848953
H -270.282641 56.768648 -53.209740
C -266.334812 52.852345 -54.075894
H -266.475623 52.616370 -55.119998
H -266.935503 52.171341 -53.440641
H -265.307002 52.601899 -53.831320
C -264.300012 54.918918 -54.715063
H -264.426423 54.073911 -55.367329
H -264.019389 55.715842 -55.432224
C -268.096144 59.692074 -51.078549
H -269.030194 60.000078 -51.525173
C -267.913467 60.234110 -49.743657
C -268.792659 61.232670 -49.279628
H -269.602661 61.595571 -49.882861
C -268.634984 61.795871 -48.036507
H -269.327202 62.574291 -47.715961
C -267.595469 61.373466 -47.218572
C -266.728321 60.358761 -47.672441
H -265.915533 60.003555 -47.069082
C -266.882898 59.798062 -48.920645
H -266.188526 59.024937 -49.249449
C -267.396066 61.976492 -45.913065
H -266.745367 61.404918 -45.260702
C -267.735545 63.690145 -44.276577
H -268.717033 63.910918 -43.815183
H -267.328635 64.689615 -44.457020
C -263.225602 54.659932 -52.604718
H -264.157240 54.870561 -52.048904
C -262.061250 54.418869 -51.767652
C -260.812026 54.032967 -52.324112
H -260.678994 53.880094 -53.388553
C -259.711676 53.857219 -51.525021
H -258.762165 53.572918 -51.996816
C -259.823566 54.061389 -50.142744
C -261.076670 54.424200 -49.581785
H -261.205715 54.588498 -48.518736
C -262.180732 54.599918 -50.383493
H -263.128592 54.896064 -49.915286
C -258.658093 53.923204 -49.288176
H -258.874243 54.083634 -48.229927
C -256.315233 53.534233 -48.912342
H -255.540991 54.192622 -49.344949
H -255.860933 52.548104 -49.049030
C -256.477516 53.812561 -47.394454
C -256.305260 55.118731 -46.930785
C -256.157625 56.298449 -47.933417
H -255.105677 56.482667 -48.197420
H -256.603656 57.213870 -47.538166
H -256.688076 56.141644 -48.847660
N -268.803434 49.361488 -45.431897
N -269.381725 52.871880 -52.071048
N -264.282316 48.516731 -41.284183
N -257.945936 51.248217 -43.534663
C -267.390127 48.358433 -42.626153
C -268.637642 48.894460 -42.996329
C -269.370783 49.724402 -42.107300
C -268.879102 49.986814 -40.837604
C -267.619710 49.471954 -40.482938
C -266.886091 48.635308 -41.364153
C -266.575945 47.481854 -43.608040
H -265.502183 47.507384 -43.465368
H -266.673918 47.833268 -44.639608
H -266.905091 46.445236 -43.529710
C -269.248218 48.486985 -44.318312
H -268.943715 47.462110 -44.539762
H -270.336895 48.401850 -44.182191
C -270.699983 50.357461 -42.528991
H -270.687972 50.603202 -43.595770
H -270.902979 51.314777 -42.059812
H -271.534871 49.688192 -42.289977
C -267.036186 49.836751 -39.142623
H -267.285225 49.082875 -38.370109
H -267.381123 50.810960 -38.797147
H -265.950317 49.933807 -39.225793
C -265.585198 47.932263 -40.902071
H -265.635040 47.779883 -39.818488
H -265.587067 46.906124 -41.250949
C -269.685659 49.729472 -46.259421
H -270.723637 49.414432 -46.134545
C -269.414101 50.585858 -47.452306
C -270.400095 50.727678 -48.403286
H -271.353054 50.228006 -48.263356
C -270.171168 51.501888 -49.561977
H -270.952790 51.578794 -50.280622
C -268.950238 52.161105 -49.801496
C -267.971027 52.037860 -48.840118
H -267.016919 52.533644 -48.987206
C -268.198253 51.257493 -47.681423
H -267.416787 51.170802 -46.963346
C -268.679492 52.961753 -51.033814
H -267.830537 53.630644 -50.995499
C -269.108222 53.667185 -53.298332
H -270.034270 54.174718 -53.568118
H -268.946453 52.980833 -54.122357
C -264.164872 49.612280 -41.965142
H -265.026057 50.193869 -42.283982
C -262.857211 50.180226 -42.389700
C -261.652275 49.607160 -41.973022
H -261.656023 48.739663 -41.305609
C -260.426041 50.127567 -42.422948
H -259.519577 49.646316 -42.088305
C -260.363436 51.238412 -43.304378
C -261.566703 51.826417 -43.703145
H -261.561739 52.686854 -44.380249
C -262.797036 51.304594 -43.251346
H -263.704879 51.777186 -43.594413
C -259.073099 51.775258 -43.826141
H -259.152561 52.652166 -44.483157
C -256.663242 51.760698 -44.075512
H -256.114115 50.931628 -44.536484
H -256.041391 51.984446 -43.237396
C -256.643813 52.965066 -45.083106
C -256.673414 52.741617 -46.468454
C -256.926883 51.330917 -46.971927
H -255.985270 50.796126 -47.162790
H -257.486562 51.357086 -47.886773
H -257.549941 50.736820 -46.271221
N -267.381991 59.287453 -40.300422
N -269.686169 52.196105 -39.713065
N -262.184872 62.216461 -42.498103
N -256.946924 57.711354 -44.682345
C -265.373181 61.817262 -41.149812
C -266.750064 61.533831 -41.208229
C -267.494331 62.080976 -42.262546
C -266.875793 62.939110 -43.233517
C -265.494132 63.197297 -43.186765
C -264.746701 62.659796 -42.130995
C -264.555149 61.194285 -40.020152
H -263.496948 61.071785 -40.292696
H -264.881118 60.180602 -39.762128
H -264.649587 61.793501 -39.123641
C -267.462319 60.721361 -40.066719
H -266.990862 60.922564 -39.126538
H -268.479697 61.111027 -39.887340
C -268.978283 61.728219 -42.363172
H -269.181448 60.707591 -42.014744
H -269.299249 61.746148 -43.392464
H -269.613737 62.410293 -41.781283
C -264.796437 64.050175 -44.297145
H -264.764134 65.097516 -44.019191
H -265.277493 63.985958 -45.252613
H -263.776064 63.700967 -44.513901
C -263.269719 63.084264 -41.987127
H -263.119720 64.085771 -42.417935
H -263.114744 63.243997 -40.928798
C -268.440611 58.610044 -40.035321
H -269.363378 59.081434 -39.662408
C -268.536782 57.154188 -40.183656
C -269.668767 56.494671 -39.643774
H -270.468774 57.042616 -39.135307
C -269.784051 55.113740 -39.733001
H -270.668599 54.636769 -39.293351
C -268.772128 54.352010 -40.369256
C -267.649056 55.013452 -40.929159
H -266.848130 54.460925 -41.430906
C -267.530752 56.396786 -40.834994
H -266.644529 56.877703 -41.266017
C -268.863737 52.887480 -40.449179
H -268.171747 52.438602 -41.178596
C -269.773223 50.737693 -39.791587
H -270.816939 50.482707 -39.930986
H -269.602508 50.305971 -38.800187
C -262.400691 61.123653 -43.093856
H -263.404345 60.779966 -43.281267
C -261.314557 60.226052 -43.569164
C -259.964119 60.574679 -43.496496
H -259.686927 61.529798 -43.106517
C -258.951001 59.694299 -43.904691
H -257.921610 59.996872 -43.818359
C -259.254026 58.435847 -44.399445
C -260.603050 58.095456 -44.494599
H -260.879093 57.135046 -44.873652
C -261.619645 58.979092 -44.085463
H -262.649804 58.673413 -44.159774
C -258.193088 57.473024 -44.794498
H -258.551396 56.540674 -45.184440
C -255.891525 56.744884 -45.045377
H -255.259951 56.601706 -44.186441
H -255.205194 57.224547 -45.777957
C -256.275029 55.346857 -45.546817
C -256.471373 54.272614 -44.624234
C -256.505451 54.526083 -43.115566
H -255.512039 54.397425 -42.713450
H -257.194510 53.856259 -42.565970
H -256.880153 55.522076 -42.874882
N -210.690734 151.162747 -145.176988
N -209.836375 153.977148 -138.402449
N -215.164365 151.366761 -149.431711
N -221.136109 154.833251 -147.192259
C -212.145731 150.625193 -148.042428
C -210.851799 150.934661 -147.630488
C -209.995727 151.720160 -148.474413
C -210.414863 152.162656 -149.741435
C -211.718100 151.874542 -150.137323
C -212.575512 151.083206 -149.301477
C -213.090542 149.797785 -147.108989
H -214.145727 149.997803 -147.269437
H -212.974922 150.042132 -146.063644
H -212.897525 148.730070 -147.220590
C -210.335258 150.326160 -146.314529
H -210.775323 149.340291 -146.137351
H -209.265889 150.089059 -146.434516
C -208.609740 152.108667 -148.005841
H -208.617460 152.262117 -146.931066
H -208.272393 153.064419 -148.434768
H -207.864574 151.341197 -148.255060
C -212.213045 152.438222 -151.472697
H -212.044435 151.721380 -152.268341
H -211.736328 153.378570 -151.774936
H -213.276707 152.691319 -151.405097
C -213.941429 150.624550 -149.812500
H -213.883731 150.559123 -150.899798
H -214.081933 149.580050 -149.502689
C -209.791888 151.322183 -144.320970
H -208.802914 150.864389 -144.439253
C -209.980536 152.107786 -143.101843
C -209.011638 152.017205 -142.129113
H -208.130240 151.390976 -142.270951
C -209.167794 152.718047 -140.946526
H -208.403416 152.614205 -140.212001
C -210.296041 153.534079 -140.703924
C -211.255544 153.642753 -141.686229
H -212.138767 154.264675 -141.537483
C -211.101870 152.936129 -142.869106
H -211.867276 153.030141 -143.603466
C -210.492148 154.261052 -139.447618
H -211.243945 155.054015 -139.475571
C -210.035679 154.699643 -137.151245
H -209.060805 155.038097 -136.846300
H -210.306325 153.975072 -136.356859
C -215.155954 152.409213 -148.712208
H -214.237008 152.826586 -148.356576
C -216.386772 153.132180 -148.289690
C -217.642184 152.783701 -148.748727
H -217.733802 151.982689 -149.448086
C -218.799391 153.445217 -148.301327
H -219.749785 153.135373 -148.669725
C -218.740083 154.477378 -147.379991
C -217.483911 154.842418 -146.938360
H -217.394765 155.635753 -146.229642
C -216.322880 154.179075 -147.387748
H -215.372468 154.479401 -147.011177
C -219.960335 155.158682 -146.861361
H -219.785016 155.957276 -146.170590
C -222.352464 155.487665 -146.655357
H -223.015326 154.711731 -146.235838
H -222.916641 155.874654 -147.495113
C -222.241594 156.594872 -145.603695
C -222.277591 156.251114 -144.227830
C -222.223297 154.775123 -143.773553
H -223.229219 154.372691 -143.619838
H -221.690371 154.638035 -142.848729
H -221.665755 154.153516 -144.484769
N -210.674021 161.628914 -149.953455
N -209.300310 154.320600 -150.767230
N -215.491828 165.122804 -147.739239
N -221.314923 161.275306 -145.819119
C -212.354722 164.361025 -149.045035
C -211.031095 163.867514 -148.973125
C -210.251365 164.205390 -147.886187
C -210.777213 165.064359 -146.894903
C -212.109156 165.532671 -146.956013
C -212.890618 165.204812 -148.044178
C -213.215398 163.965721 -150.211303
H -214.285045 163.981431 -149.962383
H -213.017755 162.936325 -150.501552
H -213.020769 164.620378 -151.082642
C -210.402267 163.054197 -150.131447
H -210.817945 163.404911 -151.071355
H -209.340639 163.300835 -150.277990
C -208.831940 163.623513 -147.772744
H -208.754405 162.613723 -148.155894
H -208.538989 163.504503 -146.738236
H -208.099523 164.251475 -148.316999
C -212.717420 166.386434 -145.827064
H -212.606020 167.450370 -146.065753
H -212.274759 166.168313 -144.866536
H -213.777738 166.176986 -145.641585
C -214.292816 165.860182 -148.197848
H -214.322289 166.836082 -147.732338
H -214.397741 166.131993 -149.251763
C -209.707919 160.821790 -150.225248
H -208.724209 161.180067 -150.563784
C -209.805707 159.355406 -150.130325
C -208.757645 158.578410 -150.674487
H -207.881784 159.042492 -151.147743
C -208.825156 157.188229 -150.635425
H -208.000653 156.620490 -151.077070
C -209.941623 156.533875 -150.046493
C -210.981252 157.309856 -149.481934
H -211.858334 156.841922 -149.015743
C -210.916185 158.703248 -149.525922
H -211.741705 159.275854 -149.092816
C -210.043268 155.065508 -150.020260
H -210.805082 154.664134 -149.320769
C -209.405626 152.859044 -150.742307
H -208.409877 152.437202 -150.594230
H -209.604675 152.542972 -151.751854
C -215.435804 163.958942 -147.181543
H -214.492552 163.451308 -146.989571
C -216.639229 163.195335 -146.759638
C -217.927766 163.750603 -146.842737
H -218.067757 164.770105 -147.200990
C -219.054875 162.998662 -146.486004
H -220.031571 163.461020 -146.578830
C -218.931454 161.666479 -146.034104
C -217.643730 161.117647 -145.928327
H -217.505275 160.093934 -145.581194
C -216.512833 161.872229 -146.285776
H -215.535366 161.407779 -146.205068
C -220.116125 160.841442 -145.694511
H -219.893033 159.832131 -145.334116
C -222.493950 160.448479 -145.511584
H -223.114853 160.476305 -146.386146
H -223.129678 160.963790 -144.773761
C -222.309207 158.965460 -145.057115
C -222.230397 157.952785 -146.015885
C -222.124500 158.327333 -147.512676
H -223.113456 158.384800 -147.936600
H -221.515444 157.608133 -148.074843
H -221.618552 159.275952 -147.708884
N -211.148344 160.326604 -138.591720
N -209.767673 164.851556 -144.531157
N -215.820270 156.507831 -136.634281
N -221.447364 156.738502 -140.897281
C -212.782331 158.090729 -136.663130
C -211.448462 158.309047 -137.123551
C -210.584555 157.207216 -137.351655
C -211.038554 155.893682 -137.084369
C -212.379618 155.679128 -136.650915
C -213.245557 156.776651 -136.413483
C -213.732898 159.289592 -136.446679
H -214.782254 159.046399 -136.554014
H -213.548578 160.078946 -137.198819
H -213.615357 159.707023 -135.460736
C -210.905378 159.745301 -137.271050
H -211.400398 160.368856 -136.516398
H -209.858489 159.763485 -136.985651
C -209.150684 157.437317 -137.908391
H -209.094023 158.294613 -138.599299
H -208.773020 156.609259 -138.507846
H -208.468954 157.595645 -137.102050
C -212.905023 154.247631 -136.454306
H -212.823735 153.903626 -135.417687
H -212.382795 153.537841 -137.103889
H -213.947834 154.176544 -136.726068
C -214.666103 156.543607 -135.773629
H -214.667814 155.633451 -135.151734
H -214.858922 157.312417 -135.032077
C -210.196499 160.998617 -139.159291
H -209.244136 161.123441 -138.685089
C -210.271868 161.676266 -140.475490
C -209.260323 162.569962 -140.886010
H -208.427818 162.754379 -140.255560
C -209.310809 163.256927 -142.109288
H -208.516642 163.948992 -142.388041
C -210.372659 163.066640 -142.960472
C -211.374017 162.156197 -142.560660
H -212.208370 161.979710 -143.191103
C -211.326506 161.471732 -141.332213
H -212.122326 160.784462 -141.045143
C -210.457417 163.804760 -144.245421
H -211.158353 163.394011 -144.930120
C -209.856275 165.587129 -145.809570
H -208.844816 165.696406 -146.244921
H -210.133699 166.621307 -145.598848
C -215.707507 156.630774 -137.910424
H -214.744017 156.745622 -138.441203
C -216.868594 156.640356 -138.776127
C -218.169014 156.400437 -138.256803
H -218.348143 156.178532 -137.201599
C -219.259300 156.461665 -139.080991
H -220.247756 156.284145 -138.637112
C -219.086026 156.764630 -140.452146
C -217.784747 156.981507 -140.976823
H -217.608015 157.215160 -142.030254
C -216.690665 156.919565 -140.149864
H -215.702497 157.108698 -140.589796
C -220.234601 156.877567 -141.331571
H -219.972232 157.093730 -142.378880
C -222.592673 156.880144 -141.762795
H -223.284309 157.611233 -141.319765
H -223.173668 155.962434 -141.671444
C -222.356374 157.260061 -143.265816
C -222.344951 158.617001 -143.682726
C -222.363767 159.719716 -142.639286
H -223.387090 160.038653 -142.387065
H -221.793283 160.590909 -142.991816
H -221.883090 159.406202 -141.722650
N -218.215034 50.588135 -111.699635
N -219.720505 54.706425 -117.805129
N -213.246038 49.719804 -108.097373
N -207.383883 53.223594 -110.566546
C -216.455035 49.427104 -109.167239
C -217.775429 49.884484 -109.360694
C -218.485548 50.545412 -108.320861
C -217.894364 50.714854 -107.078918
C -216.565480 50.281054 -106.899359
C -215.853379 49.612752 -107.932293
C -215.669449 48.736982 -110.311408
H -214.589490 48.843243 -110.262456
H -215.895706 49.184431 -111.281701
H -215.905043 47.674786 -110.324776
C -218.478197 49.566424 -110.660696
H -218.113606 48.604119 -111.025159
H -219.540937 49.370742 -110.439654
C -219.900096 51.096737 -108.546867
H -220.011912 51.453258 -109.574106
H -220.134148 51.975322 -107.954353
H -220.652973 50.335388 -108.314258
C -215.884283 50.552472 -105.583839
H -215.995696 49.703554 -104.885499
H -216.272921 51.448073 -105.099079
H -214.820152 50.754206 -105.750901
C -214.457492 48.985337 -107.671998
H -214.389258 48.715974 -106.614064
H -214.409936 48.007721 -108.135472
C -219.202896 50.960262 -112.396974
H -220.197543 50.542926 -112.218214
C -219.118183 51.956865 -113.501100
C -220.202918 52.109035 -114.337590
H -221.096642 51.515139 -114.172787
C -220.150709 53.016992 -115.413607
H -221.004289 53.098847 -116.045943
C -219.013169 53.803109 -115.682067
C -217.935686 53.667464 -114.832556
H -217.041196 54.258336 -115.004917
C -217.985697 52.753614 -113.757369
H -217.131637 52.662049 -113.126677
C -218.928562 54.748650 -116.831436
H -218.134811 55.481661 -116.791288
C -219.632348 55.646395 -118.950551
H -220.620921 56.093683 -119.076547
H -219.495810 55.069322 -119.858887
C -213.284478 50.884978 -108.654116
H -214.219212 51.416531 -108.825805
C -212.071158 51.608029 -109.123808
C -210.785582 51.105394 -108.884897
H -210.653887 50.177185 -108.325228
C -209.651751 51.776863 -109.377876
H -208.678486 51.347002 -109.182983
C -209.765370 52.973442 -110.126209
C -211.048755 53.489103 -110.345785
H -211.179510 54.411400 -110.915947
C -212.186253 52.815671 -109.850632
H -213.161012 53.237721 -110.054795
C -208.576196 53.674455 -110.693939
H -208.790312 54.603401 -111.234872
C -206.202186 53.901838 -111.155281
H -205.633463 53.180064 -111.755521
H -205.520333 54.090157 -110.355875
C -206.378619 55.200235 -112.013705
C -206.524469 55.122998 -113.406325
C -206.710889 53.759067 -114.045000
H -205.749286 53.334810 -114.378726
H -207.358461 53.831436 -114.896939
H -207.214391 53.042267 -113.366117
N -217.108263 59.984767 -105.603944
N -218.767238 52.707671 -105.640115
N -212.390222 63.576392 -107.897232
N -207.026708 59.822447 -111.041803
C -215.398114 62.754472 -106.328423
C -216.750344 62.357414 -106.297128
C -217.637591 62.942762 -107.210190
C -217.186288 63.948819 -108.125309
C -215.828402 64.322648 -108.171655
C -214.938753 63.746835 -107.256242
C -214.423926 62.092755 -105.356300
H -213.387987 62.095017 -105.733458
H -214.640871 61.034364 -105.189719
H -214.479375 62.581895 -104.392305
C -217.281883 61.370206 -105.199792
H -216.737871 61.512066 -104.288792
H -218.308062 61.645533 -104.887352
C -219.094802 62.472059 -107.219270
H -219.180121 61.408358 -106.974819
H -219.515583 62.569582 -108.206290
H -219.725803 63.028139 -106.508929
C -215.311693 65.345246 -109.232179
H -215.337695 66.353971 -108.839060
H -215.877967 65.339489 -110.141592
H -214.289467 65.114085 -109.577280
C -213.490006 64.283213 -107.195655
H -213.464107 65.332036 -107.518879
H -213.245951 64.343201 -106.144676
C -218.080473 59.192608 -105.326543
H -219.000361 59.536712 -104.821623
C -218.072328 57.760675 -105.633156
C -219.092165 56.950706 -105.075716
H -219.883083 57.367106 -104.438755
C -219.103471 55.584868 -105.313546
H -219.901848 54.987946 -104.855818
C -218.096916 54.989486 -106.120152
C -217.087949 55.802841 -106.696530
H -216.295181 55.381224 -107.327292
C -217.073453 57.170760 -106.453771
H -216.272792 57.770784 -106.902638
C -218.076878 53.542229 -106.360594
H -217.423015 53.237412 -107.194815
C -218.743030 51.266663 -105.878813
H -219.774145 50.936130 -105.953807
H -218.441794 50.750662 -104.963931
C -212.574063 62.539841 -108.593550
H -213.562699 62.130211 -108.729826
C -211.466921 61.799901 -109.263530
C -210.145007 62.257651 -109.270944
H -209.908949 63.185403 -108.799561
C -209.105465 61.521068 -109.866054
H -208.097722 61.903178 -109.836896
C -209.352768 60.302282 -110.473803
C -210.676224 59.855169 -110.487707
H -210.909657 58.921052 -110.949029
C -211.719311 60.594431 -109.891052
H -212.726492 60.207985 -109.908591
C -208.257780 59.487134 -111.069619
H -208.576265 58.574561 -111.531065
C -205.933625 58.999718 -111.605904
H -205.210259 58.824331 -110.829213
H -205.361108 59.612450 -112.335325
C -206.250284 57.636324 -112.229054
C -206.268658 56.459634 -111.423905
C -206.176384 56.548026 -109.900274
H -205.138627 56.467178 -109.605701
H -206.754050 55.766558 -109.373467
H -206.606272 57.473742 -109.513965
N -218.054797 60.850397 -116.915445
N -218.483183 64.249252 -110.328929
N -213.840001 57.197413 -119.945261
N -207.720511 56.288110 -116.478734
C -216.776274 58.924112 -119.311128
C -218.037652 59.126934 -118.661909
C -218.928989 58.047005 -118.480667
C -218.578641 56.778377 -118.979769
C -217.306698 56.573691 -119.603112
C -216.414674 57.651045 -119.794297
C -215.792140 60.092464 -119.478753
H -214.747840 59.772617 -119.541750
H -215.844329 60.736532 -118.613714
H -216.004057 60.699155 -120.367118
C -218.484377 60.544462 -118.251275
H -218.048161 61.275056 -118.964225
H -219.559326 60.676605 -118.393049
C -220.277838 58.248683 -117.723185
H -220.206624 58.964141 -116.924795
H -220.626543 57.339671 -117.204592
H -221.043753 58.597851 -118.400025
C -216.883149 55.171259 -120.058689
H -217.105458 55.035495 -121.105759
H -217.363508 54.377381 -119.456504
H -215.816690 54.989843 -119.936955
C -215.089118 57.463142 -120.631475
H -215.209638 56.685525 -121.362856
H -214.944423 58.351519 -121.273054
C -218.899096 61.457895 -116.148273
H -219.896717 61.725864 -116.471456
C -218.631745 61.869137 -114.782128
C -219.542341 62.728487 -114.129889
H -220.436052 63.078257 -114.612463
C -219.310298 63.168115 -112.849830
H -220.030890 63.841695 -112.381509
C -218.162403 62.757243 -112.182284
C -217.261565 61.879924 -112.825089
H -216.365593 61.537863 -112.341667
C -217.491128 61.443580 -114.110219
H -216.769622 60.776222 -114.586199
C -217.886205 63.233504 -110.839477
H -217.129032 62.657873 -110.318336
C -218.204071 64.724036 -108.993333
H -219.153310 64.805891 -108.424755
H -217.898018 65.767370 -109.091958
C -213.794138 57.080587 -118.670363
H -214.684000 57.146929 -118.014158
C -212.535123 56.858180 -117.973874
C -211.315183 56.647263 -118.679187
H -211.274006 56.620517 -119.760874
C -210.128826 56.487710 -118.007001
H -209.207123 56.341571 -118.590331
C -210.122343 56.533477 -116.607029
C -211.343726 56.720720 -115.899558
H -211.382103 56.759241 -114.818290
C -212.534228 56.880315 -116.574056
H -213.455497 57.038634 -115.993013
C -208.868660 56.410969 -115.881359
H -208.993933 56.438308 -114.797512
C -206.470207 56.196730 -115.762257
H -205.795565 56.962396 -116.181889
H -205.951526 55.277114 -116.051729
C -206.506704 56.296640 -114.215145
C -206.396459 57.554189 -113.620851
C -206.443072 58.839205 -114.488460
H -205.437522 59.143445 -114.821223
H -206.922742 59.662388 -113.952212
H -207.047040 58.733235 -115.363356
N -246.784533 246.972083 -240.859919
N -246.943188 242.950567 -234.459494
N -242.889257 247.476811 -245.925701
N -236.884434 243.524625 -245.392128
C -245.667983 248.007946 -243.871705
C -246.910417 247.651134 -243.253902
C -247.893961 247.050384 -244.011228
C -247.653341 246.841962 -245.389043
C -246.400781 247.174542 -245.995893
C -245.416615 247.782528 -245.245932
C -244.584083 248.631619 -243.039160
H -243.570829 248.443742 -243.432175
H -244.583708 248.198076 -242.029446
H -244.738372 249.709170 -242.967234
C -247.233587 248.016047 -241.786862
H -246.731794 248.946752 -241.570199
H -248.292899 248.293036 -241.659528
C -249.224151 246.606858 -243.330430
H -249.094210 246.255076 -242.304435
H -249.653443 245.750775 -243.808985
H -249.954203 247.424686 -243.322888
C -246.099185 246.857869 -247.471592
H -246.328120 247.716388 -248.118295
H -246.650114 245.996078 -247.796840
H -245.052565 246.574979 -247.651005
C -244.108087 248.303537 -245.954779
H -244.292987 248.571816 -246.994778
H -243.883375 249.273172 -245.541382
C -247.576373 246.672794 -239.867693
H -248.545815 247.165552 -239.725266
C -247.279842 245.667151 -238.821214
C -248.115146 245.594043 -237.667917
H -248.973358 246.255214 -237.547401
C -247.851152 244.679435 -236.639304
H -248.512587 244.659820 -235.757190
C -246.745904 243.807499 -236.735975
C -245.921873 243.864729 -237.899153
H -245.060826 243.206484 -238.012721
C -246.183181 244.785046 -238.927771
H -245.520254 244.814303 -239.808618
C -246.434799 242.852603 -235.646912
H -245.732776 242.061160 -235.929436
C -246.629332 242.000976 -233.375444
H -247.570964 241.629314 -232.929300
H -246.232648 242.562254 -232.558091
C -242.859454 246.314801 -245.361439
H -243.743434 245.854774 -244.887519
C -241.626919 245.499123 -245.290675
C -240.426375 245.903935 -245.941539
H -240.382840 246.822460 -246.534899
C -239.260663 245.145656 -245.823677
H -238.352179 245.501404 -246.330637
C -239.256325 243.957171 -245.051116
C -240.460487 243.539286 -244.419281
H -240.500096 242.626540 -243.816263
C -241.630128 244.299811 -244.538077
H -242.537203 243.951928 -244.021875
C -238.020703 243.164876 -244.878978
H -238.147808 242.251965 -244.277020
C -235.649205 242.755520 -245.197813
H -234.908008 243.429687 -244.817157
H -235.211317 242.519394 -246.180462
C -235.683577 241.469739 -244.297923
C -235.466284 241.551650 -242.917678
C -235.396412 242.923693 -242.267139
H -234.365892 243.272371 -242.263701
H -235.804837 242.896902 -241.241078
H -236.003648 243.680118 -242.766849
N -247.863977 237.540648 -246.909399
N -248.977956 244.926602 -246.455268
N -243.002876 233.588581 -246.174544
N -236.842570 236.911980 -244.947653
C -246.222288 234.644215 -246.722198
C -247.497596 235.143261 -246.322987
C -248.152316 234.622640 -245.153081
C -247.553696 233.580546 -244.405624
C -246.267702 233.104177 -244.792599
C -245.611886 233.615115 -245.965382
C -245.494522 235.234683 -247.977903
H -244.409091 235.152000 -247.950056
H -245.676684 236.307826 -248.084361
H -245.822158 234.755219 -248.876091
C -248.220147 236.173464 -247.218920
H -247.939263 235.994664 -248.264849
H -249.297550 235.978179 -247.183514
C -249.513096 235.202956 -244.682535
H -249.588767 236.271741 -244.906084
H -249.672198 235.133229 -243.599668
H -250.331105 234.699321 -245.151254
C -245.570877 232.039960 -243.926608
H -245.759191 231.037336 -244.279036
H -245.882099 232.084676 -242.872885
H -244.491811 232.191337 -243.928747
C -244.276385 232.970150 -246.481524
H -244.236671 231.920374 -246.163589
H -244.312398 232.896455 -247.566284
C -248.813054 238.406085 -246.874632
H -249.841848 238.134965 -247.056818
C -248.636751 239.832666 -246.606025
C -249.700969 240.720745 -246.824552
H -250.644429 240.368288 -247.173660
C -249.564840 242.083174 -246.614550
H -250.405712 242.741426 -246.805485
C -248.361005 242.597044 -246.175144
C -247.302610 241.706329 -245.934915
H -246.358616 242.063878 -245.592426
C -247.437068 240.341604 -246.150634
H -246.596447 239.680124 -245.968877
C -248.189076 244.038307 -245.974017
H -247.333895 244.288977 -245.389987
C -248.802877 246.361322 -246.257057
H -249.748598 246.769116 -245.858354
H -248.713218 246.857309 -247.238899
C -242.936796 234.633558 -245.464434
H -243.821397 235.116761 -245.021934
C -241.662129 235.284613 -245.190623
C -240.425694 234.727428 -245.601998
H -240.378115 233.786020 -246.115092
C -239.234776 235.380607 -245.378110
H -238.303099 234.922928 -245.724550
C -239.240147 236.612611 -244.735311
C -240.473347 237.159206 -244.302843
H -240.520553 238.106810 -243.800336
C -241.668215 236.503630 -244.527029
H -242.602015 236.965645 -244.191971
C -237.991051 237.339953 -244.529841
H -238.120901 238.272528 -243.999486
C -235.602825 237.647172 -244.772080
H -235.096385 237.770641 -245.752067
H -234.910230 236.989099 -244.247809
C -235.661410 239.028648 -244.094468
C -235.807544 240.207576 -244.878654
C -236.109859 240.119195 -246.367012
H -235.187098 240.122293 -246.984756
H -236.745460 240.945093 -246.698129
H -236.677263 239.230054 -246.584159
N -245.966331 236.698384 -235.751553
N -248.255875 233.369533 -241.871599
N -240.939541 240.008883 -234.263111
N -235.907566 240.466434 -239.569966
C -244.016443 238.512252 -233.897968
C -245.399149 238.408685 -234.110687
C -246.228325 239.554640 -234.014358
C -245.686654 240.791430 -233.668919
C -244.300267 240.896169 -233.484429
C -243.467759 239.752686 -233.571492
C -243.107621 237.271090 -234.035835
H -242.073079 237.510530 -234.316811
H -243.416995 236.636370 -234.837804
H -243.124363 236.677955 -233.106737
C -246.020070 237.030276 -234.337965
H -245.469427 236.265050 -233.783724
H -247.020246 236.979512 -233.853855
C -247.721925 239.459347 -234.302670
H -247.901037 238.743728 -235.079385
H -248.128468 240.395052 -234.701660
H -248.305315 239.166187 -233.401924
C -243.691108 242.261079 -233.206382
H -243.630476 242.408737 -232.133565
H -244.251943 243.092299 -233.641263
H -242.690852 242.361555 -233.669330
C -241.977169 239.835650 -233.199091
H -241.858166 240.617331 -232.471691
H -241.733266 238.935490 -232.616875
C -247.005866 236.159916 -236.205231
H -247.894930 235.966958 -235.570045
C -247.121563 235.735431 -237.593966
C -248.211456 234.950228 -237.912187
H -248.966125 234.667049 -237.156434
C -248.340963 234.499722 -239.206609
H -249.190948 233.884588 -239.412706
C -247.386152 234.825367 -240.222433
C -246.306828 235.629281 -239.910394
H -245.550702 235.904602 -240.667565
C -246.173877 236.076300 -238.611858
H -245.321480 236.685123 -238.398618
C -247.491630 234.335239 -241.590627
H -246.862864 234.854299 -242.342929
C -248.356653 232.880624 -243.233844
H -249.412909 232.873654 -243.471714
H -248.105516 231.816034 -243.221439
C -241.210335 240.127653 -235.501409
H -242.230980 240.132040 -235.842614
C -240.168596 240.256959 -236.577779
C -238.810816 240.371502 -236.298091
H -238.496497 240.390215 -235.275234
C -237.836392 240.443515 -237.326783
H -236.798644 240.516644 -237.066923
C -238.186767 240.403626 -238.669689
C -239.544966 240.312823 -238.951353
H -239.857253 240.282147 -239.974525
C -240.522772 240.241072 -237.919110
H -241.560301 240.155748 -238.176727
C -237.163851 240.433804 -239.770729
H -237.559145 240.420900 -240.768565
C -234.887536 240.465772 -240.660618
H -234.185300 239.648747 -240.463682
H -234.260100 241.342511 -240.564764
C -235.319611 240.375793 -242.129827
C -235.444324 239.115474 -242.714985
C -235.351424 237.833134 -241.848311
H -234.325462 237.451689 -241.848457
H -235.997775 237.050740 -242.194724
H -235.701026 237.980847 -240.817105
N -242.887047 236.506214 -42.644213
N -244.993178 232.828467 -36.329123
N -237.487096 237.341579 -45.974292
N -231.788413 234.373501 -42.849505
C -240.849195 237.548089 -45.143352
C -242.158951 237.036879 -44.994159
C -242.670937 236.253539 -46.009032
C -241.893132 236.013636 -47.185907
C -240.575395 236.502967 -47.318711
C -240.060928 237.293188 -46.311198
C -240.279207 238.373271 -44.023072
H -239.192117 238.321879 -43.994126
H -240.614627 237.995776 -43.037108
H -240.585107 239.419898 -44.119348
C -243.065783 237.423625 -43.780089
H -242.819453 238.432420 -43.482231
H -244.102676 237.542622 -44.083138
C -244.072760 235.646329 -45.825169
H -244.308675 235.370360 -44.783754
H -244.161979 234.709086 -46.347985
H -244.837326 236.344749 -46.170605
C -239.690824 236.160232 -48.553653
H -239.756578 236.941998 -49.327488
H -239.948072 235.206603 -48.978029
H -238.644360 236.030799 -48.303401
C -238.677704 237.972349 -46.536953
H -238.474926 238.156569 -47.603719
H -238.761675 238.987434 -46.162407
C -243.944744 236.139812 -41.983008
H -244.934668 236.486850 -42.259687
C -243.954374 235.243155 -40.796078
C -245.142881 235.102205 -40.022854
H -246.046159 235.631783 -40.295112
C -245.186582 234.289771 -38.873690
H -246.120574 234.214455 -38.294249
C -244.043365 233.590503 -38.466373
C -242.859098 233.713515 -39.251466
H -241.956347 233.187618 -38.971950
C -242.813720 234.532007 -40.400196
H -241.880127 234.617160 -40.978845
C -244.062991 232.748472 -37.239223
H -243.220308 232.057851 -37.163693
C -245.009073 231.991850 -35.106153
H -245.980063 231.503081 -35.003755
H -245.042491 232.649631 -34.250022
C -237.528988 236.224840 -45.321828
H -238.447534 235.658828 -45.163309
C -236.343673 235.609225 -44.716206
C -235.064929 236.159861 -44.916612
H -234.914366 237.045319 -45.544982
C -233.965348 235.593264 -44.297541
H -232.998477 236.058118 -44.467535
C -234.107525 234.457068 -43.457387
C -235.380444 233.891968 -43.274819
H -235.531976 233.013322 -42.636532
C -236.483484 234.460142 -43.896448
H -237.453690 234.003758 -43.718068
C -232.961801 233.870243 -42.758220
H -233.191503 232.978026 -42.153511
C -230.654649 233.810699 -42.132048
H -230.223703 234.610492 -41.566560
H -229.849390 233.593652 -42.863555
C -230.868429 232.578798 -41.177812
C -231.219438 232.763489 -39.815584
C -231.586591 234.165333 -39.316793
H -230.707241 234.667869 -38.963845
H -232.348219 234.128871 -38.507899
H -232.036035 234.795826 -40.084254
N -240.289254 226.697954 -47.769901
N -242.421609 233.861353 -48.487149
N -235.696180 223.565737 -44.883316
N -231.067954 227.857749 -41.768428
C -238.512413 224.091304 -46.698421
C -239.877578 224.411000 -46.849834
C -240.852413 223.855530 -45.949791
C -240.469901 222.953630 -44.926024
C -239.102818 222.658635 -44.761429
C -238.124629 223.204540 -45.662798
C -237.447693 224.722670 -47.658257
H -236.472689 224.807894 -47.219626
H -237.708838 225.751575 -47.931117
H -237.331458 224.152274 -48.572213
C -240.312269 225.274639 -48.057309
H -239.630916 225.087141 -48.912072
H -241.268652 224.918752 -48.406528
C -242.332559 224.246261 -46.074412
H -242.452033 225.281126 -46.416536
H -242.886693 224.208250 -45.115322
H -242.820393 223.599034 -46.767556
[truncated: 2,682,264 more chars]
