# Supplementary material for: Introducing chirality in porous organic cages through solid-state interactions
Source: Chem Sci. 2024 Sep 18;15(40):16519–28. doi: 10.1039/d4sc04430d (PMC11420649; doi:10.1039/d4sc04430d)
Supplement: SC-015-D4SC04430D-s004 [file SC-015-D4SC04430D-s004.xyz]

83028

N 2.509393 -267.372241 241.779628
N 6.410481 -273.882682 240.599284
N 1.523389 -263.045569 246.551204
N 4.548944 -264.872560 252.536218
C 1.370149 -264.543157 243.403173
C 1.898057 -264.946913 242.094515
C 2.655781 -264.051125 241.329687
C 2.853060 -262.743736 241.854002
C 2.347529 -262.353924 243.171870
C 1.582656 -263.242163 243.938314
C 0.573296 -265.530337 244.248938
H 0.616723 -265.335849 245.324929
H 0.985251 -266.551441 244.074414
H -0.476280 -265.516637 244.014749
C 1.555816 -266.319264 241.461898
H 0.551907 -266.575622 241.845802
H 1.435648 -266.238038 240.388774
C 3.281760 -264.505778 239.928686
H 3.592859 -265.562217 239.871527
H 4.205624 -263.999761 239.663060
H 2.577225 -264.337473 239.164646
C 2.645185 -260.966551 243.782134
H 1.837949 -260.240391 243.634025
H 3.589938 -260.590287 243.367837
H 2.774086 -260.994297 244.853773
C 0.883402 -262.751764 245.318881
H 0.663751 -261.675890 245.330845
H -0.121687 -263.150203 245.391412
C 2.906059 -268.225009 240.829937
H 2.557746 -268.163669 239.827156
C 3.841984 -269.366420 240.972914
C 4.017246 -270.358607 239.933956
H 3.485384 -270.286948 239.032785
C 4.867851 -271.471647 240.043006
H 4.969168 -272.224525 239.224086
C 5.572038 -271.622877 241.193137
C 5.414421 -270.619709 242.224152
H 5.942824 -270.698597 243.126491
C 4.557742 -269.506852 242.117343
H 4.446594 -268.754989 242.936835
C 6.454548 -272.806362 241.338433
H 7.142189 -272.696338 242.128796
C 7.287403 -275.061431 240.747919
H 7.788554 -275.350935 239.767090
H 6.655086 -275.911986 240.932840
C 2.663489 -263.670025 246.541988
H 3.243384 -264.002122 245.617332
C 3.289671 -264.006950 247.778537
C 2.720900 -263.560369 249.050018
H 1.812480 -262.933301 249.152128
C 3.299078 -263.928687 250.208434
H 2.819821 -263.573874 251.170301
C 4.465372 -264.755834 250.134314
C 5.048035 -265.183634 248.863988
H 5.949944 -265.820659 248.763377
C 4.468226 -264.813561 247.701794
H 4.939282 -265.177351 246.738931
C 5.065945 -265.192305 251.351972
H 5.981054 -265.812390 251.166545
C 5.126107 -265.329662 253.747534
H 4.338525 -265.805165 254.347773
H 5.314160 -264.450241 254.385946
C 6.392489 -266.280776 253.616495
C 6.252812 -267.680453 253.544951
C 4.866274 -268.263992 253.393262
H 4.366304 -268.436307 254.371606
H 4.934385 -269.205535 252.791785
H 4.214039 -267.619776 252.854529
N 12.159227 -261.692431 242.557122
N 4.974151 -261.549840 240.904881
N 15.351012 -263.510545 247.390032
N 11.107883 -265.667926 252.915724
C 14.790802 -262.328438 244.302666
C 14.476912 -262.465034 242.950579
C 15.069866 -263.530035 242.112777
C 16.002708 -264.432655 242.611834
C 16.292235 -264.308903 243.970380
C 15.708799 -263.241767 244.810452
C 14.119161 -261.188212 245.224190
H 14.039373 -261.417360 246.278927
H 13.081465 -260.993329 244.999052
H 14.661397 -260.265983 245.117331
C 13.577115 -261.393734 242.361682
H 13.732724 -260.420202 242.856502
H 13.930844 -261.243219 241.320031
C 14.686561 -263.717338 240.658013
H 13.639556 -263.426283 240.560198
H 14.759200 -264.762612 240.290227
H 15.317701 -263.131833 239.989777
C 17.230234 -265.347718 244.542493
H 18.261557 -265.017905 244.495220
H 17.212283 -266.330507 244.025302
H 16.919282 -265.533737 245.581917
C 16.160986 -263.008200 246.253997
H 17.192671 -263.385028 246.296661
H 16.259979 -261.933151 246.441810
C 11.439433 -261.508727 241.571645
H 11.865405 -261.155932 240.625888
C 9.990022 -261.731159 241.596642
C 9.269606 -261.274932 240.548702
H 9.766877 -260.776912 239.724703
C 7.891046 -261.435507 240.550586
H 7.365355 -261.059255 239.729060
C 7.192891 -262.061613 241.599053
C 7.916386 -262.538375 242.637142
H 7.414099 -263.029681 243.462660
C 9.297088 -262.372573 242.638180
H 9.826198 -262.739876 243.461515
C 5.730804 -262.215766 241.632412
H 5.343438 -262.935348 242.329977
C 3.518155 -261.702028 240.942311
H 3.245960 -261.902828 239.916575
H 3.030210 -260.721551 241.194696
C 14.289050 -264.169515 247.243861
H 13.931979 -264.420748 246.263844
C 13.447097 -264.637560 248.385577
C 13.824792 -264.484937 249.706092
H 14.763191 -264.035935 249.916426
C 12.994123 -264.888297 250.776306
H 13.317015 -264.739239 251.781117
C 11.758133 -265.457887 250.562108
C 11.390088 -265.632508 249.241183
H 10.445674 -266.070785 249.032939
C 12.223733 -265.228263 248.167346
H 11.897061 -265.365453 247.162479
C 10.845432 -265.849704 251.687767
H 9.927728 -266.301284 251.394573
C 10.189331 -266.028075 254.037796
H 10.009669 -265.144801 254.719017
H 10.730638 -266.706905 254.648189
C 8.812016 -266.614535 253.755202
C 7.676532 -265.750630 253.694460
C 7.837319 -264.228962 253.705518
H 7.708582 -263.785801 254.726362
H 7.117074 -263.742601 253.100829
H 8.809679 -263.958013 253.255250
N 12.504632 -273.112256 242.213269
N 16.269320 -266.821282 241.433660
N 8.438023 -275.322882 246.585505
N 7.334361 -270.966953 252.513403
C 10.376630 -275.203512 243.618429
C 10.689258 -274.747386 242.323975
C 9.671615 -274.631555 241.424499
C 8.355081 -275.006342 241.801458
C 8.041270 -275.435169 243.105087
C 9.055786 -275.560636 244.005779
C 11.477850 -275.297770 244.609830
H 11.091216 -275.195400 245.656325
H 12.169899 -274.482160 244.511433
H 12.052512 -276.244474 244.445208
C 12.156143 -274.482470 241.855407
H 12.824521 -275.170773 242.328744
H 12.346288 -274.781962 240.789268
C 9.993934 -274.080108 240.036922
H 10.746552 -273.317399 240.065295
H 9.131735 -273.562492 239.661398
H 10.355219 -274.880000 239.307824
C 6.588601 -275.748849 243.552893
H 6.412645 -276.812669 243.386620
H 5.853893 -275.173215 243.041385
H 6.348627 -275.467672 244.611638
C 8.744592 -276.195315 245.374327
H 7.936170 -276.894867 245.293167
H 9.592208 -276.862637 245.552643
C 13.203067 -272.503195 241.328953
H 13.515200 -272.979725 240.349648
C 13.668337 -271.131636 241.523131
C 14.616994 -270.660334 240.578619
H 14.996558 -271.285233 239.711545
C 15.108414 -269.380872 240.742101
H 15.850215 -269.055057 239.997217
C 14.661749 -268.533005 241.853229
C 13.696181 -268.995289 242.787500
H 13.324238 -268.369667 243.656784
C 13.207638 -270.279628 242.626764
H 12.471618 -270.613275 243.372965
C 15.190369 -267.187068 242.057460
H 14.594983 -266.530272 242.786197
C 16.795917 -265.482014 241.641186
H 16.964432 -265.055263 240.662826
H 17.816617 -265.596002 241.951714
C 8.383499 -274.043237 246.563523
H 8.537369 -273.520203 245.639810
C 8.120218 -273.161656 247.784022
C 7.799129 -273.678879 249.040077
H 7.714557 -274.746208 249.138766
C 7.601920 -272.835217 250.189276
H 7.369976 -273.276859 251.140944
C 7.718917 -271.446053 250.121246
C 8.016507 -270.925549 248.863644
H 8.112675 -269.858909 248.767768
C 8.213892 -271.772094 247.710428
H 8.457883 -271.333352 246.759311
C 7.557442 -270.541884 251.334828
H 7.647814 -269.484269 251.152031
C 7.203776 -270.074153 253.724089
H 7.907810 -270.439507 254.419940
H 6.237093 -270.236756 254.257888
C 7.385094 -268.547918 253.605281
C 8.667499 -268.013162 253.683290
C 9.912151 -268.954388 253.682407
H 10.138729 -269.160794 254.704315
H 10.792568 -268.535677 253.174478
H 9.797944 -269.902515 253.125770
N 57.128122 -212.717075 279.454291
N 61.206270 -218.772551 281.012975
N 54.660023 -210.567299 274.328510
N 56.435683 -214.684211 268.339915
C 55.379702 -210.705305 277.628346
C 55.241566 -211.204334 278.924614
C 53.951554 -211.434218 279.517204
C 52.801314 -211.130499 278.834802
C 52.945153 -210.658308 277.529029
C 54.231549 -210.419071 276.934613
C 56.786581 -210.486588 276.969120
H 56.832539 -210.561898 275.877405
H 57.509167 -211.257848 277.220344
H 57.145056 -209.512467 277.290323
C 56.485097 -211.392799 279.734104
H 57.208451 -210.637562 279.468963
H 56.220244 -211.135451 280.798863
C 53.799502 -212.032330 280.902185
H 54.621049 -212.740171 281.049755
H 52.908015 -212.625745 281.029191
H 53.760144 -211.247440 281.701414
C 51.700961 -210.421186 276.743865
H 51.333692 -209.381145 276.879391
H 50.885746 -211.070668 277.030864
H 51.913377 -210.664227 275.673860
C 54.376110 -209.738202 275.572225
H 53.489949 -209.099664 275.459376
H 55.159520 -209.006691 275.631591
C 57.530932 -213.321608 280.456235
H 57.391835 -212.875022 281.473208
C 58.222411 -214.647507 280.360983
C 58.821226 -215.100769 281.486057
H 58.769440 -214.495975 282.417041
C 59.513759 -216.334664 281.428631
H 59.974096 -216.646837 282.315357
C 59.623918 -217.153938 280.244923
C 59.006240 -216.711159 279.124971
H 59.066250 -217.315943 278.193933
C 58.316822 -215.472123 279.180721
H 57.861499 -215.151594 278.294390
C 60.375674 -218.449390 280.156677
H 60.174866 -219.107482 279.301786
C 61.956722 -220.061394 280.921375
H 61.798749 -220.524817 281.882345
H 63.025646 -219.862941 280.887581
C 54.765574 -211.847638 274.308797
H 54.627082 -212.405408 275.212048
C 55.095170 -212.682519 273.066894
C 55.202579 -212.125140 271.806222
H 55.021976 -211.061961 271.713577
C 55.562611 -212.921350 270.649394
H 55.648194 -212.448695 269.698042
C 55.827252 -214.301569 270.714338
C 55.697437 -214.863833 271.970572
H 55.890046 -215.925418 272.063404
C 55.335625 -214.065027 273.131089
H 55.261283 -214.533896 274.085137
C 56.253391 -215.152334 269.504468
H 56.406358 -216.209649 269.678322
C 56.888588 -215.521738 267.140651
H 57.772089 -215.074398 266.666879
H 56.156330 -215.398055 266.393700
C 57.212790 -217.036729 267.267179
C 58.524699 -217.479088 267.506213
C 59.580022 -216.456687 267.841362
H 60.156512 -216.183976 266.934249
H 60.273674 -216.840104 268.536514
H 59.137515 -215.547424 268.359735
N 48.250915 -219.136950 277.216989
N 50.649638 -212.443040 279.459020
N 49.694345 -223.275100 272.354750
N 54.598378 -220.946379 267.485999
C 48.157243 -221.951936 275.330820
C 48.106121 -221.579939 276.713045
C 48.647568 -222.460232 277.610821
C 49.202831 -223.723636 277.136343
C 49.276885 -224.079720 275.751255
C 48.730168 -223.207347 274.850168
C 47.597870 -220.979044 274.348487
H 48.073623 -221.115550 273.335715
H 47.788977 -219.942065 274.639493
H 46.517576 -221.075506 274.304713
C 47.364244 -220.267154 277.254889
H 46.527521 -220.060098 276.642541
H 46.852393 -220.410572 278.239800
C 48.647584 -222.035614 279.106444
H 48.783492 -220.964478 279.261356
H 49.485804 -222.491010 279.581190
H 47.712051 -222.289784 279.648847
C 49.970103 -225.411662 275.219121
H 49.244097 -226.197700 275.140111
H 50.754737 -225.743810 275.842780
H 50.496462 -225.321044 274.236681
C 48.657846 -223.673627 273.354555
H 48.593727 -224.760310 273.265183
H 47.683204 -223.340772 273.040013
C 48.154297 -218.308088 278.235256
H 47.450956 -218.443600 279.096345
C 48.946352 -217.099776 278.360480
C 48.588466 -216.151531 279.410313
H 47.751621 -216.304549 280.128390
C 49.290599 -214.978952 279.545423
H 48.977388 -214.263048 280.362984
C 50.374902 -214.722343 278.636538
C 50.748004 -215.680734 277.598491
H 51.581110 -215.520611 276.878593
C 50.040909 -216.853404 277.459717
H 50.345016 -217.568896 276.639070
C 51.111906 -213.475464 278.746956
H 52.077499 -213.498663 278.169384
C 51.383309 -211.201266 279.564658
H 51.446542 -210.928405 280.627036
H 50.745649 -210.386840 279.247369
C 50.688558 -222.575989 272.664807
H 50.842033 -222.252535 273.694832
C 51.708059 -222.135233 271.658310
C 51.711848 -222.554565 270.300075
H 50.972527 -223.235919 269.960520
C 52.652076 -222.089621 269.356248
H 52.610739 -222.427058 268.315997
C 53.620075 -221.190016 269.738782
C 53.632288 -220.788357 271.099043
H 54.364758 -220.097413 271.435851
C 52.689247 -221.255220 272.046105
H 52.721315 -220.909499 273.085414
C 54.595268 -220.652600 268.745809
H 55.310093 -219.981950 269.165976
C 55.546360 -220.390294 266.493554
H 54.968419 -219.939212 265.735511
H 56.081033 -221.221850 265.917611
C 56.571401 -219.363237 266.957956
C 56.230844 -217.981016 267.019896
C 54.786100 -217.500923 266.825375
H 54.663254 -217.313297 265.775451
H 54.499699 -216.588335 267.432584
H 54.047398 -218.214636 267.157380
N 58.409425 -224.106515 278.801276
N 51.002359 -224.818221 278.547197
N 63.033213 -221.833681 275.066259
N 60.844058 -219.691089 268.801494
C 61.480893 -223.206076 277.825793
C 60.651554 -223.159562 279.030696
C 60.755884 -222.100247 279.997035
C 61.711328 -221.112030 279.778984
C 62.518392 -221.147246 278.562046
C 62.424347 -222.207844 277.595847
C 61.343783 -224.341556 276.758734
H 61.640244 -224.065096 275.743667
H 60.301833 -224.617407 276.705523
H 61.935385 -225.229504 276.977797
C 59.714857 -224.318175 279.338794
H 60.176312 -225.253007 278.888749
H 59.672314 -224.497008 280.412280
C 59.815258 -222.013179 281.282757
H 58.825239 -222.378913 281.104586
H 59.608847 -220.984936 281.671645
H 60.233533 -222.588009 282.063259
C 63.489023 -220.019217 278.278733
H 64.489303 -220.280621 278.577325
H 63.148150 -219.066988 278.784897
H 63.566645 -219.802340 277.218921
C 63.431855 -222.337082 276.337303
H 64.375216 -221.889524 276.565561
H 63.736133 -223.392476 276.161795
C 57.377132 -224.388124 279.549368
H 57.465617 -224.758768 280.546008
C 55.986858 -224.263168 279.163819
C 54.965389 -224.819782 279.965313
H 55.186524 -225.324163 280.861454
C 53.641389 -224.752882 279.618193
H 52.880049 -225.205010 280.255950
C 53.299221 -224.122879 278.461134
C 54.317031 -223.546253 277.670245
H 54.092659 -223.048661 276.771175
C 55.644914 -223.618039 278.014939
H 56.411332 -223.174470 277.376251
C 51.908925 -224.066473 278.063009
H 51.714958 -223.340081 277.319040
C 49.619674 -224.763097 278.146724
H 48.945678 -224.633314 279.054111
H 49.380988 -225.760761 277.763547
C 61.887777 -221.256063 274.950064
H 61.144413 -221.079429 275.793826
C 61.465452 -220.788807 273.665022
C 62.345136 -220.848695 272.505714
H 63.370895 -221.222292 272.534234
C 61.914705 -220.448703 271.289851
H 62.621846 -220.524726 270.416053
C 60.590340 -219.975205 271.192262
C 59.716804 -219.892684 272.354767
H 58.687624 -219.530095 272.322535
C 60.148886 -220.293585 273.574918
H 59.439645 -220.229641 274.447451
C 60.104902 -219.589399 269.902762
H 59.066858 -219.215920 269.958174
C 60.355847 -219.337405 267.513465
H 60.559200 -220.195512 266.803824
H 61.012473 -218.593262 267.086112
C 58.869689 -218.859850 267.445355
C 57.884226 -219.800775 267.197655
C 58.237256 -221.306237 267.195976
H 58.561494 -221.705152 266.186739
H 57.388520 -221.870330 267.576586
H 59.020408 -221.533370 267.863174
N -18.886832 -243.298820 269.682617
N -26.241075 -243.190184 268.707854
N -15.238365 -244.976019 274.232353
N -18.977969 -246.955161 280.168083
C -16.086852 -243.887200 271.188144
C -16.525136 -244.063200 269.882890
C -16.004287 -245.152253 269.033508
C -15.020724 -246.040174 269.470948
C -14.606181 -245.876727 270.785178
C -15.117306 -244.785537 271.636057
C -16.679029 -242.720317 272.125340
H -16.661575 -242.917445 273.184778
H -17.740403 -242.530396 271.992145
H -16.148130 -241.804457 271.938925
C -17.484358 -243.009534 269.347875
H -17.285998 -242.023692 269.791382
H -17.225912 -242.891273 268.278703
C -16.521443 -245.381637 267.634684
H -17.580898 -245.091797 267.625167
H -16.479220 -246.435857 267.298181
H -15.951985 -244.818591 266.895244
C -13.610295 -246.898444 271.299064
H -12.581924 -246.572878 271.145835
H -13.672749 -247.894539 270.820955
H -13.826007 -247.052387 272.363235
C -14.532250 -244.510331 273.015763
H -13.493027 -244.887366 272.974916
H -14.419073 -243.432108 273.157175
C -19.699305 -243.143317 268.767448
H -19.360252 -242.820345 267.779976
C -21.149230 -243.361432 268.933926
C -21.968911 -242.935625 267.947994
H -21.547575 -242.464210 267.069598
C -23.350088 -243.092867 268.082883
H -23.953529 -242.740662 267.305735
C -23.951803 -243.685046 269.206278
C -23.129816 -244.131530 270.182845
H -23.555983 -244.596195 271.062987
C -21.746236 -243.969040 270.050479
H -21.139158 -244.312210 270.828704
C -25.413747 -243.834765 269.379961
H -25.735855 -244.531226 270.130172
C -27.696689 -243.337726 268.884844
H -28.063023 -243.568074 267.900990
H -28.165618 -242.350629 269.147695
C -16.314262 -245.635671 274.207610
H -16.761399 -245.914870 273.278655
C -17.052044 -246.066880 275.431561
C -16.552777 -245.876025 276.699114
H -15.594204 -245.423688 276.805753
C -17.285935 -246.244903 277.849187
H -16.870559 -246.066965 278.809325
C -18.542847 -246.817029 277.770368
C -19.032369 -247.029897 276.502237
H -19.996766 -247.471417 276.397971
C -18.296455 -246.660329 275.348369
H -18.715706 -246.826366 274.388136
C -19.353150 -247.172558 278.982463
H -20.298551 -247.629969 278.792042
C -19.794549 -247.279169 281.376126
H -19.914823 -246.376989 282.038244
H -19.193817 -247.939584 281.952721
C -21.199328 -247.869794 281.243229
C -22.345744 -247.007182 281.259963
C -22.188311 -245.488572 281.206029
H -22.224899 -245.015737 282.214305
H -22.967389 -245.019639 280.658199
H -21.255926 -245.233635 280.661058
N -18.537130 -254.706099 269.686133
N -14.854194 -248.459527 268.358241
N -22.205471 -256.773171 274.465107
N -22.781663 -252.247075 280.293709
C -20.534779 -256.746651 271.343542
C -20.341591 -256.330745 270.017792
C -21.444514 -256.239631 269.217611
C -22.728420 -256.599762 269.725308
C -22.922218 -256.988101 271.059358
C -21.822158 -257.088719 271.861244
C -19.339770 -256.813566 272.226392
H -19.631541 -256.679403 273.294985
H -18.657550 -256.003977 272.037885
H -18.775833 -257.764407 272.041294
C -18.915035 -256.083426 269.409172
H -18.199496 -256.757686 269.838594
H -18.821389 -256.414532 268.345721
C -21.250534 -255.731339 267.795618
H -20.495711 -254.971094 267.728864
H -22.150808 -255.224038 267.486627
H -20.952939 -256.552151 267.066422
C -24.336238 -257.284799 271.647605
H -24.524602 -258.350955 271.534184
H -25.121407 -256.723917 271.190142
H -24.480549 -256.971980 272.708957
C -22.006600 -257.680566 273.266209
H -22.822297 -258.379395 273.283682
H -21.138481 -258.342953 273.386199
C -17.919985 -254.126208 268.725716
H -17.695457 -254.631674 267.742769
C -17.439973 -252.752700 268.829730
C -16.577261 -252.312582 267.791160
H -16.274331 -252.962891 266.917879
C -16.073575 -251.031925 267.865288
H -15.399295 -250.730602 267.048240
C -16.421859 -250.151695 268.979003
C -17.302707 -250.583141 270.008811
H -17.597626 -249.932099 270.883443
C -17.803193 -251.868566 269.937193
H -18.471488 -252.177668 270.755367
C -15.877416 -248.803615 269.087948
H -16.409377 -248.125211 269.843092
C -14.311381 -247.117982 268.470851
H -14.233638 -246.721693 267.472321
H -13.259476 -247.224679 268.687512
C -22.266095 -255.496724 274.406272
H -22.198282 -255.002633 273.460139
C -22.420818 -254.579960 275.610292
C -22.625967 -255.058001 276.900717
H -22.698566 -256.119978 277.041414
C -22.720797 -254.181332 278.029158
H -22.864773 -254.593233 279.007534
C -22.613864 -252.797390 277.905221
C -22.432353 -252.316105 276.615230
H -22.347848 -251.254672 276.476265
C -22.337696 -253.195632 275.482989
H -22.181600 -252.786702 274.504038
C -22.667107 -251.858560 279.092009
H -22.596269 -250.808796 278.867907
C -22.804121 -251.319669 281.475340
H -22.033515 -251.665325 282.111163
H -23.723652 -251.463908 282.098835
C -22.637503 -249.800593 281.290642
C -21.346407 -249.267432 281.231451
C -20.096073 -250.209449 281.146330
H -19.774618 -250.385328 282.144125
H -19.261478 -249.808821 280.547916
H -20.258841 -251.172093 280.637244
N -28.613661 -248.969332 269.994076
N -24.791314 -255.509922 268.677913
N -29.177398 -244.507284 274.667732
N -25.590148 -246.159018 280.373988
C -29.615281 -246.095212 271.614148
C -29.204988 -246.538333 270.282688
C -28.518435 -245.668789 269.425560
C -28.276459 -244.348913 269.883315
C -28.663522 -243.919638 271.222384
C -29.357164 -244.781455 272.081429
C -30.333326 -247.053508 272.557854
H -30.191697 -246.827378 273.612876
H -29.933368 -248.078596 272.380583
H -31.407043 -247.044496 272.422768
C -29.601768 -247.925913 269.733154
H -30.572120 -248.168160 270.214761
H -29.821087 -247.876632 268.679013
C -28.018144 -246.165624 267.995250
H -27.708138 -247.222098 267.944695
H -27.118070 -245.670428 267.629966
H -28.795016 -246.018964 267.298542
C -28.313356 -242.517596 271.753415
H -29.138374 -241.795489 271.657756
H -27.405583 -242.156398 271.243353
H -28.085826 -242.513599 272.803525
C -29.932893 -244.249402 273.497117
H -30.155296 -243.174999 273.493903
H -30.932524 -244.642611 273.675186
C -28.300484 -249.849510 269.045003
H -28.741789 -249.817372 268.082205
C -27.345697 -250.986303 269.137327
C -27.262140 -252.007806 268.124864
H -27.878061 -251.961925 267.279545
C -26.396109 -253.117127 268.190766
H -26.367244 -253.893043 267.395261
C -25.584336 -253.235210 269.269456
C -25.650876 -252.203244 270.271952
H -25.038155 -252.256236 271.119084
C -26.522839 -251.093994 270.208941
H -26.561395 -250.319036 271.005953
C -24.682711 -254.413998 269.370408
H -23.921217 -254.282104 270.085786
C -23.894965 -256.683614 268.782632
H -23.481700 -257.002942 267.774608
H -24.509173 -257.525608 269.052328
C -28.033471 -245.133186 274.573616
H -27.536109 -245.493441 273.615123
C -27.291361 -245.433941 275.751017
C -27.746270 -244.949249 277.048144
H -28.649498 -244.318608 277.212691
C -27.059349 -245.283576 278.153657
H -27.452699 -244.899952 279.138832
C -25.894405 -246.113581 277.999415
C -25.425469 -246.579532 276.701626
H -24.528602 -247.220019 276.539396
C -26.114493 -246.243626 275.592267
H -25.729367 -246.636204 274.607262
C -25.179306 -246.514208 279.163958
H -24.276951 -247.140309 278.915858
C -24.899037 -246.580302 281.534898
H -25.631719 -247.035460 282.217878
H -24.654684 -245.684104 282.120681
C -23.638397 -247.535666 281.319096
C -23.780697 -248.934314 281.307168
C -25.182654 -249.518186 281.304452
H -25.593675 -249.660095 282.325013
H -25.166571 -250.475873 280.733448
H -25.887805 -248.889965 280.810028
N 29.225870 -103.188309 233.441298
N 21.781462 -103.245562 234.891391
N 33.139075 -101.753395 228.559583
N 29.737631 -100.088904 222.739927
C 32.115197 -102.680350 231.723296
C 31.558088 -102.437497 233.052593
C 31.937790 -101.308873 233.818139
C 32.899296 -100.447181 233.272588
C 33.432485 -100.677993 231.935162
C 33.062796 -101.808824 231.167604
C 31.676367 -103.891031 230.877986
H 31.766446 -103.749492 229.803598
H 30.614360 -104.073231 231.088403
H 32.255367 -104.793645 231.076931
C 30.624271 -103.459230 233.702778
H 30.925702 -104.464109 233.293945
H 30.804667 -103.521731 234.765532
C 31.290417 -101.008004 235.243713
H 30.247114 -101.296123 235.334819
H 31.234230 -99.940571 235.526487
H 31.839395 -101.530602 235.977840
C 34.403502 -99.686992 231.305449
H 35.444030 -100.003411 231.410237
H 34.234821 -98.670120 231.739892
H 34.263132 -99.588694 230.243235
C 33.779786 -102.154349 229.759190
H 34.792831 -101.776774 229.715595
H 33.977567 -103.235609 229.663595
C 28.347660 -103.295794 234.419197
H 28.629322 -103.566425 235.404991
C 26.892855 -103.087054 234.333166
C 26.019945 -103.460108 235.395976
H 26.402970 -103.884240 236.274431
C 24.635611 -103.310370 235.340320
H 23.991440 -103.620929 236.176185
C 24.083459 -102.778614 234.221367
C 24.956524 -102.384482 233.166785
H 24.569253 -101.967162 232.287219
C 26.343826 -102.539577 233.220017
H 26.992341 -102.238073 232.383289
C 22.621810 -102.638371 234.132262
H 22.312662 -101.983463 233.365019
C 20.326574 -103.107657 234.798674
H 19.863983 -102.827305 235.798082
H 19.944476 -104.104394 234.613552
C 32.013898 -101.095008 228.619874
H 31.471452 -100.768833 229.566869
C 31.344367 -100.728774 227.416598
C 31.960559 -100.984477 226.122018
H 32.960750 -101.440601 225.976661
C 31.293886 -100.676505 224.995703
H 31.800177 -100.903433 224.014391
C 29.988768 -100.102486 225.126097
C 29.380812 -99.824829 226.419547
H 28.375705 -99.379602 226.563427
C 30.049987 -100.133292 227.549530
H 29.540607 -99.918213 228.531773
C 29.250687 -99.811013 223.943077
H 28.256566 -99.345503 224.171448
C 28.995058 -99.828617 221.562937
H 28.989127 -100.761453 220.950701
H 29.599427 -99.200698 220.913262
C 27.536068 -99.233365 221.756070
C 26.446415 -100.093330 221.854775
C 26.702480 -101.603125 221.974334
H 26.779502 -102.126234 220.987993
H 25.908712 -102.041799 222.596932
H 27.610245 -101.828924 222.474943
N 28.805963 -91.826587 232.849235
N 32.812552 -97.979900 234.258880
N 25.376228 -90.014683 228.181880
N 25.577004 -94.824254 222.592205
C 26.799806 -89.879742 231.210804
C 26.914087 -90.225427 232.550034
C 25.749670 -90.274708 233.427719
C 24.479372 -89.942179 232.981589
C 24.367014 -89.624379 231.635435
C 25.528057 -89.565721 230.755748
C 28.064878 -89.858848 230.245497
H 27.868083 -90.047734 229.197970
H 28.788229 -90.655516 230.431674
H 28.550977 -88.902252 230.348345
C 28.311589 -90.440382 233.082830
H 29.018184 -89.791067 232.572927
H 28.296872 -90.055588 234.127977
C 25.863184 -90.707434 234.868096
H 26.665859 -91.461257 234.925001
H 24.969874 -91.196670 235.260528
H 26.046941 -89.852186 235.540466
C 22.977092 -89.359189 231.119843
H 22.707020 -88.291391 231.192705
H 22.190757 -89.894121 231.656679
H 22.939611 -89.725657 230.079106
C 25.417079 -89.048892 229.327710
H 24.553531 -88.353686 229.327183
H 26.252350 -88.395408 229.119341
C 29.385969 -92.354536 233.802998
H 29.497207 -91.800248 234.750379
C 29.968426 -93.727998 233.736351
C 30.778833 -94.112704 234.746060
H 30.967777 -93.419828 235.571193
C 31.376327 -95.392140 234.703301
H 32.006412 -95.650049 235.495694
C 31.176945 -96.326457 233.651103
C 30.348232 -95.949935 232.651771
H 30.167479 -96.643612 231.824810
C 29.753828 -94.665880 232.691570
H 29.129307 -94.400282 231.897282
C 31.822677 -97.674853 233.574159
H 31.396447 -98.389585 232.883529
C 33.456505 -99.321975 234.178034
H 33.480258 -99.665041 235.195135
H 34.521410 -99.226985 233.888564
C 25.396929 -91.283008 228.308158
H 25.421583 -91.726197 229.278147
C 25.401386 -92.258400 227.154854
C 25.268051 -91.848997 225.848758
H 25.134921 -90.798515 225.659398
C 25.323714 -92.780548 224.765534
H 25.230874 -92.420885 223.772089
C 25.514378 -94.152585 224.951879
C 25.624269 -94.565238 226.259198
H 25.769438 -95.615269 226.446037
C 25.567931 -93.630645 227.346105
H 25.672675 -93.987320 228.339213
C 25.620663 -95.149070 223.810534
H 25.744439 -96.183073 224.083124
C 25.712962 -95.809097 221.453519
H 26.513701 -95.497761 220.749249
H 24.831929 -95.697618 220.878767
C 25.967664 -97.312592 221.703783
C 27.293228 -97.840663 221.707826
C 28.476150 -96.898078 221.667240
H 28.867431 -96.774536 220.636515
H 29.291390 -97.266217 222.234929
H 28.206651 -95.912915 222.140799
N 19.116719 -97.555755 233.463718
N 22.400010 -90.973358 234.217876
N 19.232008 -102.241788 229.029443
N 23.179335 -100.892059 222.991924
C 18.438141 -100.502182 232.043637
C 18.711567 -99.991976 233.332184
C 19.389100 -100.813773 234.192244
C 19.757981 -102.152099 233.782928
C 19.507525 -102.648908 232.484583
C 18.823562 -101.834906 231.623432
C 17.730060 -99.596461 231.094257
H 17.972866 -99.876278 230.037445
H 18.047385 -98.566307 231.195958
H 16.643302 -99.598373 231.298374
C 18.175476 -98.581457 233.840083
H 17.225368 -98.365017 233.406118
H 17.873465 -98.575996 234.914610
C 19.741105 -100.244961 235.571648
H 19.976406 -99.190094 235.550292
H 20.647281 -100.719356 235.905859
H 18.915701 -100.354942 236.327553
C 19.996362 -104.072872 231.998931
H 19.210307 -104.787101 232.183108
H 20.889463 -104.406313 232.471333
H 20.309878 -104.131191 230.930574
C 18.397125 -102.438035 230.265236
H 18.246498 -103.507984 230.335905
H 17.382852 -102.055529 230.130332
C 19.294257 -96.630003 234.352872
H 18.775950 -96.612177 235.348927
C 20.182116 -95.502574 234.143227
C 20.114770 -94.432764 235.103552
H 19.431862 -94.434691 235.993430
C 20.913364 -93.331324 234.927421
H 20.825373 -92.517344 235.685618
C 21.806659 -93.269569 233.787278
C 21.890965 -94.349287 232.836398
H 22.570331 -94.340371 231.944549
C 21.086653 -95.450804 233.010000
H 21.164986 -96.263907 232.250856
C 22.639085 -92.100754 233.570257
H 23.469408 -92.269184 232.810415
C 23.227797 -89.809813 233.997661
H 23.538791 -89.439639 234.967492
H 22.577021 -88.985073 233.724064
C 20.328886 -101.613588 229.020327
H 20.725438 -101.205218 229.933074
C 21.148003 -101.374987 227.776441
C 20.829875 -101.924820 226.527250
H 19.980331 -102.561401 226.450642
C 21.585568 -101.649059 225.357359
H 21.297031 -102.082092 224.412394
C 22.684850 -100.814458 225.397133
C 23.018253 -100.283260 226.647030
H 23.860941 -99.636991 226.721227
C 22.260246 -100.560395 227.820993
H 22.539947 -100.118451 228.765864
C 23.469098 -100.475716 224.162908
H 24.311299 -99.839335 224.323671
C 23.937845 -100.532552 221.761842
H 23.227945 -100.114481 221.100096
H 24.290863 -101.455507 221.202821
C 25.119601 -99.569914 221.851121
C 24.881472 -98.176199 221.802674
C 23.436323 -97.594407 221.865286
H 23.097429 -97.505826 220.859827
H 23.341438 -96.610991 222.389908
H 22.731759 -98.194504 222.437495
N 72.300702 -229.399443 221.614089
N 65.188822 -228.924469 219.753043
N 75.255292 -231.421869 226.519355
N 70.754082 -233.473960 231.896459
C 74.844401 -230.172795 223.429129
C 74.567831 -230.275995 222.064762
C 75.140054 -231.352313 221.228827
C 76.016238 -232.300666 221.743015
C 76.267800 -232.209314 223.112865
C 75.705050 -231.131354 223.951575
C 74.194351 -229.019145 224.347724
H 74.071583 -229.259918 225.398011
H 73.174368 -228.776869 224.094829
H 74.778589 -228.120401 224.269356
C 73.734710 -229.159209 221.463960
H 73.916367 -228.201422 221.977257
H 74.126886 -229.009072 220.433746
C 74.795240 -231.501520 219.758967
H 73.765990 -231.164564 219.634467
H 74.834172 -232.542647 219.378469
H 75.471270 -230.934373 219.116635
C 77.140974 -233.294959 223.698538
H 78.185791 -233.009250 223.685860
H 77.096935 -234.267617 223.166727
H 76.789972 -233.482431 224.727267
C 76.120994 -230.938620 225.412763
H 77.132915 -231.359718 225.480420
H 76.260248 -229.872486 225.618540
C 71.621382 -229.170785 220.609278
H 72.091363 -228.823092 219.680063
C 70.164582 -229.330979 220.589052
C 69.498353 -228.829145 219.525489
H 70.042015 -228.341282 218.722146
C 68.115700 -228.930309 219.484954
H 67.633238 -228.520093 218.652579
C 67.358990 -229.540743 220.505235
C 68.027780 -230.062950 221.558754
H 67.479431 -230.543927 222.363571
C 69.412706 -229.956754 221.602346
H 69.898994 -230.358151 222.436665
C 65.892348 -229.632382 220.493967
H 65.452783 -230.344212 221.170796
C 63.728091 -229.014350 219.745947
H 63.480105 -229.188107 218.708557
H 63.275544 -228.018305 219.997936
C 74.171736 -232.031905 226.332854
H 73.835349 -232.253097 225.338142
C 73.275408 -232.479610 227.444573
C 73.617303 -232.362748 228.779416
H 74.566483 -231.957895 229.023628
C 72.737332 -232.745396 229.820898
H 73.034319 -232.625200 230.838099
C 71.486041 -233.257768 229.562567
C 71.152879 -233.397025 228.227292
H 70.198128 -233.790911 227.985251
C 72.036063 -233.013655 227.182390
H 71.735775 -233.121789 226.165185
C 70.523005 -233.626178 230.657215
H 69.596984 -234.033276 230.330738
C 69.786700 -233.810444 232.987789
H 69.624089 -232.930953 233.676641
H 70.278425 -234.520216 233.605111
C 68.395827 -234.332521 232.656648
C 67.301875 -233.420690 232.574817
C 67.527515 -231.908721 232.611767
H 67.386157 -231.475860 233.636038
H 66.848629 -231.383444 231.992459
H 68.523566 -231.673351 232.193083
N 72.163644 -240.808590 221.121768
N 76.216415 -234.679212 220.538433
N 67.872589 -242.904602 225.348772
N 66.772087 -238.595549 231.310145
C 69.905750 -242.825339 222.437176
C 70.278128 -242.364577 221.156980
C 69.295966 -242.192003 220.228629
C 67.954169 -242.515301 220.562448
C 67.581321 -242.948841 221.852156
C 68.560053 -243.130850 222.781413
C 70.969287 -242.981200 223.460370
H 70.555025 -242.877715 224.497870
H 71.698227 -242.195237 223.393277
H 71.507202 -243.948418 223.299240
C 71.768098 -242.156186 220.734427
H 72.390512 -242.878900 221.218139
H 71.978439 -242.447781 219.668701
C 69.684975 -241.635085 218.856824
H 70.468159 -240.906588 218.917748
H 68.858757 -241.075819 218.463002
H 70.033858 -242.438457 218.126395
C 66.104139 -243.206279 222.253567
H 65.887921 -244.258159 222.067167
H 65.411905 -242.592572 221.728057
H 65.843427 -242.930613 223.310181
C 68.179026 -243.770952 224.133436
H 67.344645 -244.433399 224.018828
H 68.990546 -244.475996 224.327385
C 72.914772 -240.217746 220.265457
H 73.236566 -240.692581 219.287754
C 73.432134 -238.871465 220.492393
C 74.428751 -238.427957 219.581304
H 74.807974 -239.055406 218.715751
C 74.969211 -237.174250 219.776904
H 75.747012 -236.870010 219.057489
C 74.525171 -236.324927 220.887786
C 73.512159 -236.758610 221.788335
H 73.140684 -236.130839 222.656245
C 72.974335 -238.017323 221.595404
H 72.201956 -238.329645 222.316302
C 75.104257 -235.007105 221.126270
H 74.515500 -234.336611 221.847414
C 76.793165 -233.367995 220.780069
H 77.010445 -232.935011 219.811537
H 77.796966 -233.530124 221.119053
C 67.874034 -241.624613 225.342918
H 68.079153 -241.095635 224.430096
C 67.610804 -240.751075 226.569170
C 67.228425 -241.271929 227.809723
H 67.094738 -242.335118 227.891225
C 67.031838 -240.438023 228.965918
H 66.751222 -240.882838 229.905551
C 67.210802 -239.055466 228.920507
C 67.570000 -238.530341 227.677671
H 67.715166 -237.468293 227.599316
C 67.766768 -239.366938 226.517526
H 68.059258 -238.925606 225.578650
C 67.050512 -238.163698 230.142926
H 67.192315 -237.109234 229.977382
C 66.642254 -237.716349 232.530616
H 67.307065 -238.121702 233.242542
H 65.653762 -237.844921 233.034463
C 66.893201 -236.199001 232.438183
C 68.193639 -235.721451 232.561074
C 69.395011 -236.714425 232.583519
H 69.579977 -236.944977 233.610203
H 70.307605 -236.327021 232.106490
H 69.257508 -237.647956 232.010183
N 62.450493 -234.643522 220.475992
N 66.100073 -241.292492 219.317877
N 61.503052 -230.351998 225.283055
N 64.254771 -232.393328 231.336459
C 61.384600 -231.794294 222.107029
C 61.935144 -232.200933 220.806965
C 62.753952 -231.328075 220.075850
C 62.990840 -230.039177 220.624428
C 62.461630 -229.647708 221.934254
C 61.635932 -230.512612 222.666787
C 60.520302 -232.757920 222.916548
H 60.538127 -232.581287 223.997483
H 60.892737 -233.792327 222.739811
H 59.480783 -232.695708 222.651729
C 61.554457 -233.546840 220.144782
H 60.529449 -233.765270 220.496206
H 61.471672 -233.444980 219.068287
C 63.403083 -231.788340 218.685516
H 63.669926 -232.855254 218.622852
H 64.355136 -231.318878 218.453599
H 62.731284 -231.578986 217.902668
C 62.799350 -228.284532 222.572991
H 62.029740 -227.522745 222.411381
H 63.771321 -227.943357 222.191176
H 62.892962 -228.333379 223.648973
C 60.915861 -230.013224 224.035026
H 60.742667 -228.930108 224.055506
H 59.893391 -230.368781 224.072796
C 62.839527 -235.497933 219.525185
H 62.526206 -235.407047 218.512093
C 63.719785 -236.679534 219.679658
C 63.884763 -237.662317 218.631021
H 63.385578 -237.554724 217.714630
C 64.682113 -238.811460 218.749638
H 64.776660 -239.555350 217.922501
C 65.342003 -239.009365 219.919345
C 65.195451 -238.016483 220.960595
H 65.690961 -238.131109 221.878071
C 64.391901 -236.867265 220.844140
H 64.287589 -236.123963 221.671558
C 66.167099 -240.230899 220.073992
H 66.833185 -240.162113 220.886753
C 66.919724 -242.508856 219.475883
H 67.438222 -242.805145 218.504856
H 66.246263 -243.333510 219.630744
C 62.614146 -231.024146 225.298516
H 63.207527 -231.367066 224.385212
C 63.185513 -231.405423 226.549670
C 62.597080 -230.953883 227.812008
H 61.714316 -230.290563 227.896305
C 63.121652 -231.363313 228.983121
H 62.628303 -231.002761 229.936793
C 64.252299 -232.237805 228.931489
C 64.855409 -232.671223 227.671078
H 65.731210 -233.344188 227.587855
C 64.329311 -232.259965 226.495946
H 64.814169 -232.629102 225.541022
C 64.794473 -232.717109 230.161815
H 65.686952 -233.372456 229.994227
C 64.772919 -232.892052 232.559271
H 63.947816 -233.341890 233.130514
H 64.978382 -232.031633 233.215935
C 66.000107 -233.893497 232.451900
C 65.802600 -235.283643 232.356709
C 64.398614 -235.804397 232.156168
H 63.861326 -235.969396 233.118215
H 64.445026 -236.738405 231.542986
H 63.792559 -235.125484 231.606663
N -153.874816 -232.539500 252.768912
N -150.377768 -226.069134 253.460968
N -153.910468 -237.247629 248.373504
N -149.917002 -236.063346 242.316300
C -154.648763 -235.467495 251.374945
C -154.358666 -234.958933 252.659016
C -153.707061 -235.795079 253.525204
C -153.381149 -237.144967 253.126617
C -153.647746 -237.641099 251.832699
C -154.305982 -236.812414 250.965389
C -155.328242 -234.547244 250.418541
H -155.094282 -234.840714 249.363439
H -154.977459 -233.528520 250.510965
H -156.415655 -234.513511 250.624495
C -154.849804 -233.531059 253.155767
H -155.793513 -233.287796 252.721359
H -155.151655 -233.509410 254.231045
C -153.336455 -235.229897 254.899522
H -153.067231 -234.184521 254.868774
H -152.444888 -235.729737 255.236434
H -154.165886 -235.308911 255.658038
C -153.204499 -239.080713 251.358397
H -154.014022 -239.767428 251.550160
H -152.321484 -239.438633 251.832448
H -152.892593 -239.155476 250.289724
C -154.752170 -237.409366 249.612702
H -154.937304 -238.472070 249.692869
H -155.754772 -236.996365 249.476106
C -153.667428 -231.615640 253.650049
H -154.185504 -231.575199 254.646977
C -152.742710 -230.519783 253.429073
C -152.775795 -229.443988 254.380460
H -153.459312 -229.418693 255.271821
C -151.941219 -228.371043 254.193576
H -152.003185 -227.551123 254.945115
C -151.045309 -228.344668 253.051213
C -150.995649 -229.431048 252.109245
H -150.315599 -229.449197 251.215962
C -151.835909 -230.503871 252.293707
H -151.783687 -231.322597 251.541232
C -150.174760 -227.205993 252.822602
H -149.349379 -227.405025 252.062745
C -149.512082 -224.935328 253.229303
H -149.188977 -224.569743 254.195822
H -150.136779 -224.093464 252.949579
C -152.792703 -236.655359 248.357281
H -152.382622 -236.254654 249.266021
C -151.965338 -236.450913 247.109547
C -152.301331 -236.997508 245.865364
H -153.171818 -237.606624 245.795513
C -151.536236 -236.753528 244.691428
H -151.838800 -237.182662 243.750404
C -150.409513 -235.954882 244.722219
C -150.058895 -235.427359 245.967349
H -149.194945 -234.808348 246.034613
C -150.826215 -235.672691 247.145170
H -150.532275 -235.234360 248.086141
C -149.613918 -235.649341 243.483548
H -148.750857 -235.039606 243.637388
C -149.146477 -235.736185 241.081428
H -149.843635 -235.300890 240.417064
H -148.822924 -236.671976 240.529635
C -147.933325 -234.811780 241.160493
C -148.126721 -233.413658 241.100297
C -149.554081 -232.787026 241.160061
H -149.890191 -232.694414 240.153909
H -149.617460 -231.799305 241.676411
H -150.278434 -233.360131 241.738560
N -143.940451 -238.480091 252.778401
N -151.391526 -238.293032 254.241725
N -139.978700 -237.202104 247.876640
N -143.328944 -235.469998 242.046506
C -141.032956 -238.075144 251.050822
C -141.582569 -237.806935 252.379317
C -141.166367 -236.687747 253.134831
C -140.176450 -235.861566 252.580124
C -139.650426 -236.117039 251.243335
C -140.056676 -237.238787 250.486013
C -141.511075 -239.274754 250.216424
H -141.416367 -239.143117 249.140463
H -142.579680 -239.421832 250.430209
H -140.960746 -240.192719 250.422274
C -142.549911 -238.792897 253.040012
H -142.280601 -239.807945 252.639242
H -142.371289 -238.854458 254.103319
C -141.804411 -236.358057 254.559267
H -142.857573 -236.612061 254.654478
H -141.826220 -235.289191 254.833005
H -141.271804 -236.892329 255.297214
C -138.646869 -235.162674 250.603417
H -137.615788 -235.510594 250.709262
H -138.782900 -234.139742 251.029484
H -138.784235 -235.066743 249.540276
C -139.350427 -237.615004 249.078906
H -138.324586 -237.270461 249.030494
H -139.187337 -238.700946 248.992288
C -144.822689 -238.553521 253.758938
H -144.549464 -238.826325 254.746987
C -146.271697 -238.299813 253.673552
C -147.157167 -238.637717 254.741294
H -146.787538 -239.067548 255.623032
C -148.537586 -238.444948 254.686586
H -149.192190 -238.729242 255.526416
C -149.072979 -237.903944 253.563532
C -148.186740 -237.544839 252.503834
H -148.560915 -237.121685 251.621053
C -146.803526 -237.743115 252.556161
H -146.144932 -237.467947 251.715438
C -150.531170 -237.718413 253.475679
H -150.819420 -237.059846 252.702969
C -152.842879 -238.109975 254.150155
H -153.296731 -237.809302 255.148182
H -153.257344 -239.093754 253.974198
C -141.083396 -236.509109 247.933000
H -141.615614 -236.160575 248.878436
C -141.741591 -236.129968 246.727308
C -141.133238 -236.412710 245.433559
H -140.147107 -236.900389 245.290567
C -141.790525 -236.091381 244.305457
H -141.291208 -236.340044 243.325000
C -143.077943 -235.476480 244.433060
C -143.677390 -235.172120 245.725478
H -144.668847 -234.695123 245.867197
C -143.017728 -235.494065 246.857361
H -143.520476 -235.257073 247.838852
C -143.807240 -235.169721 243.248394
H -144.787025 -234.672326 243.474435
C -144.063753 -235.194171 240.868149
H -144.099753 -236.128755 240.263793
H -143.438842 -234.590656 240.211890
C -145.504480 -234.552758 241.058572
C -146.622522 -235.376136 241.166609
C -146.414811 -236.890159 241.298900
H -146.354755 -237.420935 240.316774
H -147.223077 -237.298954 241.926945
H -145.513557 -237.140984 241.800011
N -143.994934 -227.131446 252.088952
N -140.183867 -233.390249 253.545558
N -147.368704 -225.244155 247.410226
N -147.322299 -230.085384 241.859990
C -145.939851 -225.135465 250.436536
C -145.836573 -225.475718 251.778944
C -147.003348 -225.482511 252.659195
C -148.263812 -225.113514 252.212253
C -148.365881 -224.801154 250.863144
C -147.202306 -224.784841 249.980714
C -144.673225 -225.160613 249.468810
H -144.876324 -225.349486 248.422835
H -143.975088 -225.977285 249.660630
H -144.156124 -224.220565 249.562645
C -144.445050 -225.730954 252.311465
H -143.717133 -225.108472 251.794669
H -144.447315 -225.339970 253.353617
C -146.903554 -225.908918 254.103527
H -146.124763 -226.686334 254.165655
H -147.813211 -226.366437 254.501742
H -146.692014 -225.057037 254.768313
C -149.748235 -224.495985 250.347291
H -149.984108 -223.421290 250.411301
H -150.552271 -225.001578 250.890070
H -149.797520 -224.866903 249.309469
C -147.296745 -224.274402 248.548088
H -148.138420 -223.553373 248.542871
H -146.439977 -223.649819 248.332660
C -143.431573 -227.670736 253.046603
H -143.302437 -227.115194 253.989297
C -142.892970 -229.060276 252.990835
C -142.094302 -229.463496 254.002930
H -141.883006 -228.772843 254.821921
C -141.537616 -230.759500 253.970121
H -140.915457 -231.031848 254.763941
C -141.767324 -231.692211 252.926007
C -142.584362 -231.296573 251.924490
H -142.787651 -231.988334 251.103570
C -143.137851 -229.996057 251.954192
H -143.754246 -229.716205 251.158503
C -141.164528 -233.058819 252.859620
H -141.614052 -233.763033 252.175652
C -139.582723 -234.750497 253.475218
H -139.569866 -235.087335 254.495430
H -138.514005 -234.691128 253.183109
C -147.388783 -226.509840 247.547447
H -147.378289 -226.946860 248.521493
C -147.415663 -227.490585 246.402313
C -147.535801 -227.085982 245.092424
H -147.635056 -226.034551 244.894159
C -147.510110 -228.024142 244.016831
H -147.591305 -227.668518 243.020147
C -147.363639 -229.398372 244.214763
C -147.267123 -229.805511 245.525845
H -147.155832 -230.856802 245.721560
C -147.293414 -228.864125 246.605190
H -147.200187 -229.217219 247.601393
C -147.289420 -230.403367 243.081414
H -147.199114 -231.437526 243.362910
C -147.218084 -231.079591 240.729350
H -146.406736 -230.798839 240.020902
H -148.096097 -230.944082 240.154904
C -147.012053 -232.586633 240.992258
C -145.702739 -233.155525 240.998705
C -144.488624 -232.252434 240.948149
H -144.093090 -232.147805 239.915517
H -143.684642 -232.642217 241.517757
H -144.726471 -231.257876 241.414090
N 70.484749 -309.766786 266.008868
N 74.009246 -303.332058 265.262433
N 66.805034 -312.281233 270.517117
N 66.012548 -308.208924 276.656988
C 68.521126 -311.979569 267.451994
C 68.723911 -311.457074 266.170875
C 67.634395 -311.327570 265.358374
C 66.355519 -311.754137 265.806614
C 66.151248 -312.249727 267.098046
C 67.238089 -312.388908 267.911632
C 69.700512 -312.089395 268.350711
H 69.388498 -312.043247 269.417500
H 70.361806 -311.249847 268.242123
H 70.291731 -313.015441 268.103999
C 70.149916 -311.132785 265.616505
H 70.874866 -311.825891 266.005954
H 70.269494 -311.380494 264.535061
C 67.837139 -310.705188 263.988864
H 68.570399 -309.922831 263.998935
H 66.930514 -310.192299 263.701942
H 68.168173 -311.464793 263.205583
C 64.739506 -312.621703 267.628632
H 64.582610 -313.684574 267.427593
H 63.948634 -312.041367 267.200832
H 64.569870 -312.393119 268.705441
C 67.047531 -313.093541 269.257718
H 66.252731 -313.811825 269.202165
H 67.929413 -313.747859 269.343777
C 71.100004 -309.099307 265.113224
H 71.353664 -309.525150 264.101026
C 71.539623 -307.721751 265.335659
C 72.405046 -307.183164 264.356652
H 72.739077 -307.760931 263.443674
C 72.871270 -305.895817 264.542461
H 73.548836 -305.517171 263.768632
C 72.481804 -305.107200 265.711554
C 71.598275 -305.636922 266.682127
H 71.272151 -305.058421 267.596677
C 71.135283 -306.929147 266.498509
H 70.463912 -307.315631 267.272867
C 72.986220 -303.754237 265.938291
H 72.425000 -303.144079 266.730902
C 74.512324 -301.985882 265.492168
H 74.595273 -301.510666 264.532314
H 75.560843 -302.087346 265.722222
C 66.710802 -310.999745 270.557922
H 66.780294 -310.430730 269.657775
C 66.512031 -310.177497 271.824020
C 66.299543 -310.759696 273.064857
H 66.253776 -311.835529 273.119450
C 66.162719 -309.970566 274.254057
H 66.014438 -310.461224 275.191189
C 66.233719 -308.572852 274.242391
C 66.422495 -307.987960 273.001722
H 66.480123 -306.912619 272.949165
C 66.559155 -308.779721 271.808613
H 66.719678 -308.291726 270.870940
C 66.135732 -307.725111 275.495319
H 66.181416 -306.655164 275.356893
C 65.945662 -307.371597 277.904561
H 66.713325 -307.750463 278.526364
H 65.022390 -307.583318 278.492956
C 66.073545 -305.832687 277.844448
C 67.347467 -305.267033 277.856077
C 68.621592 -306.177542 277.724609
H 68.930613 -306.423690 278.709967
H 69.452814 -305.712726 277.179727
H 68.493869 -307.105721 277.138801
N 60.274021 -304.257311 266.547012
N 64.285474 -310.625660 264.805986
N 59.514401 -300.160073 271.533754
N 63.044765 -302.177058 277.155628
C 59.170436 -301.524766 268.362692
C 59.613271 -301.857515 267.012861
C 60.288302 -300.906539 266.244287
C 60.486062 -299.614848 266.809002
C 60.066773 -299.295926 268.165821
C 59.384445 -300.239606 268.936642
C 58.465123 -302.571944 269.209752
H 58.583065 -302.423676 270.279594
H 58.894867 -303.576528 268.961257
H 57.396238 -302.575213 269.052605
C 59.264339 -303.213156 266.348263
H 58.295331 -303.513150 266.786735
H 59.061341 -303.087316 265.299229
C 60.824048 -301.283543 264.793909
H 61.162649 -302.331171 264.667060
H 61.714205 -300.740731 264.489511
H 60.056573 -301.099313 264.095635
C 60.369057 -297.925358 268.812042
H 59.528191 -297.212239 268.755730
H 61.272926 -297.505411 268.353190
H 60.578991 -297.997332 269.861454
C 58.772869 -299.827741 270.373714
H 58.521847 -298.756188 270.450336
H 57.783776 -300.256291 270.497816
C 60.625651 -305.059212 265.540763
H 60.200198 -304.962296 264.576326
C 61.607322 -306.184655 265.563774
C 61.734913 -307.127918 264.478419
H 61.133037 -307.029998 263.627944
C 62.627785 -308.225692 264.475282
H 62.690563 -308.940979 263.623717
C 63.423087 -308.409906 265.556278
C 63.312378 -307.454826 266.633040
H 63.911129 -307.560200 267.484576
C 62.413555 -306.357521 266.638811
H 62.341091 -305.643561 267.491683
C 64.352755 -309.579112 265.583396
H 65.096978 -309.486002 266.321789
C 65.209664 -311.790238 264.837128
H 65.646865 -312.023728 263.818628
H 64.615696 -312.666986 265.025379
C 60.673822 -300.755553 271.415858
H 61.195231 -301.032129 270.445314
C 61.403119 -301.131597 272.579170
C 60.915255 -300.755366 273.897077
H 59.994701 -300.155341 274.090662
C 61.591576 -301.160742 274.984948
H 61.172897 -300.860421 275.986160
C 62.778359 -301.955685 274.791613
C 63.279662 -302.312840 273.474732
H 64.194168 -302.923099 273.282526
C 62.601369 -301.905714 272.383209
H 63.012048 -302.215136 271.381181
C 63.483566 -302.431404 275.933461
H 64.404418 -303.020582 275.657230
C 63.726688 -302.673780 278.291900
H 62.997085 -303.197262 278.919019
H 63.936516 -301.816220 278.950418
C 65.013191 -303.587767 278.029544
C 64.909463 -304.990526 277.904185
C 63.527229 -305.604372 277.824784
H 63.104757 -305.833582 278.819407
H 63.578475 -306.519047 277.181728
H 62.814782 -304.951913 277.367619
N 69.825313 -298.350493 266.898132
N 62.503582 -298.321520 265.776095
N 73.435824 -300.303182 271.369395
N 69.663704 -302.819515 277.033210
C 72.609384 -298.996666 268.409996
C 72.198204 -299.081726 267.088704
C 72.761154 -300.096039 266.169548
C 73.759103 -300.998269 266.555869
C 74.146692 -300.926817 267.884687
C 73.593505 -299.910293 268.805612
C 71.971728 -297.912652 269.420844
H 71.977397 -298.191135 270.459058
H 70.910223 -297.734440 269.280240
H 72.479377 -296.969958 269.319411
C 71.221537 -298.005732 266.618861
H 71.385327 -297.048366 267.141988
H 71.493426 -297.799529 265.570805
C 72.274318 -300.229050 264.749277
H 71.210023 -299.960562 264.739546
H 72.350743 -301.258003 264.332423
H 72.838866 -299.596358 264.071078
C 75.159355 -301.968594 268.336834
H 76.178692 -301.609218 268.232810
H 75.132052 -302.930642 267.781578
H 74.931221 -302.209021 269.378057
C 74.147119 -299.728495 270.211979
H 75.194421 -300.081024 270.164394
H 74.228413 -298.657271 270.440151
C 69.025581 -298.141562 265.982646
H 69.370990 -297.735167 265.033628
C 67.582818 -298.403256 266.099080
C 66.769652 -297.918412 265.134305
H 67.191270 -297.370109 264.307450
C 65.394284 -298.115246 265.225842
H 64.795443 -297.715622 264.467690
C 64.792189 -298.807218 266.283003
C 65.608147 -299.311965 267.236789
H 65.181479 -299.853901 268.065895
C 66.985765 -299.109995 267.148328
H 67.587936 -299.500681 267.908338
C 63.335273 -299.001161 266.411739
H 63.020827 -299.763079 267.095742
C 61.053066 -298.513571 265.908516
H 60.709825 -298.676280 264.904177
H 60.554171 -297.555144 266.237485
C 72.381155 -300.984497 271.269250
H 71.957911 -301.201968 270.313675
C 71.637264 -301.525825 272.435917
C 72.109379 -301.421542 273.722346
H 73.051260 -300.956480 273.884996
C 71.369583 -301.894669 274.820576
H 71.763340 -301.781379 275.798394
C 70.132989 -302.488142 274.669492
C 69.671162 -302.614268 273.381062
H 68.723180 -303.068811 273.221397
C 70.413769 -302.139958 272.278983
H 70.015800 -302.241472 271.302022
C 69.314819 -302.954368 275.828948
H 68.387618 -303.417898 275.582675
C 68.838568 -303.254022 278.190784
H 68.683003 -302.404100 278.917677
H 69.446309 -303.947027 278.725140
C 67.456025 -303.865290 277.981205
C 66.288920 -303.026803 278.040690
C 66.405457 -301.498612 278.110157
H 66.339669 -301.103150 279.149006
H 65.624536 -301.003361 277.585280
H 67.337220 -301.181864 277.608651
N -158.566375 -197.855971 277.942443
N -155.624251 -191.155112 279.116310
N -157.915077 -202.462249 273.413969
N -153.564077 -200.851206 267.734824
C -159.012190 -200.805683 276.400696
C -158.866887 -200.308346 277.725053
C -158.238020 -201.121644 278.626980
C -157.790762 -202.440401 278.220591
C -157.912956 -202.923428 276.888781
C -158.547750 -202.118029 275.984948
C -159.666936 -199.907899 275.408272
H -159.329448 -200.159393 274.364990
H -159.399269 -198.866283 275.558946
H -160.757832 -199.954367 275.519560
C -159.490428 -198.925376 278.217231
H -160.401618 -198.736363 277.705862
H -159.877684 -198.951144 279.267450
C -158.024700 -200.564303 280.050268
H -157.829141 -199.498602 280.071195
H -157.139150 -201.011322 280.452593
H -158.898921 -200.719453 280.734297
C -157.337642 -204.322014 276.414540
H -158.103692 -205.070039 276.516800
H -156.481594 -204.630963 276.957172
H -156.937348 -204.348878 275.370395
C -158.835136 -202.712927 274.575803
H -158.950683 -203.791382 274.611279
H -159.840553 -202.365451 274.361867
C -158.498220 -196.938710 278.867352
H -159.093433 -196.958673 279.820617
C -157.644540 -195.772484 278.756955
C -157.829646 -194.721503 279.735070
H -158.578188 -194.765448 280.567702
C -157.066015 -193.585282 279.650244
H -157.245483 -192.787466 280.418942
C -156.091124 -193.468738 278.586477
C -155.889724 -194.529402 277.618965
H -155.144935 -194.478497 276.784295
C -156.658765 -195.665834 277.700869
H -156.488906 -196.463105 276.930409
C -155.293161 -192.263210 278.464815
H -154.403594 -192.386609 277.771641
C -154.830494 -189.954718 278.991032
H -154.616703 -189.590359 279.996636
H -155.481387 -189.148333 278.678604
C -156.853134 -201.791795 273.512015
H -156.551313 -201.384847 274.468389
C -155.949457 -201.499148 272.341518
C -156.140636 -202.038711 271.052024
H -156.950652 -202.706812 270.889152
C -155.307118 -201.712621 269.950966
H -155.498365 -202.139798 268.970985
C -154.254478 -200.836144 270.102383
C -154.047646 -200.314684 271.393601
H -153.244543 -199.637067 271.553574
C -154.883581 -200.642377 272.498316
H -154.701466 -200.206590 273.477731
C -153.389845 -200.444729 268.940866
H -152.594086 -199.778598 269.187165
C -152.725958 -200.439978 266.575482
H -153.388568 -200.036036 265.860808
H -152.297081 -201.340633 266.026635
C -151.600801 -199.432847 266.786193
C -151.883132 -198.045316 266.746358
C -153.338045 -197.518217 266.697274
H -153.593083 -197.423876 265.663127
H -153.511200 -196.546730 267.234946
H -154.059765 -198.156202 267.197149
N -148.365965 -203.115783 278.667594
N -155.842134 -203.479599 279.481119
N -144.147563 -201.441701 274.144618
N -147.090372 -199.795403 268.060781
C -145.386772 -202.466851 277.205363
C -146.056037 -202.269212 278.493807
C -145.785286 -201.138909 279.316601
C -144.821304 -200.229853 278.870700
C -144.175486 -200.416170 277.572219
C -144.436103 -201.548303 276.748423
C -145.706504 -203.679979 276.296010
H -145.533934 -203.515082 275.230974
H -146.767005 -203.906318 276.411949
H -145.117574 -204.565847 276.525914
C -146.995424 -203.339255 279.043497
H -146.626924 -204.326720 278.638907
H -146.902433 -203.414812 280.121813
C -146.553830 -200.888214 280.694930
H -147.581981 -201.217579 280.690687
H -146.671709 -199.826638 280.995611
H -146.052582 -201.404414 281.466110
C -143.199930 -199.375764 277.045666
H -142.168422 -199.655372 277.233076
H -143.439705 -198.371823 277.487523
H -143.254654 -199.262959 275.972071
C -143.598549 -201.841283 275.392198
H -142.607425 -201.424340 275.443299
H -143.355618 -202.914813 275.290783
C -149.310843 -203.274481 279.569338
H -149.103833 -203.553077 280.575002
C -150.749385 -203.118556 279.363082
C -151.686320 -203.544349 280.344740
H -151.364716 -203.970828 281.248284
C -153.055572 -203.445439 280.173598
H -153.749981 -203.795987 280.948907
C -153.528414 -202.913176 279.016908
C -152.592848 -202.466308 278.043937
H -152.918385 -202.046800 277.138770
C -151.220264 -202.570478 278.212796
H -150.521219 -202.228766 277.436698
C -154.971089 -202.826065 278.805549
H -155.237261 -202.167711 278.024420
C -157.277595 -203.394400 279.266576
H -157.827600 -203.149481 280.233564
H -157.603580 -204.403374 279.027624
C -145.288797 -200.825797 274.122316
H -145.915024 -200.537089 275.031049
C -145.864683 -200.461989 272.867768
C -145.139377 -200.670975 271.618884
H -144.122074 -201.087426 271.549538
C -145.716741 -200.366886 270.440526
H -145.126968 -200.557040 269.496519
C -147.038498 -199.843536 270.471347
C -147.756413 -199.612264 271.720262
H -148.778122 -199.206841 271.787579
C -147.176977 -199.916898 272.902597
H -147.769407 -199.738689 273.847024
C -147.681177 -199.557608 269.229645
H -148.699716 -199.133048 269.382932
C -147.736862 -199.540973 266.824079
H -147.658096 -200.463965 266.190996
H -147.108861 -198.877499 266.238434
C -149.216698 -199.003232 266.904987
C -150.270470 -199.907295 266.892620
C -149.971936 -201.411628 267.002769
H -149.795413 -201.914465 266.010859
H -150.791783 -201.892173 267.549245
H -149.107540 -201.612792 267.576959
N -149.147814 -191.743428 278.276671
N -145.078768 -197.780639 279.902508
N -152.219071 -189.971887 273.347331
N -151.382890 -194.677173 267.666679
C -151.066904 -189.839164 276.505009
C -151.051807 -190.205774 277.848572
C -152.273472 -190.314956 278.626672
C -153.504491 -190.021673 278.078235
C -153.515918 -189.682732 276.727325
C -152.297885 -189.564188 275.947017
C -149.737443 -189.752890 275.647294
H -149.838663 -189.930118 274.577465
H -149.008700 -190.526813 275.878884
H -149.300545 -188.778566 275.811919
C -149.706520 -190.378252 278.497250
H -148.989767 -189.692124 278.060768
H -149.821350 -190.012824 279.550584
C -152.264219 -190.770560 280.069634
H -151.448056 -191.496411 280.179571
H -153.161750 -191.301200 280.375846
H -152.169232 -189.919710 280.776442
C -154.856989 -189.460053 276.097474
H -155.169015 -188.402252 276.169552
H -155.658974 -190.035088 276.556390
H -154.794705 -189.809067 275.044473
C -152.308633 -189.024395 274.518493
H -153.187542 -188.360735 274.458470
H -151.489784 -188.334710 274.395045
C -148.633949 -192.267956 279.270320
H -148.622497 -191.726280 280.240087
C -148.002486 -193.620176 279.224716
C -147.270604 -193.993595 280.297222
H -147.177368 -193.307949 281.154030
C -146.629673 -195.251512 280.278694
H -146.062870 -195.500740 281.120697
C -146.705832 -196.175145 279.188463
C -147.456163 -195.810847 278.124724
H -147.541272 -196.497000 277.266661
C -148.094000 -194.548116 278.140545
H -148.655488 -194.290933 277.297379
C -146.011821 -197.499715 279.138497
H -146.349979 -198.218733 278.395490
C -144.386500 -199.098860 279.848610
H -144.434297 -199.460336 280.861825
H -143.313393 -198.958367 279.651939
C -152.162604 -191.243515 273.449008
H -152.202011 -191.704287 274.413125
C -152.027259 -192.198714 272.274241
C -152.066092 -191.769664 270.963465
H -152.220337 -190.719224 270.784445
C -151.887592 -192.680325 269.864070
H -151.910373 -192.305350 268.868889
C -151.664466 -194.050590 270.038268
C -151.648835 -194.483841 271.348092
H -151.482529 -195.533246 271.525622
C -151.828458 -193.570084 272.451275
H -151.793953 -193.941684 273.447101
C -151.428778 -195.023367 268.883550
H -151.291379 -196.059194 269.145548
C -151.118609 -195.637147 266.517603
H -150.280269 -195.282560 265.887496
H -151.946105 -195.547985 265.868973
C -150.832936 -197.137836 266.758523
C -149.503787 -197.616935 266.865028
C -148.365565 -196.627868 266.945520
H -147.898218 -196.470286 265.949616
H -147.593047 -196.976532 267.575979
H -148.706994 -195.660347 267.417559
N 68.759253 -91.289952 227.385871
N 61.492894 -91.234795 226.030419
N 72.146656 -92.803405 232.189243
N 68.109714 -94.593839 238.017211
C 71.464762 -91.819490 229.057346
C 71.095949 -92.039324 227.730764
C 71.654440 -93.152515 226.938891
C 72.607104 -94.021332 227.455562
C 72.951783 -93.813798 228.790335
C 72.402896 -92.698396 229.584138
C 70.831012 -90.625950 229.931283
H 70.792536 -90.787755 231.001440
H 69.782563 -90.443870 229.737737
H 71.372277 -89.716634 229.742639
C 70.173182 -91.008253 227.112247
H 70.351048 -90.009336 227.536622
H 70.486398 -90.924674 226.048811
C 71.211824 -93.428924 225.516071
H 70.159212 -93.143062 225.443611
H 71.267522 -94.491861 225.213436
H 71.818953 -92.889758 224.785447
C 73.912244 -94.813577 229.388518
H 74.944628 -94.490780 229.276885
H 73.871369 -95.823472 228.936651
H 73.641680 -94.932804 230.450222
C 72.914233 -92.376696 230.989798
H 73.949019 -92.751284 231.013409
H 73.023397 -91.295778 231.103815
C 67.999026 -91.167227 226.421362
H 68.388937 -90.876451 225.437621
C 66.546897 -91.383579 226.521505
C 65.784159 -90.993472 225.477187
H 66.250805 -90.550741 224.602453
C 64.402299 -91.149920 225.547227
H 63.843590 -90.825767 224.725709
C 63.742990 -91.705618 226.662408
C 64.508434 -92.116660 227.698090
H 64.036915 -92.552612 228.574119
C 65.892573 -91.954885 227.630540
H 66.454878 -92.269976 228.453042
C 62.278775 -91.853515 226.767035
H 61.916716 -92.524748 227.525205
C 60.034813 -91.380393 226.138619
H 59.720669 -91.643677 225.139907
H 59.558131 -90.388089 226.347744
C 71.075034 -93.465573 232.130293
H 70.677457 -93.776031 231.184087
C 70.275690 -93.857726 233.334439
C 70.707197 -93.624134 234.625825
H 71.657069 -93.166486 234.767459
C 69.916525 -93.956504 235.754127
H 70.280509 -93.746159 236.733169
C 68.667923 -94.533632 235.628979
C 68.246063 -94.789181 234.338194
H 67.290311 -95.235973 234.198308
C 69.039677 -94.456238 233.206204
H 68.671885 -94.654723 232.226499
C 67.797313 -94.850863 236.815179
H 66.864888 -95.316293 236.590301
C 67.233183 -94.879768 239.198043
H 67.082329 -93.958061 239.828198
H 67.798513 -95.518084 239.827789
C 65.840200 -95.477560 239.011688
C 64.701774 -94.619526 238.943279
C 64.866733 -93.105452 238.849782
H 64.779578 -92.600552 239.844948
H 64.121757 -92.657779 238.245806
H 65.823737 -92.866300 238.342369
N 69.065655 -102.671953 227.763084
N 72.821926 -96.471689 226.422939
N 65.159491 -104.587982 232.436645
N 64.299309 -99.881368 238.114988
C 66.984352 -104.659407 229.388350
C 67.247066 -104.287443 228.054839
C 66.191625 -104.226024 227.192960
C 64.886415 -104.572386 227.648378
C 64.622761 -104.916571 228.989326
C 65.675231 -104.987426 229.853068
C 68.127206 -104.693693 230.337113
H 67.781777 -104.525497 231.390398
H 68.818760 -103.890055 230.157378
H 68.694507 -105.646986 230.209710
C 68.699056 -104.056563 227.508920
H 69.386228 -104.713207 227.997250
H 68.846369 -104.421686 226.456865
C 66.460470 -103.765033 225.760030
H 67.217749 -103.006421 225.707703
H 65.582615 -103.271565 225.388365
H 66.791543 -104.607241 225.069040
C 63.184126 -105.197359 229.516981
H 62.998739 -106.265532 229.426853
H 62.428721 -104.654977 229.000508
H 62.986445 -104.850700 230.564924
C 65.416460 -105.532327 231.272002
H 64.601397 -106.231450 231.269867
H 66.271593 -106.186863 231.457214
C 69.731792 -102.123110 226.812616
H 70.004510 -102.659198 225.853440
C 70.208973 -100.747706 226.898543
C 71.123008 -100.340205 225.886496
H 71.467506 -101.016995 225.045872
C 71.624963 -99.058371 225.946535
H 72.339478 -98.782624 225.151529
C 71.223662 -98.144366 227.018948
C 70.292068 -98.543554 228.021010
H 69.955474 -97.865964 228.863374
C 69.793149 -99.830055 227.963802
H 69.084502 -100.113508 228.760484
C 71.764603 -96.793988 227.113893
H 71.198468 -96.093709 227.823448
C 73.361031 -95.127717 226.521683
H 73.491779 -94.764895 225.511272
H 74.396016 -95.224032 226.795907
C 65.106860 -103.316349 232.334698
H 65.225356 -102.854236 231.373310
C 64.893586 -102.362358 233.506431
C 64.620583 -102.797523 234.805825
H 64.537175 -103.852831 234.976452
C 64.470689 -101.885857 235.906012
H 64.275031 -102.265112 236.893318
C 64.588556 -100.508615 235.743903
C 64.838027 -100.070269 234.443643
H 64.933190 -99.015411 234.275375
C 64.987936 -100.984911 233.339722
H 65.195673 -100.608605 232.352547
C 64.477230 -99.532882 236.902816
H 64.563182 -98.492509 236.648785
C 64.218842 -98.917114 239.270648
H 64.951257 -99.238901 239.958645
H 63.270943 -99.043183 239.854057
C 64.399746 -97.406852 239.046384
C 65.689401 -96.873050 239.035997
C 66.934496 -97.812271 239.043542
H 67.201787 -97.954025 240.066635
H 67.797509 -97.429776 238.472983
H 66.795541 -98.790094 238.554446
N 59.044285 -96.966220 227.380788
N 62.892286 -103.525254 226.458458
N 58.256361 -92.361481 231.902804
N 61.522767 -93.811649 237.862808
C 57.973797 -94.047770 228.865891
C 58.449713 -94.532577 227.564491
C 59.180586 -93.691097 226.712162
C 59.402320 -92.358259 227.142631
C 58.949072 -91.886952 228.453278
C 58.211073 -92.720679 229.306929
C 57.206763 -94.975057 229.806267
H 57.293606 -94.714287 230.865100
H 57.610228 -96.002655 229.680697
H 56.145476 -94.973600 229.615839
C 58.078479 -95.936441 227.036166
H 57.087040 -96.165124 227.477668
H 57.915286 -95.922577 225.965674
C 59.750999 -94.232496 225.317820
H 60.058253 -95.287503 225.315812
H 60.667376 -93.747775 224.981580
H 59.014795 -94.111306 224.574617
C 59.274940 -90.469399 228.960215
H 58.461644 -89.754344 228.799747
H 60.206025 -90.123133 228.483265
H 59.446706 -90.430206 230.025417
C 57.566489 -92.144834 230.681665
H 57.349261 -91.073452 230.633610
H 56.561164 -92.534231 230.821796
C 59.402088 -97.874858 226.471802
H 59.013204 -97.875734 225.482218
C 60.343174 -99.003456 226.648458
C 60.475292 -100.055866 225.668597
H 59.906602 -100.039666 224.787594
C 61.329541 -101.158175 225.813371
H 61.396841 -101.958538 225.040777
C 62.080699 -101.238181 226.940765
C 61.966070 -100.175609 227.911164
H 62.531456 -100.198854 228.794045
C 61.105768 -99.073293 227.768992
H 61.028744 -98.273865 228.542635
C 62.968287 -102.408555 227.124687
H 63.689229 -102.251212 227.877153
C 63.774449 -104.690434 226.645732
H 64.236941 -105.041061 225.665180
H 63.146224 -105.523541 226.911407
C 59.397196 -92.985859 231.886051
H 59.940638 -93.375454 230.960755
C 60.073239 -93.245104 233.114657
C 59.554868 -92.720072 234.378039
H 58.649881 -92.087954 234.477559
C 60.179618 -93.015341 235.532750
H 59.738365 -92.601250 236.489379
C 61.343754 -93.845309 235.463098
C 61.876185 -94.351620 234.199179
H 62.774686 -94.993506 234.101968
C 61.249547 -94.054908 233.040454
H 61.682578 -94.477952 232.083855
C 61.993229 -94.204714 236.680544
H 62.901712 -94.835054 236.496994
C 62.148489 -94.191857 239.076033
H 61.382281 -94.625691 239.738335
H 62.364389 -93.277581 239.648314
C 63.410590 -95.148667 238.953384
C 63.264550 -96.545156 238.977817
C 61.867627 -97.131918 238.922028
H 61.405041 -97.241133 239.929664
H 61.909867 -98.106317 238.379737
H 61.194006 -96.523325 238.370433
N 29.587059 -136.628850 257.910872
N 22.180613 -137.406777 259.055714
N 33.475607 -134.632363 253.264478
N 30.131787 -133.009730 247.397742
C 32.451915 -135.789912 256.336824
C 31.838203 -135.654977 257.653515
C 32.087448 -134.526473 258.488377
C 32.976507 -133.555619 258.024541
C 33.565685 -133.680260 256.699358
C 33.326614 -134.809999 255.862782
C 32.154077 -137.002177 255.415923
H 32.262623 -136.805092 254.353704
H 31.113337 -137.287389 255.574283
H 32.803909 -137.862774 255.593811
C 30.988072 -136.788104 258.215122
H 31.390874 -137.748561 257.769955
H 31.140327 -136.881766 259.280495
C 31.376178 -134.345728 259.900394
H 30.367257 -134.729955 259.935201
H 31.214164 -133.295494 260.232641
H 31.945323 -134.852553 260.630018
C 34.454836 -132.575498 256.158190
H 35.510543 -132.804883 256.289326
H 34.181550 -131.592474 256.634869
H 34.338897 -132.442525 255.096719
C 34.110364 -135.030032 254.468525
H 35.079703 -134.561098 254.484309
H 34.408147 -136.089897 254.328211
C 28.698254 -136.857100 258.846622
H 28.972140 -137.146608 259.829065
C 27.241831 -136.772784 258.712243
C 26.380066 -137.269962 259.720011
H 26.771585 -137.699321 260.591864
C 24.997886 -137.239794 259.615920
H 24.363620 -137.644245 260.409365
C 24.436354 -136.707052 258.502370
C 25.296091 -136.189139 257.503853
H 24.901028 -135.766921 256.630387
C 26.681773 -136.224297 257.605382
H 27.321195 -135.828483 256.810808
C 22.979530 -136.691717 258.361297
H 22.636618 -136.029933 257.614747
C 20.730806 -137.393026 258.911193
H 20.217142 -137.197641 259.904137
H 20.449607 -138.415517 258.662228
C 32.299788 -134.075695 253.311470
H 31.704466 -133.839197 254.251098
C 31.639800 -133.715134 252.100900
C 32.312121 -133.859250 250.820629
H 33.348252 -134.220857 250.693544
C 31.657985 -133.560121 249.684173
H 32.209456 -133.699015 248.713671
C 30.309697 -133.106815 249.789781
C 29.643547 -132.939963 251.070328
H 28.603594 -132.589622 251.195209
C 30.300094 -133.239524 252.210524
H 29.746624 -133.112795 253.181252
C 29.588107 -132.827975 248.593018
H 28.554621 -132.460118 248.803697
C 29.408430 -132.762747 246.205295
H 29.506546 -133.669240 245.548156
H 29.968590 -132.052609 245.611663
C 27.904010 -132.304548 246.368380
C 26.901425 -133.265193 246.380959
C 27.289707 -134.758089 246.436882
H 27.443625 -135.230872 245.429570
H 26.525552 -135.294436 247.005087
H 28.193777 -134.926062 246.962316
N 28.147440 -125.275019 257.858010
N 32.634689 -131.139018 259.126423
N 24.727383 -123.558446 253.147901
N 25.535548 -128.104075 247.339708
C 26.032714 -123.432038 256.236274
C 26.137170 -123.827028 257.561200
C 24.962779 -124.017859 258.388187
C 23.688467 -123.777511 257.907743
C 23.588680 -123.409937 256.574618
C 24.758933 -123.209935 255.745954
C 27.311971 -123.256845 255.324469
H 27.166078 -123.416756 254.261352
H 28.095343 -123.998175 255.500608
H 27.702263 -122.261692 255.493517
C 27.523987 -123.942393 258.139055
H 28.179153 -123.208028 257.690154
H 27.442646 -123.605070 259.200839
C 25.071410 -124.504458 259.809824
H 25.933257 -125.190214 259.862180
H 24.220306 -125.089968 260.141725
H 25.154597 -123.662554 260.530388
C 22.204241 -123.244417 256.016701
H 21.836829 -122.203385 256.130743
H 21.458854 -123.872594 256.494869
H 22.232107 -123.568207 254.958112
C 24.644728 -122.639534 254.340850
H 23.726309 -122.020275 254.339467
H 25.417781 -121.903002 254.198421
C 28.741168 -125.794184 258.807929
H 28.771893 -125.271889 259.785457
C 29.445601 -127.113687 258.697754
C 30.252545 -127.471732 259.719828
H 30.351152 -126.798549 260.585200
C 30.962518 -128.696917 259.638708
H 31.585911 -128.934412 260.442717
C 30.882562 -129.602472 258.534395
C 30.057937 -129.254686 257.521544
H 29.967565 -129.927868 256.654638
C 29.350687 -128.024477 257.600059
H 28.732153 -127.778717 256.794758
C 31.647631 -130.890867 258.417716
H 31.312125 -131.612791 257.676006
C 33.397536 -132.421075 259.006086
H 33.421858 -132.807165 260.005846
H 34.451523 -132.219340 258.764647
C 24.860371 -124.830863 253.212841
H 24.896186 -125.314937 254.160703
C 24.988974 -125.755052 252.013788
C 24.858818 -125.299475 250.724290
H 24.636432 -124.252079 250.581184
C 25.031969 -126.178399 249.599420
H 24.937034 -125.782847 248.621304
C 25.340877 -127.542226 249.726123
C 25.448090 -128.003175 251.015737
H 25.682427 -129.048948 251.156836
C 25.273881 -127.121431 252.144407
H 25.380334 -127.512930 253.122812
C 25.571836 -128.479064 248.542088
H 25.780946 -129.514487 248.768728
C 25.794729 -129.026768 246.160094
H 26.579920 -128.613561 245.504397
H 24.929833 -128.967505 245.556120
C 26.177146 -130.519270 246.346778
C 27.537407 -130.930766 246.378474
C 28.622976 -129.881830 246.431726
H 29.029969 -129.678119 245.424374
H 29.446503 -130.203308 247.013451
H 28.251637 -128.941144 246.941846
N 19.064485 -131.887278 257.800771
N 21.687756 -125.047050 259.007903
N 19.741901 -136.368029 253.148825
N 23.706857 -134.402569 247.345583
C 18.705843 -134.831429 256.211469
C 18.890854 -134.354030 257.534036
C 19.610878 -135.154371 258.379967
C 20.111029 -136.442390 257.920742
C 19.947820 -136.903931 256.589973
C 19.222180 -136.111905 255.742313
C 17.950581 -133.945883 255.279223
H 18.248396 -134.157571 254.220122
H 18.167120 -132.891984 255.443913
H 16.869002 -134.052663 255.439104
C 18.215619 -133.012908 258.088478
H 17.268490 -132.860980 257.627423
H 17.883830 -133.081651 259.149471
C 19.865549 -134.615443 259.799287
H 20.002348 -133.538610 259.839005
H 20.795857 -135.024849 260.146361
H 19.035926 -134.831704 260.515386
C 20.576848 -138.263654 256.055182
H 19.858806 -139.055536 256.172472
H 21.477126 -138.539341 256.546600
H 20.924684 -138.247041 254.998231
C 18.896347 -136.692661 254.339490
H 18.843251 -137.779298 254.351689
H 17.861474 -136.393524 254.182572
C 19.128520 -130.984998 258.740987
H 18.583886 -131.056972 259.715506
C 19.910199 -129.769705 258.622567
C 19.716509 -128.748075 259.631009
H 19.013975 -128.849621 260.491907
C 20.411213 -127.568133 259.541181
H 20.226639 -126.795270 260.334466
C 21.324029 -127.377111 258.441806
C 21.535128 -128.407574 257.442994
H 22.233576 -128.299262 256.580328
C 20.834849 -129.587986 257.530062
H 21.009813 -130.360781 256.735486
C 22.047270 -126.124983 258.315807
H 22.907411 -126.186596 257.582371
C 22.406986 -123.800461 258.878271
H 22.651622 -123.445706 259.877274
H 21.695505 -123.020782 258.619143
C 20.770190 -135.642539 253.214665
H 21.097724 -135.239507 254.161988
C 21.596499 -135.276576 252.017354
C 21.369694 -135.799296 250.730344
H 20.589551 -136.507563 250.588476
C 22.127593 -135.405031 249.606173
H 21.910198 -135.821782 248.629833
C 23.137862 -134.475040 249.731013
C 23.381473 -133.969642 251.018434
H 24.154014 -133.252182 251.158091
C 22.621287 -134.365666 252.146510
H 22.829123 -133.940777 253.122836
C 23.920186 -134.012411 248.546836
H 24.690543 -133.308717 248.772426
C 24.461678 -133.921622 246.165519
H 23.740666 -133.536746 245.496567
H 24.912550 -134.788936 245.576475
C 25.540342 -132.858480 246.349373
C 25.178314 -131.483260 246.359504
C 23.692761 -131.031526 246.392164
H 23.379517 -130.928291 245.378881
H 23.492864 -130.079451 246.960227
H 23.033216 -131.719240 246.905766
N 58.574443 -166.300025 273.370521
N 62.286511 -172.924891 272.320262
N 57.267473 -162.115574 278.220164
N 59.540289 -164.294292 284.438226
C 57.391569 -163.486633 274.994679
C 58.036229 -163.863220 273.724884
C 58.902740 -162.971940 273.077934
C 59.094871 -161.694118 273.678219
C 58.470750 -161.332760 274.958956
C 57.597318 -162.216255 275.607097
C 56.474038 -164.470579 275.714520
H 56.409821 -164.318603 276.802507
H 56.857739 -165.501519 275.539536
H 55.463322 -164.403411 275.371594
C 57.709894 -165.195688 272.998486
H 56.667153 -165.423454 273.266411
H 57.709295 -165.069099 271.917123
C 59.652026 -163.400070 271.723928
H 59.922154 -164.466423 271.654187
H 60.613285 -162.923963 271.576492
H 59.044955 -163.173241 270.894158
C 58.756068 -159.982547 275.659009
H 58.004527 -159.217268 275.457784
H 59.748547 -159.631349 275.359660
H 58.767633 -160.056032 276.742081
C 56.779326 -161.748531 276.934566
H 56.605116 -160.664959 276.969517
H 55.762908 -162.106465 276.885173
C 59.032801 -167.133028 272.426559
H 58.798606 -167.019235 271.390834
C 59.894992 -168.318380 272.618361
C 60.138592 -169.277866 271.556153
H 59.712726 -169.149771 270.603249
C 60.921328 -170.429971 271.706364
H 61.078166 -171.155538 270.866520
C 61.487474 -170.654241 272.922617
C 61.262593 -169.684240 273.979198
H 61.684624 -169.819452 274.932600
C 60.473613 -168.532143 273.830585
H 60.306965 -167.807193 274.669931
C 62.294958 -171.879433 273.109368
H 62.893903 -171.828514 273.975556
C 63.088314 -174.145240 272.509969
H 63.676173 -174.418886 271.569832
H 62.409474 -174.974877 272.592476
C 58.368646 -162.787520 278.303256
H 59.026509 -163.109175 277.425647
C 58.840949 -163.197206 279.589797
C 58.161666 -162.774705 280.820008
H 57.279421 -162.113505 280.854022
C 58.593643 -163.210768 282.022129
H 58.032096 -162.872106 282.948389
C 59.719339 -164.083853 282.034449
C 60.412983 -164.488229 280.807643
H 61.288233 -165.159154 280.774023
C 59.979871 -164.050201 279.601652
H 60.533060 -164.397445 278.673158
C 60.164311 -164.591174 283.295194
H 61.062354 -165.242552 283.178923
C 59.961982 -164.820986 285.689311
H 59.100755 -165.284992 286.186621
H 60.115323 -163.974550 286.384377
C 61.187523 -165.820021 285.649908
C 61.000089 -167.209498 285.504114
C 59.623453 -167.727658 285.182979
H 59.018163 -167.915272 286.101046
H 59.716552 -168.648439 284.548893
H 59.063371 -167.036146 284.604107
N 68.251220 -161.066582 275.396593
N 61.339402 -160.556175 273.002085
N 70.811706 -163.200202 280.481168
N 65.943293 -165.382249 285.467804
C 70.636942 -161.879516 277.388199
C 70.465997 -161.951774 275.998583
C 71.097531 -163.009335 275.177846
C 71.928361 -163.969416 275.735321
C 72.074036 -163.909194 277.128300
C 71.451744 -162.849992 277.952390
C 69.921836 -160.746613 278.287594
H 69.720930 -161.011755 279.323408
H 68.929283 -160.499311 277.962682
H 70.506315 -159.844481 278.276747
C 69.684289 -160.821231 275.361984
H 69.824792 -159.874011 275.914202
H 70.151064 -160.646788 274.364471
C 70.866954 -163.125428 273.676228
H 69.855524 -162.786451 273.481673
H 70.935302 -164.158801 273.271697
H 71.585478 -162.542327 273.099346
C 72.896585 -165.008284 277.753500
H 73.933403 -164.720966 277.827940
H 72.894013 -165.969769 277.192896
H 72.470834 -165.219928 278.751736
C 71.753423 -162.690197 279.451959
H 72.752118 -163.112126 279.586147
H 71.874996 -161.627623 279.695834
C 67.653386 -160.815398 274.344625
H 68.189501 -160.445580 273.459100
C 66.210531 -160.976820 274.208888
C 65.629893 -160.451044 273.106070
H 66.229319 -159.943775 272.355846
C 64.261991 -160.552824 272.957271
H 63.846144 -160.123733 272.097594
C 63.434987 -161.187921 273.905364
C 64.018880 -161.733970 274.997784
H 63.414612 -162.234375 275.749289
C 65.388798 -161.627169 275.149949
H 65.808193 -162.047534 276.012173
C 61.981510 -161.280915 273.779575
H 61.495067 -162.009423 274.405475
C 59.891585 -160.647618 272.881083
H 59.724294 -160.798050 271.819175
H 59.422870 -159.656952 273.124207
C 69.751873 -163.807734 280.196190
H 69.493830 -164.006647 279.168959
C 68.779375 -164.282330 281.229203
C 69.017349 -164.195593 282.594611
H 69.939743 -163.794947 282.921849
C 68.066279 -164.603369 283.560115
H 68.283750 -164.505994 284.604195
C 66.845541 -165.111654 283.192821
C 66.616240 -165.220760 281.827071
H 65.688121 -165.610516 281.501751
C 67.570672 -164.812091 280.858295
H 67.349959 -164.897449 279.814272
C 65.808019 -165.506493 284.205661
H 64.914812 -165.907481 283.797676
C 64.901670 -165.745070 286.477801
H 64.687523 -164.880741 287.177443
H 65.343150 -166.469128 287.115225
C 63.548017 -166.261620 286.026699
C 62.468661 -165.348060 285.884404
C 62.688387 -163.835353 285.977169
H 62.470236 -163.425579 287.002701
H 62.061759 -163.296145 285.318560
H 63.707669 -163.589174 285.640261
N 68.162570 -172.475421 274.601690
N 72.220003 -166.322436 274.483941
N 63.589594 -174.674810 278.451910
N 62.044020 -170.499592 284.445952
C 65.825806 -174.526571 275.694492
C 66.291510 -174.035605 274.453127
C 65.387624 -173.842772 273.453119
C 64.032114 -174.175265 273.676434
C 63.565375 -174.639257 274.928009
C 64.465651 -174.841627 275.928495
C 66.803266 -174.704867 276.795994
H 66.313813 -174.625490 277.805707
H 67.530405 -173.915931 276.804684
H 67.349599 -175.668789 276.651054
C 67.800778 -173.815818 274.149272
H 68.381990 -174.549597 274.662601
H 68.090274 -174.082994 273.091018
C 65.876746 -173.253505 272.123781
H 66.647976 -172.524754 272.263204
H 65.086733 -172.685647 271.680684
H 66.278745 -174.040476 271.398807
C 62.070371 -174.907578 275.210520
H 61.870963 -175.956469 274.980618
H 61.423146 -174.282084 274.647321
H 61.731719 -174.656297 276.255405
C 63.986146 -175.513792 277.236427
H 63.168043 -176.175097 277.041130
H 64.776731 -176.223153 277.474559
C 68.971604 -171.863533 273.816923
H 69.365032 -172.316007 272.850607
C 69.466258 -170.520613 274.118026
C 70.523162 -170.054719 273.293336
H 70.965108 -170.662484 272.439867
C 71.043154 -168.803751 273.562565
H 71.868530 -168.481879 272.909558
C 70.517969 -167.979584 274.662413
C 69.445832 -168.435366 275.475489
H 69.011204 -167.827285 276.331991
C 68.928186 -169.691429 275.209096
H 68.108058 -170.021421 275.863689
C 71.073051 -166.665331 274.979077
H 70.434102 -166.011316 275.673159
C 72.772462 -165.014883 274.803401
H 73.060880 -164.559007 273.861595
H 73.742409 -165.183867 275.215316
C 63.590377 -173.393448 278.478867
H 63.862425 -172.842827 277.594247
C 63.235943 -172.547522 279.708573
C 62.763494 -173.097713 280.908079
H 62.625843 -174.163958 280.952319
C 62.480371 -172.289796 282.071815
H 62.131571 -172.756842 282.979697
C 62.659905 -170.904608 282.075328
C 63.109451 -170.350081 280.871964
H 63.258222 -169.285123 280.831716
C 63.393060 -171.160734 279.704110
H 63.753577 -170.697118 278.797912
C 62.407652 -170.040192 283.309708
H 62.559624 -168.980736 283.181616
C 61.822113 -169.647739 285.680175
H 62.427931 -170.068812 286.433348
H 60.803932 -169.789074 286.105764
C 62.076182 -168.126463 285.645511
C 63.355885 -167.649829 285.880077
C 64.546461 -168.642955 285.968884
H 64.652488 -168.897187 287.004829
H 65.487161 -168.243098 285.571075
H 64.454482 -169.564236 285.360301
N 2.418371 -243.761068 251.107875
N 5.488767 -250.517581 252.143386
N -0.348046 -241.041558 246.430313
N -0.276786 -245.256660 240.400671
C 0.818451 -241.404092 249.546720
C 0.774945 -241.894597 250.847647
C -0.455265 -241.873020 251.634109
C -1.630500 -241.328149 251.139332
C -1.587993 -240.864681 249.828884
C -0.359793 -240.876377 249.040973
C 2.151979 -241.458441 248.677139
H 2.022629 -241.513561 247.604705
H 2.751139 -242.361304 248.828796
H 2.742429 -240.590609 248.911093
C 2.083274 -242.349295 251.449231
H 2.904993 -241.753394 251.058437
H 2.028265 -242.072135 252.525035
C -0.518802 -242.459398 253.026365
H 0.175125 -243.317884 253.059679
H -1.495051 -242.860381 253.304423
H -0.287529 -241.707530 253.794394
C -2.883925 -240.363097 249.249982
H -3.023599 -239.280010 249.414219
H -3.772430 -240.838069 249.673890
H -2.878614 -240.615620 248.176893
C -0.284205 -240.208499 247.669932
H -1.050274 -239.405311 247.682360
H 0.639679 -239.655973 247.587531
C 2.844672 -244.456004 252.039188
H 2.943563 -244.018803 253.043972
C 3.254289 -245.883775 251.870702
C 3.921422 -246.474100 252.888018
H 4.124651 -245.898349 253.791210
C 4.355552 -247.813476 252.754074
H 4.878676 -248.232530 253.556575
C 4.131056 -248.603427 251.600016
C 3.444027 -248.019629 250.590913
H 3.248902 -248.597029 249.686383
C 3.013726 -246.675836 250.722605
H 2.497234 -246.249670 249.919501
C 4.607081 -250.013897 251.428210
H 4.155498 -250.592484 250.640177
C 5.964302 -251.921270 251.968343
H 5.859030 -252.364678 252.943752
H 7.052238 -251.942894 251.763402
C -0.496345 -242.308669 246.426093
H -0.609249 -242.846396 247.344365
C -0.515994 -243.156619 245.181250
C -0.486204 -242.604012 243.918480
H -0.470712 -241.530321 243.829951
C -0.455831 -243.422600 242.751085
H -0.418745 -242.955842 241.796161
C -0.454286 -244.821163 242.807217
C -0.507776 -245.373893 244.069270
H -0.511090 -246.448459 244.156066
C -0.538858 -244.552512 245.240484
H -0.563726 -245.017921 246.196194
C -0.377121 -245.704858 241.578991
H -0.406825 -246.769309 241.751071
C -0.169089 -246.133136 239.178305
H 0.719996 -245.864012 238.566144
H -0.976639 -245.846220 238.559559
C -0.126041 -247.676455 239.288645
C 1.116642 -248.377746 239.328202
C 2.405803 -247.603855 239.465714
H 2.894560 -247.431880 238.482253
H 3.117071 -248.134511 240.046259
H 2.222551 -246.642521 240.019146
N -7.915654 -248.163095 250.466225
N -3.916866 -242.187413 252.118016
N -8.011113 -252.360177 245.589985
N -3.434305 -250.960255 240.007350
C -8.833044 -250.836929 248.706553
C -8.608393 -250.499272 250.056446
C -8.114369 -251.487989 250.871071
C -7.882494 -252.817905 250.351650
C -8.081846 -253.144626 248.994983
C -8.583096 -252.162473 248.178142
C -9.339094 -249.752330 247.809798
H -9.044919 -249.955715 246.748879
H -8.905885 -248.788785 248.038837
H -10.429736 -249.627181 247.938183
C -9.004819 -249.085332 250.669656
H -9.879421 -248.699569 250.196748
H -9.393228 -249.146448 251.715877
C -7.812410 -251.112279 252.322519
H -7.446929 -250.100925 252.426317
H -7.004893 -251.736624 252.666811
H -8.705108 -251.184596 253.005135
C -7.735721 -254.567641 248.399339
H -8.616495 -255.184332 248.454913
H -6.935209 -255.064948 248.894524
H -7.342930 -254.560912 247.354567
C -8.964484 -252.564150 246.739026
H -9.252587 -253.606769 246.688457
H -9.906947 -252.035597 246.575663
C -7.700181 -247.362381 251.456219
H -8.294052 -247.374054 252.411134
C -6.665202 -246.349126 251.425094
C -6.679511 -245.380286 252.483824
H -7.429419 -245.378468 253.320243
C -5.738730 -244.383921 252.477294
H -5.788298 -243.644418 253.307730
C -4.752545 -244.330026 251.413150
C -4.723480 -245.312109 250.363813
H -3.976140 -245.306211 249.526024
C -5.669708 -246.307469 250.367539
H -5.629491 -247.044657 249.535499
C -3.766513 -243.267750 251.375205
H -2.903377 -243.470611 250.660348
C -2.935816 -241.129314 252.076046
H -2.664580 -240.903184 253.097875
H -3.452490 -240.199904 251.845480
C -6.848901 -251.888025 245.720485
H -6.483546 -251.630039 246.695344
C -5.905045 -251.639347 244.566518
C -6.182087 -252.014135 243.248637
H -7.093779 -252.519684 243.049040
C -5.302516 -251.727496 242.167718
H -5.561500 -252.021459 241.165687
C -4.116462 -251.056712 242.368218
C -3.826786 -250.702407 243.686015
H -2.920385 -250.186072 243.883761
C -4.709032 -250.990428 244.770583
H -4.457713 -250.686508 245.772938
C -3.195487 -250.705344 241.232012
H -2.298226 -250.207301 241.514495
C -2.536451 -250.585238 238.875453
H -3.129631 -250.010478 238.213688
H -2.255596 -251.488077 238.249433
C -1.257304 -249.803957 239.143922
C -1.314735 -248.391321 239.223628
C -2.674548 -247.627620 239.247407
H -2.913014 -247.393786 238.235722
H -2.690175 -246.696777 239.863199
H -3.493513 -248.181685 239.704933
N 1.366803 -255.089900 250.549949
N -6.114266 -254.281940 251.476490
N 5.822490 -253.716360 246.120658
N 3.162850 -251.031469 240.286377
C 4.428515 -254.808517 249.094352
C 3.796241 -254.626229 250.400536
C 4.247196 -253.640422 251.302696
C 5.350115 -252.865741 250.915927
C 5.960858 -253.032234 249.601181
C 5.519818 -254.021370 248.697582
C 3.915627 -255.859319 248.100741
H 4.113119 -255.624483 247.055420
H 2.826460 -255.916288 248.218330
H 4.358154 -256.848533 248.244302
C 2.691801 -255.572824 250.876590
H 2.898772 -256.564590 250.387616
H 2.772322 -255.765324 251.936933
C 3.524913 -253.398239 252.704266
H 2.451133 -253.550037 252.693813
H 3.578718 -252.365461 253.091310
H 3.939800 -254.061811 253.415980
C 7.096437 -252.122881 249.144804
H 8.075772 -252.586652 249.286810
H 7.020004 -251.139919 249.669363
H 7.059931 -251.900769 248.091409
C 6.303827 -254.318778 247.313166
H 7.354878 -254.079178 247.377853
H 6.372523 -255.403098 247.120069
C 0.403476 -255.174579 251.449413
H 0.564579 -255.578294 252.418894
C -0.999821 -254.762762 251.286708
C -1.998239 -255.118664 252.243453
H -1.747103 -255.676796 253.097269
C -3.341856 -254.777696 252.109386
H -4.087360 -255.080252 252.862866
C -3.726118 -254.066300 251.016352
C -2.725855 -253.690445 250.070050
H -2.981935 -253.138196 249.214046
C -1.379716 -254.036893 250.201260
H -0.631008 -253.743669 249.446287
C -5.144639 -253.720890 250.843045
H -5.303414 -252.955956 250.128259
C -7.525874 -253.939254 251.299732
H -8.032319 -253.699767 252.288782
H -8.011854 -254.852612 250.987064
C 4.788352 -252.920079 246.171828
H 4.213298 -252.619391 247.108372
C 4.274562 -252.347715 244.970229
C 4.960565 -252.554325 243.701076
H 5.903582 -253.125655 243.577880
C 4.435811 -252.047541 242.570020
H 4.990344 -252.242229 241.607300
C 3.207642 -251.316983 242.669899
C 2.532582 -251.089663 243.940660
H 1.583501 -250.528264 244.061032
C 3.059415 -251.597773 245.075671
H 2.500272 -251.414387 246.037782
C 2.615082 -250.811059 241.475811
H 1.672226 -250.239475 241.682969
C 2.561512 -250.556289 239.094950
H 2.490838 -251.414768 238.390670
H 3.291487 -249.953646 238.556300
C 1.178888 -249.789884 239.248825
C -0.012681 -250.500756 239.183867
C 0.041865 -252.037391 239.164151
H 0.135990 -252.465733 238.136827
H -0.849339 -252.424836 239.682694
H 0.867760 -252.433269 239.699538
N 32.223549 -148.522459 225.193996
N 35.727661 -155.238015 223.968057
N 31.331639 -144.286872 230.055518
N 33.979082 -146.490233 236.099638
C 31.209150 -145.674900 226.857956
C 31.762274 -146.073777 225.556813
C 32.608226 -145.209387 224.845735
C 32.869954 -143.935525 225.415312
C 32.337823 -143.552329 226.726085
C 31.485183 -144.408763 227.438735
C 30.314815 -146.630140 227.645892
H 30.326710 -146.471387 228.729275
H 30.664774 -147.670250 227.456867
H 29.279475 -146.538708 227.373467
C 31.356243 -147.399362 224.871703
H 30.323060 -147.598579 225.211302
H 31.286046 -147.278273 223.796364
C 33.259501 -145.662838 223.454366
H 33.501785 -146.734862 223.377989
H 34.224612 -145.212968 223.237362
H 32.600048 -145.424792 222.669191
C 32.701344 -142.208099 227.387636
H 31.951206 -141.425612 227.230887
H 33.684782 -141.884498 227.018943
H 32.783852 -142.276439 228.463362
C 30.764102 -143.914136 228.808010
H 30.616093 -142.827565 228.843113
H 29.733134 -144.245562 228.832026
C 32.601338 -149.370645 224.234016
H 32.299584 -149.256087 223.220064
C 33.452380 -150.575459 224.378316
C 33.603969 -151.544979 223.316869
H 33.115814 -151.410793 222.398090
C 34.373269 -152.714754 223.424923
H 34.457991 -153.447384 222.587769
C 35.017619 -152.947289 224.596725
C 34.884668 -151.967780 225.651196
H 35.368848 -152.108971 226.570807
C 34.109211 -150.797844 225.545155
H 34.014602 -150.065580 226.382490
C 35.812547 -154.190497 224.740160
H 36.472544 -154.150833 225.559116
C 36.517197 -156.476227 224.114763
H 37.037746 -156.769234 223.143826
H 35.823076 -157.286685 224.251776
C 32.426691 -144.985765 230.070112
H 33.020570 -145.328204 229.157017
C 32.977437 -145.400665 231.320089
C 32.387964 -144.955247 232.583789
H 31.520129 -144.272152 232.670699
C 32.892008 -145.395860 233.752946
H 32.398388 -145.038684 234.707618
C 34.002388 -146.296564 233.697709
C 34.606903 -146.724238 232.436219
H 35.467528 -147.416861 232.350281
C 34.101505 -146.281652 231.263275
H 34.586398 -146.647193 230.307046
C 34.521791 -146.808371 234.924961
H 35.400183 -147.482472 234.755171
C 34.474049 -147.020832 237.319089
H 33.632995 -147.459477 237.876651
H 34.693500 -146.176229 237.990023
C 35.678284 -148.050120 237.207009
C 35.449202 -149.433350 237.089707
C 34.035075 -149.916807 236.870073
H 33.485173 -150.084011 237.825167
H 34.065247 -150.841695 236.243696
H 33.450033 -149.214767 236.325967
N 42.184202 -143.536533 226.491287
N 35.101837 -142.860517 224.578706
N 45.045291 -145.707860 231.389512
N 40.446590 -147.736514 236.697338
C 44.692508 -144.399919 228.315406
C 44.426302 -144.474498 226.947620
C 44.981007 -145.550754 226.100607
C 45.830162 -146.528035 226.607852
C 46.070973 -146.464805 227.980829
C 45.525800 -145.387132 228.830525
C 44.060937 -143.245893 229.245442
H 43.922826 -143.500352 230.290744
H 43.049080 -142.974983 228.987763
H 44.666835 -142.360266 229.185267
C 43.624961 -143.328672 226.356632
H 43.824234 -142.383810 226.885492
H 44.030296 -143.171438 225.332211
C 44.646492 -145.668115 224.626107
H 43.626498 -145.304543 224.498217
H 44.664678 -146.703655 224.230612
H 45.341748 -145.107271 223.997976
C 46.913228 -147.580336 228.557378
H 47.964747 -147.319820 228.557597
H 46.851435 -148.543037 228.010939
H 46.548256 -147.775767 229.580116
C 45.932487 -145.227979 230.297680
H 46.933794 -145.674345 230.367359
H 46.094710 -144.168970 230.520352
C 41.519678 -143.275501 225.484530
H 42.006472 -142.924429 224.564541
C 40.059580 -143.400148 225.449771
C 39.415082 -142.865638 224.388427
H 39.977547 -142.378294 223.597049
C 38.030640 -142.932732 224.334952
H 37.565561 -142.497811 223.504895
C 37.250265 -143.540869 225.339725
C 37.896873 -144.095756 226.390735
H 37.329793 -144.576117 227.183642
C 39.283676 -144.023684 226.447362
H 39.752681 -144.449972 227.279615
C 35.781720 -143.596871 225.314845
H 35.319280 -144.308640 225.977384
C 33.639324 -142.915093 224.558178
H 33.396978 -143.066207 223.516460
H 33.207743 -141.912668 224.821102
C 43.949367 -146.288540 231.185144
H 43.617217 -146.485552 230.184568
C 43.032346 -146.732254 232.282477
C 43.364495 -146.645065 233.621497
H 44.320721 -146.267202 233.879399
C 42.465951 -147.022946 234.649609
H 42.756245 -146.926188 235.670761
C 41.205340 -147.500790 234.373398
C 40.881364 -147.610539 233.033685
H 39.919769 -147.977372 232.777962
C 41.783082 -147.231868 232.002084
H 41.489810 -147.316544 230.981081
C 40.223535 -147.863292 235.454282
H 39.291170 -148.242646 235.114193
C 39.461203 -148.066955 237.775338
H 39.312726 -147.194990 238.475675
H 39.930462 -148.798146 238.386028
C 38.061459 -148.550037 237.425034
C 36.989769 -147.610756 237.347589
C 37.250467 -146.105579 237.408713
H 37.109568 -145.685764 238.437825
H 36.589898 -145.554286 236.791562
H 38.255910 -145.887712 237.002003
N 41.785071 -154.929484 225.828748
N 45.985884 -148.891120 225.370013
N 37.406205 -156.988663 229.987902
N 36.351407 -152.750511 236.002432
C 39.468014 -156.911868 227.095167
C 39.863066 -156.439771 225.825263
C 38.893699 -156.228855 224.891594
C 37.541421 -156.524795 225.209315
C 37.146623 -156.969883 226.489144
C 38.112186 -157.190226 227.423634
C 40.518313 -157.109668 228.124473
H 40.096763 -157.012825 229.159867
H 41.266077 -156.340644 228.075178
H 41.034934 -158.086907 227.953494
C 41.361649 -156.260723 225.418263
H 41.962543 -157.005832 225.896277
H 41.575133 -156.540160 224.350276
C 39.308563 -155.659643 223.531676
H 40.107958 -154.951206 223.609862
H 38.499181 -155.074473 223.139408
H 39.645525 -156.459337 222.792553
C 35.659827 -157.197862 226.874487
H 35.420769 -158.241134 226.670853
H 34.986933 -156.559415 226.352588
H 35.395778 -156.933095 227.932714
C 37.703669 -157.842561 228.762516
H 36.855028 -158.482722 228.631315
H 38.496705 -158.570042 228.952667
C 42.557840 -154.343254 224.987665
H 42.877569 -154.809931 224.005874
C 43.104459 -153.013664 225.238777
C 44.119911 -152.579790 224.342695
H 44.492372 -153.202215 223.471326
C 44.687741 -151.342823 224.561396
H 45.479199 -151.045935 223.853141
C 44.253161 -150.500969 225.680855
C 43.221877 -150.924411 226.566334
H 42.856967 -150.301845 227.440213
C 42.656477 -152.166514 226.350343
H 41.870206 -152.471635 227.059900
C 44.860793 -149.201484 225.943607
H 44.281076 -148.528587 226.669607
C 46.590923 -147.598244 225.635793
H 46.827412 -147.155138 224.675874
H 47.587695 -147.789945 225.980596
C 37.437655 -155.709155 230.001040
H 37.663689 -155.170747 229.098032
C 37.183549 -154.849339 231.237608
C 36.777593 -155.380603 232.467024
H 36.618461 -156.441445 232.531649
C 36.589746 -154.560900 233.633611
H 36.290161 -155.013769 234.564068
C 36.801274 -153.182449 233.610180
C 37.184095 -152.646285 232.378447
H 37.354619 -151.586996 232.317043
C 37.372092 -153.468753 231.207765
H 37.683467 -153.019602 230.278218
C 36.650399 -152.306784 234.844229
H 36.818126 -151.253501 234.695415
C 36.230679 -151.888172 237.234391
H 36.879368 -152.320509 237.945632
H 35.234642 -152.000948 237.727996
C 36.517483 -150.375951 237.166518
C 37.827639 -149.931884 237.307217
C 39.005521 -150.953739 237.324798
H 39.175559 -151.205216 238.349194
H 39.931518 -150.580704 236.861326
H 38.851733 -151.874230 236.736373
N 31.152452 -329.274527 273.767457
N 34.943807 -335.681054 274.748337
N 27.598590 -327.083384 269.359073
N 27.337610 -331.641851 263.615735
C 29.161508 -327.156788 272.306786
C 29.317128 -327.568361 273.618008
C 28.184733 -327.599415 274.540522
C 26.907480 -327.184123 274.168221
C 26.752195 -326.800116 272.849065
C 27.881520 -326.759486 271.924880
C 30.389796 -327.154977 271.291494
H 30.138946 -327.286364 270.253070
H 31.085874 -327.994767 271.412842
H 30.925963 -326.228777 271.408134
C 30.731240 -327.876459 274.075054
H 31.448083 -327.240251 273.561480
H 30.778915 -327.539077 275.128178
C 28.339977 -328.102398 275.948860
H 29.112251 -328.897545 275.939970
H 27.438326 -328.564289 276.360452
H 28.592754 -327.288184 276.640842
C 25.348841 -326.442961 272.410573
H 25.130900 -325.366764 272.536154
H 24.558497 -326.962299 272.958912
H 25.249813 -326.759740 271.364917
C 27.733368 -326.173127 270.531994
H 26.899787 -325.436098 270.597384
H 28.592357 -325.552731 270.312091
C 31.750148 -329.873688 274.667744
H 31.927934 -329.368831 275.624446
C 32.267443 -331.270931 274.522273
C 33.105388 -331.740980 275.473081
H 33.362313 -331.095971 276.310277
C 33.643126 -333.046146 275.354349
H 34.296770 -333.370817 276.102480
C 33.354770 -333.921430 274.283032
C 32.498603 -333.459002 273.343040
H 32.249731 -334.105069 272.503628
C 31.964004 -332.149265 273.458873
H 31.316239 -331.817012 272.709000
C 33.936156 -335.296220 274.125418
H 33.446106 -335.957334 273.431838
C 35.523705 -337.049336 274.587260
H 35.574995 -337.439134 275.582874
H 36.583551 -336.994238 274.254953
C 27.565791 -328.356439 269.434982
H 27.611290 -328.844213 270.379843
C 27.475706 -329.278209 268.252306
C 27.305322 -328.803630 266.977294
H 27.212602 -327.739600 266.835523
C 27.271510 -329.687324 265.863451
H 27.152701 -329.278628 264.895113
C 27.406874 -331.075160 265.987176
C 27.553611 -331.551850 267.264350
H 27.658318 -332.615858 267.402986
C 27.586916 -330.665200 268.381906
H 27.717850 -331.071503 269.349475
C 27.418312 -332.023532 264.810931
H 27.505965 -333.074397 265.036297
C 27.379458 -332.580177 262.441222
H 28.166769 -332.277163 261.717409
H 26.476700 -332.398994 261.915002
C 27.575698 -334.105292 262.620450
C 28.880275 -334.698664 262.543711
C 30.108565 -333.814560 262.485523
H 30.462460 -333.663857 261.448963
H 30.933182 -334.248482 262.997687
H 29.904507 -332.839137 263.005846
N 21.197196 -334.540914 274.599462
N 24.827402 -328.166304 275.450937
N 20.905537 -339.024203 270.011918
N 24.668747 -337.599399 263.889359
C 20.319078 -337.384507 273.107492
C 20.671943 -336.947152 274.393949
C 21.349877 -337.840214 275.185482
C 21.639850 -339.176257 274.710878
C 21.310353 -339.601074 273.414154
C 20.625565 -338.715271 272.621631
C 19.610721 -336.402089 272.231778
H 19.796006 -336.645547 271.160811
H 19.981192 -335.393863 272.357875
H 18.529689 -336.359120 272.483898
C 20.221771 -335.535242 274.976727
H 19.260624 -335.252248 274.597463
H 19.965058 -335.563565 276.057568
C 21.788225 -337.352416 276.560804
H 22.072124 -336.309880 276.569326
H 22.689082 -337.886182 276.833138
H 20.987781 -337.455594 277.344825
C 21.713398 -341.025058 272.855208
H 20.899943 -341.707404 273.046615
H 22.613631 -341.423732 273.270843
H 21.979587 -341.050395 271.777932
C 20.112031 -339.234659 271.269331
H 19.914257 -340.298683 271.305446
H 19.107111 -338.796136 271.196280
C 21.456139 -333.665751 275.509676
H 20.979724 -333.667346 276.522942
C 22.389825 -332.574719 275.304280
C 22.413065 -331.546905 276.301737
H 21.766155 -331.555160 277.216426
C 23.257502 -330.478889 276.132784
H 23.239446 -329.696168 276.920793
C 24.107364 -330.409833 274.962424
C 24.101120 -331.449035 273.973090
H 24.744610 -331.433398 273.056981
C 23.250841 -332.516670 274.139889
H 23.259194 -333.297953 273.351315
C 24.987094 -329.274463 274.753815
H 25.779331 -329.449465 273.955094
C 25.702078 -327.035746 275.239169
H 26.072513 -326.725699 276.202201
H 25.076277 -326.167633 275.028800
C 22.034154 -338.451136 269.976954
H 22.489743 -338.104567 270.880772
C 22.813546 -338.197288 268.713644
C 22.415741 -338.673912 267.466881
H 21.531162 -339.263910 267.405132
C 23.136400 -338.383076 266.281454
H 22.786669 -338.758387 265.339778
C 24.278973 -337.606134 266.302845
C 24.691198 -337.148857 267.549003
H 25.569314 -336.548676 267.609038
C 23.968437 -337.441063 268.738417
H 24.309676 -337.056454 269.680850
C 25.028375 -337.250904 265.054762
H 25.909112 -336.664460 265.200297
C 25.393510 -337.222271 262.647155
H 24.672714 -336.739782 262.038529
H 25.680728 -338.135958 262.040645
C 26.626699 -336.323584 262.718855
C 26.450575 -334.917977 262.735042
C 25.031324 -334.268224 262.885280
H 24.652866 -334.117347 261.905723
H 25.004174 -333.305557 263.448297
H 24.321331 -334.858481 263.462224
N 31.070390 -340.665988 273.900406
N 23.665270 -340.418646 275.677483
N 34.852308 -339.206444 268.930254
N 31.270617 -337.112113 263.370862
C 33.917700 -340.224479 272.082433
C 33.427110 -340.014656 273.436958
C 33.893043 -338.941436 274.223098
C 34.873821 -338.104055 273.670752
C 35.340543 -338.300457 272.309618
C 34.884604 -339.376264 271.521026
C 33.385224 -341.373063 271.216849
H 33.436340 -341.187508 270.151436
H 32.320938 -341.511825 271.467085
H 33.932388 -342.312106 271.353376
C 32.471040 -341.017706 274.085900
H 32.709103 -342.017497 273.627720
H 32.694400 -341.137420 275.130455
C 33.318787 -338.673539 275.679548
H 32.263242 -338.913256 275.806406
H 33.324302 -337.617829 276.003776
H 33.876232 -339.255935 276.363287
C 36.333307 -337.330694 271.678130
H 37.366480 -337.703056 271.722505
H 36.230112 -336.326771 272.156038
H 36.151861 -337.177483 270.633652
C 35.527316 -339.692988 270.076730
H 36.558700 -339.364447 270.001752
H 35.671344 -340.778004 269.931345
C 30.226532 -340.773921 274.907243
H 30.538478 -341.102750 275.862890
C 28.773906 -340.489286 274.896235
C 27.926598 -340.866412 275.977058
H 28.328424 -341.348598 276.815430
C 26.543175 -340.645610 275.990535
H 25.918487 -340.961421 276.837896
C 25.966618 -340.036569 274.925006
C 26.815185 -339.638799 273.853273
H 26.408717 -339.163006 273.013630
C 28.201276 -339.865022 273.836944
H 28.829823 -339.558324 272.988182
C 24.503629 -339.819902 274.908648
H 24.191361 -339.115849 274.185972
C 22.208996 -340.204334 275.657022
H 21.800755 -339.946785 276.681043
H 21.771550 -341.172100 275.452433
C 33.757298 -338.495889 269.066542
H 33.269019 -338.186306 270.044110
C 33.051664 -338.042466 267.916502
C 33.602302 -338.269805 266.593170
H 34.577677 -338.768460 266.385883
C 32.900092 -337.878189 265.517182
H 33.355216 -338.085605 264.511100
C 31.623828 -337.245936 265.728130
C 31.082383 -336.996996 267.050708
H 30.101545 -336.508892 267.256432
C 31.787251 -337.389518 268.130406
H 31.328497 -337.193761 269.137000
C 30.846773 -336.864611 264.598266
H 29.881494 -336.360527 264.888255
C 30.487939 -336.761932 262.246189
H 30.412170 -337.665123 261.602852
H 31.095374 -336.135631 261.597673
C 29.061182 -336.103360 262.527242
C 27.932843 -336.912304 262.642044
C 28.124488 -338.437823 262.691401
H 28.135220 -338.919426 261.688737
H 27.334724 -338.864484 263.329024
H 29.045516 -338.731033 263.138609
N -18.558346 -85.130753 229.760007
N -14.458102 -79.032173 229.190732
N -22.558368 -87.398942 234.156942
N -23.137532 -83.411245 240.353839
C -20.746505 -87.186417 231.128444
C -20.467387 -86.658040 229.859977
C -21.523050 -86.415639 229.029385
C -22.846911 -86.735741 229.446545
C -23.125389 -87.237465 230.725767
C -22.073273 -87.489271 231.557225
C -19.601550 -87.419047 232.047274
H -19.934332 -87.368079 233.109237
H -18.865402 -86.640968 231.965537
H -19.087584 -88.386554 231.795396
C -19.003248 -86.450378 229.337623
H -18.350680 -87.211670 229.728534
H -18.879803 -86.684306 228.253927
C -21.233042 -85.786119 227.674249
H -20.433015 -85.073762 227.711530
H -22.085153 -85.190004 227.379376
H -20.950994 -86.553822 226.883786
C -24.578934 -87.493282 231.223768
H -24.824256 -88.531455 231.001309
H -25.306265 -86.837415 230.791316
H -24.753877 -87.273830 232.301567
C -22.357813 -88.201119 232.887730
H -23.212475 -88.843385 232.804932
H -21.538012 -88.931356 232.978792
C -17.864347 -84.502974 228.887248
H -17.624543 -84.927281 227.872200
C -17.309831 -83.177558 229.141824
C -16.375682 -82.698279 228.188091
H -16.071498 -83.282790 227.271129
C -15.801701 -81.464099 228.404961
H -15.073945 -81.131467 227.650171
C -16.148751 -80.670537 229.580715
C -17.099974 -81.139223 230.525830
H -17.396245 -80.554716 231.444525
C -17.671213 -82.378584 230.311127
H -18.393496 -82.719565 231.066425
C -15.531881 -79.375393 229.840369
H -16.056902 -78.736019 230.633293
C -13.843236 -77.743720 229.453241
H -13.695531 -77.258501 228.503042
H -12.811977 -77.942316 229.701024
C -22.540384 -86.117865 234.218284
H -22.399270 -85.539495 233.329181
C -22.696614 -85.309825 235.495181
C -22.989704 -85.895827 236.722141
H -23.131485 -86.962128 236.757190
C -23.085221 -85.124564 237.922702
H -23.298898 -85.618861 238.848695
C -22.890936 -83.741508 237.936652
C -22.621263 -83.150732 236.709466
H -22.467745 -82.086013 236.676665
C -22.526048 -83.924512 235.504947
H -22.300382 -83.433935 234.578594
C -22.944087 -82.916783 239.202690
H -22.800891 -81.854552 239.083692
C -23.160454 -82.599512 241.614918
H -22.443179 -83.057194 242.244474
H -24.114091 -82.740560 242.182587
C -22.895827 -81.080146 241.583922
C -21.575710 -80.631091 241.629028
C -20.382056 -81.646095 241.505355
H -20.119254 -81.938924 242.492318
H -19.498963 -81.246276 240.983895
H -20.577155 -82.544861 240.900950
N -28.269324 -78.761952 230.204533
N -24.787928 -85.409676 228.426968
N -28.785771 -74.728027 235.249168
N -25.577797 -77.164148 240.902345
C -29.172818 -75.986835 232.047515
C -28.728013 -76.328247 230.699911
C -27.952468 -75.426700 229.960280
C -27.654971 -74.172422 230.551206
C -28.077679 -73.846985 231.905996
C -28.859913 -74.740682 232.647866
C -29.988933 -76.982968 232.863409
H -29.883974 -76.868667 233.938181
H -29.642895 -78.014184 232.605387
H -31.051489 -76.888195 232.686347
C -29.179515 -77.630577 230.005169
H -30.182940 -77.852134 230.420510
H -29.345646 -77.465363 228.954396
C -27.416480 -75.818202 228.513069
H -27.168062 -76.886692 228.374271
H -26.473520 -75.351169 228.234580
H -28.148882 -75.552357 227.803650
C -27.670943 -72.525299 232.581752
H -28.445370 -71.740886 232.522225
H -26.721421 -72.178326 232.146905
H -27.493156 -72.637601 233.633969
C -29.468136 -74.307535 234.080967
H -29.625891 -73.221964 234.171572
H -30.495362 -74.648434 234.179283
C -27.965097 -79.568804 229.190714
H -28.357678 -79.414415 228.219921
C -27.085780 -80.774772 229.212380
C -27.015555 -81.700594 228.112829
H -27.586743 -81.531983 227.252758
C -26.221734 -82.870643 228.107176
H -26.201680 -83.569091 227.244211
C -25.470784 -83.147024 229.199892
C -25.522924 -82.210771 230.291368
H -24.955535 -82.386536 231.152313
C -26.322785 -81.040717 230.299537
H -26.352648 -80.342757 231.163607
C -24.647288 -84.391964 229.223940
H -23.914597 -84.380966 229.977875
C -23.969584 -86.649615 228.455020
H -23.529621 -86.898883 227.440418
H -24.643779 -87.472314 228.617035
C -27.679076 -75.420069 235.142417
H -27.160080 -75.720630 234.176593
C -27.012844 -75.882988 236.312902
C -27.497958 -75.493698 237.628497
H -28.367841 -74.819902 237.815460
C -26.885333 -75.979482 238.722036
H -27.300517 -75.665072 239.720852
C -25.767113 -76.870588 238.536876
C -25.266939 -77.242132 237.222887
H -24.404024 -77.925593 237.037014
C -25.881290 -76.754357 236.125689
H -25.474867 -77.077086 235.125751
C -25.133177 -77.429980 239.683713
H -24.260052 -78.091277 239.414286
C -24.968799 -77.742234 242.042809
H -25.757692 -78.211098 242.647383
H -24.699787 -76.922462 242.720230
C -23.759957 -78.759027 241.788397
C -23.984031 -80.141302 241.636707
C -25.414789 -80.627223 241.520972
H -25.880269 -80.838606 242.503922
H -25.428826 -81.527215 240.862867
H -26.056840 -79.906006 241.061859
N -18.231213 -73.745181 230.835642
N -25.503965 -73.043989 229.578067
N -14.909958 -76.100192 235.340639
N -19.030106 -78.386484 240.891569
C -15.547856 -74.665978 232.388167
C -15.933654 -74.686168 231.057564
C -15.439486 -75.724685 230.131082
C -14.533001 -76.717934 230.520295
C -14.172111 -76.709338 231.857751
C -14.656389 -75.669525 232.786222
C -16.112595 -73.553508 233.406182
H -16.156461 -73.852713 234.439817
H -17.152192 -73.279377 233.248956
H -15.520765 -72.659458 233.330543
C -16.801590 -73.520347 230.588232
H -16.566440 -72.594446 231.131122
H -16.487036 -73.317360 229.548647
C -15.902586 -75.783736 228.699248
H -16.940158 -75.422403 228.674433
H -15.907026 -76.804311 228.265861
H -15.267456 -75.190631 228.042422
C -13.264833 -77.843968 232.310647
H -12.214024 -77.574921 232.231771
H -13.363499 -78.785936 231.738074
H -13.538601 -78.084700 233.343615
C -14.122055 -75.567611 234.206237
H -13.107458 -76.009751 234.171952
H -13.952050 -74.515013 234.454576
C -18.988384 -73.447341 229.908809
H -18.585243 -73.054001 228.973121
C -20.453184 -73.582056 229.993937
C -21.198249 -73.007770 229.022353
H -20.709532 -72.482730 228.212730
C -22.589517 -73.083470 229.084960
H -23.133308 -72.617234 228.322527
C -23.276436 -73.740170 230.119078
C -22.530076 -74.334251 231.079376
H -23.023323 -74.852563 231.891269
C -21.136185 -74.253711 231.019978
H -20.588331 -74.711398 231.784486
C -24.749675 -73.806557 230.217426
H -25.146896 -74.550373 230.882451
C -26.970743 -73.109141 229.680251
H -27.303253 -73.219217 228.666561
H -27.391754 -72.119370 230.016675
C -16.019468 -76.681751 235.209062
H -16.437767 -76.840193 234.241707
C -16.837163 -77.178486 236.352691
C -16.388057 -77.143854 237.649890
H -15.411599 -76.768544 237.838129
C -17.194011 -77.571725 238.726333
H -16.814838 -77.514679 239.713576
C -18.475995 -78.048789 238.541960
C -18.916718 -78.105997 237.242572
H -19.898405 -78.470376 237.057388
C -18.107763 -77.677119 236.162352
H -18.490120 -77.722106 235.176092
C -19.360979 -78.464151 239.678305
H -20.320649 -78.837473 239.406729
C -19.919196 -78.769666 242.026453
H -20.016925 -77.926557 242.765345
H -19.387004 -79.523535 242.560120
C -21.346904 -79.250248 241.780559
C -22.438439 -78.314782 241.832972
C -22.189191 -76.807801 241.931179
H -22.244941 -76.430897 242.975841
H -22.911762 -76.235325 241.400341
H -21.219919 -76.564961 241.452395
N 59.268592 -178.447699 254.006032
N 63.479326 -184.634865 254.817250
N 56.179741 -176.046511 249.361433
N 57.162136 -179.946449 243.125487
C 57.311840 -176.332043 252.502844
C 57.329987 -176.882743 253.774089
C 56.109458 -177.117126 254.508280
C 54.875475 -176.767118 253.993077
C 54.861545 -176.242970 252.710876
C 56.078331 -175.999096 251.975667
C 58.640957 -176.107904 251.688337
H 58.549544 -176.138910 250.609425
H 59.387345 -176.901280 251.817987
H 59.051267 -175.152023 251.992111
C 58.674621 -177.124125 254.406245
H 59.374538 -176.368746 254.081957
H 58.545490 -176.906443 255.492303
C 56.123640 -177.770416 255.864848
H 56.956899 -178.497595 255.882682
H 55.239881 -178.355548 256.080225
H 56.193141 -177.017416 256.680530
C 53.519847 -175.953894 252.104332
H 53.180782 -174.913074 252.318857
H 52.731859 -176.602922 252.465158
H 53.595963 -176.156226 251.020166
C 56.060414 -175.263814 250.645037
H 55.165994 -174.606406 250.666931
H 56.860813 -174.546508 250.630665
C 59.790519 -179.100250 254.917514
H 59.783517 -178.693199 255.947530
C 60.456093 -180.433822 254.692188
C 61.191461 -180.943146 255.705162
H 61.262950 -180.375600 256.645402
C 61.863871 -182.186234 255.519965
H 62.432326 -182.542383 256.321341
C 61.816788 -182.958871 254.317227
C 61.063049 -182.459955 253.311269
H 60.999790 -183.027617 252.369950
C 60.393608 -181.211701 253.494611
H 59.830320 -180.847286 252.693285
C 62.543958 -184.263206 254.092297
H 62.228389 -184.883288 253.256365
C 64.204845 -185.932428 254.589422
H 64.161579 -186.433348 255.535559
H 65.273491 -185.749117 254.429720
C 56.268429 -177.328480 249.284871
H 56.236381 -177.921728 250.168729
C 56.433673 -178.117751 247.997144
C 56.389867 -177.509656 246.766649
H 56.209480 -176.439174 246.734920
C 56.596679 -178.264219 245.559882
H 56.568748 -177.753330 244.632528
C 56.854164 -179.652105 245.543049
C 56.874917 -180.264556 246.771819
H 57.067370 -181.333638 246.802287
C 56.666814 -179.507520 247.982515
H 56.706383 -180.014908 248.911240
C 57.119930 -180.460097 244.274140
H 57.282864 -181.527634 244.389155
C 57.456189 -180.742051 241.864095
H 58.286903 -180.288645 241.304633
H 56.630726 -180.576042 241.227236
C 57.779501 -182.268263 241.895582
C 59.118362 -182.741215 241.951053
C 60.228917 -181.748460 242.183203
H 60.695930 -181.447118 241.231091
H 61.006278 -182.171626 242.765145
H 59.860906 -180.853133 242.778054
N 50.024387 -184.640853 252.698907
N 52.783559 -178.072709 254.828556
N 50.814706 -188.603362 247.608244
N 55.143853 -186.148637 242.301883
C 49.662563 -187.378272 250.764063
C 49.788525 -187.062306 252.138717
C 50.433139 -187.988650 252.921256
C 50.915546 -189.241909 252.343193
C 50.812376 -189.542191 250.963417
C 50.161980 -188.623554 250.178017
C 48.990469 -186.355501 249.904027
H 49.338713 -186.457698 248.846790
H 49.230083 -185.332867 250.201236
H 47.901891 -186.433378 249.992592
C 49.128197 -185.759506 252.807829
H 48.215893 -185.514001 252.318873
H 48.737130 -185.935694 253.832616
C 50.625106 -187.625508 254.402542
H 50.792795 -186.562218 254.574356
H 51.518870 -188.113853 254.747826
H 49.753062 -187.887647 255.042446
C 51.424963 -190.863802 250.309241
H 50.678982 -191.635752 250.295310
H 52.285090 -191.234133 250.811484
H 51.830272 -190.740775 249.283249
C 49.897119 -189.027256 248.704330
H 49.809357 -190.109928 248.587294
H 48.885368 -188.666017 248.528956
C 50.064442 -183.852003 253.738046
H 49.466179 -184.012184 254.665575
C 50.887163 -182.660452 253.803585
C 50.670844 -181.749377 254.910390
H 49.920774 -181.919089 255.713734
C 51.404332 -180.592587 254.995617
H 51.201055 -179.905105 255.861076
C 52.379558 -180.315198 253.977842
C 52.612476 -181.237151 252.880346
H 53.358655 -181.060195 252.075928
C 51.873560 -182.393803 252.792143
H 52.067337 -183.080603 251.924808
C 53.145727 -179.083587 254.037059
H 54.040323 -179.098008 253.349370
C 53.545734 -176.845957 254.883327
H 53.745087 -176.617767 255.926641
H 52.876631 -176.007985 254.679778
C 51.857237 -187.932112 247.812289
H 52.143503 -187.653369 248.814357
C 52.757441 -187.465421 246.713215
C 52.586534 -187.829004 245.366366
H 51.795809 -188.485242 245.102196
C 53.415456 -187.339462 244.339473
H 53.240066 -187.633522 243.312903
C 54.443080 -186.470175 244.624764
C 54.630067 -186.124610 245.970995
H 55.413695 -185.458556 246.233655
C 53.798710 -186.616162 247.001345
H 53.964793 -186.313629 248.028433
C 55.301698 -185.906632 243.547807
H 56.077852 -185.264051 243.893717
C 55.975495 -185.566011 241.229483
H 55.306930 -185.074346 240.573756
H 56.429498 -186.382644 240.569348
C 57.071945 -184.573461 241.592323
C 56.754321 -183.187626 241.743128
C 55.288413 -182.676684 241.749185
H 55.036148 -182.443684 240.741368
H 55.087908 -181.784129 242.411786
H 54.581960 -183.393035 242.142386
N 60.340666 -189.837261 252.813826
N 52.881988 -190.423469 253.464508
N 64.530334 -187.480891 248.652304
N 61.578286 -185.044220 242.855709
C 63.305197 -188.943865 251.504917
C 62.625822 -188.934135 252.791595
C 62.863268 -187.915678 253.762665
C 63.804184 -186.932734 253.463610
C 64.459872 -186.930315 252.168299
C 64.232730 -187.950223 251.196039
C 63.021451 -190.033867 250.436547
H 63.194529 -189.719951 249.413644
H 61.968055 -190.291452 250.504899
H 63.631297 -190.940633 250.546987
C 61.713008 -190.091590 253.170750
H 62.108254 -191.015620 252.639661
H 61.802670 -190.314187 254.222615
C 62.083001 -187.866971 255.143880
H 61.064963 -188.210146 255.080118
H 61.936615 -186.850922 255.586384
H 62.593050 -188.480899 255.837297
C 65.409426 -185.805016 251.808162
H 66.445673 -186.094500 251.967153
H 65.142172 -184.867775 252.379835
H 65.357042 -185.545463 250.766638
C 65.082904 -188.043290 249.831678
H 66.061408 -187.619581 249.953197
H 65.353700 -189.096841 249.585278
C 59.397132 -190.133837 253.666569
H 59.606233 -190.547235 254.620123
C 57.957841 -189.971217 253.466276
C 57.028700 -190.545344 254.360573
H 57.356565 -191.090481 255.194418
C 55.659934 -190.443436 254.187698
H 54.972037 -190.910307 254.892561
C 55.179629 -189.759941 253.117412
C 56.106660 -189.166170 252.234660
H 55.775109 -188.627656 251.398114
C 57.478955 -189.272929 252.404504
H 58.171725 -188.814662 251.697799
C 53.737963 -189.665394 252.902430
H 53.458872 -188.904813 252.222062
C 51.447637 -190.330226 253.246231
H 50.887574 -190.227315 254.224630
H 51.149284 -191.308975 252.865924
C 63.375118 -186.880262 248.701176
H 62.738150 -186.726763 249.627451
C 62.796665 -186.353083 247.509787
C 63.532017 -186.378861 246.261079
H 64.558718 -186.769857 246.148185
C 62.953335 -185.921718 245.136227
H 63.551408 -185.972739 244.188481
C 61.620049 -185.423253 245.222090
C 60.891512 -185.375055 246.473944
H 59.860794 -184.994867 246.583246
C 61.472374 -185.833311 247.602764
H 60.871902 -185.794292 248.549117
C 60.976899 -184.976407 244.031403
H 59.948392 -184.588803 244.228133
C 60.932177 -184.629533 241.665705
H 61.037307 -185.462050 240.914893
H 61.544841 -183.877519 241.190290
C 59.440578 -184.125704 241.800806
C 58.411861 -185.041630 241.648498
C 58.748114 -186.553465 241.550991
H 58.942060 -186.916020 240.507097
H 57.939236 -187.120393 242.010737
H 59.613397 -186.820490 242.099729
N 62.742795 -198.570912 221.523042
N 66.869185 -204.949998 220.368497
N 61.310032 -194.443167 226.396424
N 63.933857 -196.425531 232.531433
C 61.421923 -195.827285 223.176576
C 62.048717 -196.168663 221.890957
C 62.829357 -195.223183 221.218990
C 62.952131 -193.928538 221.811027
C 62.347236 -193.600921 223.106953
C 61.559193 -194.539079 223.780311
C 60.599263 -196.868381 223.922846
H 60.560786 -196.713456 225.009823
H 61.047620 -197.874297 223.737499
H 59.575442 -196.872040 223.611178
C 61.791739 -197.527889 221.177211
H 60.776735 -197.824480 221.475976
H 61.746467 -197.408650 220.098595
C 63.561258 -195.609569 219.846267
H 63.902323 -196.657881 219.769332
H 64.481773 -195.069395 219.669954
H 62.912667 -195.429520 219.036766
C 62.561211 -192.226911 223.795644
H 61.752043 -191.514071 223.617017
H 63.516486 -191.810530 223.466962
H 62.613786 -192.292301 224.875598
C 60.755158 -194.117941 225.128605
H 60.507382 -193.046148 225.167943
H 59.764908 -194.545029 225.110178
C 63.226330 -199.379050 220.568335
H 62.950545 -199.288130 219.542276
C 64.174679 -200.504447 220.734530
C 64.448939 -201.454396 219.668436
H 63.983795 -201.361610 218.730740
C 65.314375 -202.552218 219.795516
H 65.493264 -203.272675 218.953653
C 65.934807 -202.729880 220.991723
C 65.678296 -201.768186 222.051633
H 66.140126 -201.868345 222.989948
C 64.806688 -200.670785 221.926336
H 64.618044 -199.951613 222.767998
C 66.831207 -203.898851 221.154555
H 67.453620 -203.801511 222.000428
C 67.759681 -206.114493 220.534444
H 68.333631 -206.354578 219.579261
H 67.143155 -206.989425 220.637748
C 62.457415 -195.039791 226.446639
H 63.106574 -195.322710 225.551748
C 62.999483 -195.408719 227.715905
C 62.333666 -195.024050 228.963053
H 61.409207 -194.422543 229.023059
C 62.834555 -195.422653 230.149351
H 62.281865 -195.115874 231.089857
C 64.018006 -196.219193 230.128383
C 64.696997 -196.584744 228.884186
H 65.615169 -197.196446 228.824791
C 64.194711 -196.184280 227.694061
H 64.739589 -196.500219 226.751585
C 64.538745 -196.687763 231.372812
H 65.475545 -197.278934 231.230281
C 64.432410 -196.915114 233.766941
H 63.622406 -197.434053 234.289198
H 64.549603 -196.053765 234.454985
C 65.722444 -197.831161 233.691470
C 65.627189 -199.234059 233.552676
C 64.279874 -199.847588 233.274167
H 63.719836 -200.070005 234.208187
H 64.415590 -200.766156 232.639581
H 63.654198 -199.198068 232.713168
N 72.095312 -192.668956 223.248963
N 65.088691 -192.643240 221.068313
N 74.965224 -194.594371 228.244749
N 70.427948 -197.072369 233.366426
C 74.596632 -193.306621 225.164165
C 74.385086 -193.399813 223.783365
C 75.060975 -194.419898 222.946509
C 75.974548 -195.319730 223.478209
C 76.161845 -195.240260 224.863133
C 75.495168 -194.217885 225.703054
C 73.834794 -192.216341 226.081935
H 73.687255 -192.488071 227.121283
H 72.817173 -192.038547 225.787562
H 74.354578 -191.274840 226.052893
C 73.506031 -192.326757 223.171148
H 73.598686 -191.366474 223.717031
H 73.926235 -192.127431 222.162066
C 74.789297 -194.561714 221.455823
H 73.750816 -194.292664 221.291971
H 74.915769 -195.592984 221.051019
H 75.446104 -193.933912 220.858412
C 77.079060 -196.279179 225.462729
H 78.095384 -195.921142 225.505574
H 77.124648 -197.244432 224.904341
H 76.702368 -196.512913 226.471324
C 75.834638 -194.027570 227.189525
H 76.864178 -194.380827 227.293610
H 75.890176 -192.955316 227.428356
C 71.446867 -192.465427 222.217546
H 71.926360 -192.065310 221.317935
C 70.014910 -192.725525 222.125694
C 69.362858 -192.246633 221.042849
H 69.900426 -191.703889 220.276184
C 68.001062 -192.442108 220.935671
H 67.528103 -192.047077 220.090443
C 67.252021 -193.126748 221.906627
C 67.908380 -193.625759 222.979016
H 67.365551 -194.161960 223.747100
C 69.271949 -193.425104 223.089488
H 69.747924 -193.811155 223.937142
C 65.805052 -193.319084 221.824967
H 65.391374 -194.076205 222.464388
C 63.647416 -192.833610 220.991256
H 63.455816 -193.002506 219.937255
H 63.119350 -191.873263 221.247152
C 73.941197 -195.275539 227.992834
H 73.663626 -195.498824 226.976184
C 73.038758 -195.808997 229.052753
C 73.315330 -195.696948 230.407382
H 74.218084 -195.231657 230.705729
C 72.427377 -196.162601 231.399276
H 72.672103 -196.043471 232.434023
C 71.233290 -196.756002 231.070031
C 70.966908 -196.889830 229.714816
H 70.057753 -197.344609 229.418546
C 71.858042 -196.423077 228.719556
H 71.609251 -196.530413 227.684954
C 70.259809 -197.214262 232.111730
H 69.383501 -197.678460 231.731968
C 69.448062 -197.498913 234.405391
H 69.197744 -196.644551 235.109044
H 69.959683 -198.188617 235.028381
C 68.119238 -198.110151 233.996561
C 66.974869 -197.270879 233.886471
C 67.092008 -195.742943 233.971314
H 66.880072 -195.341124 235.000450
H 66.407908 -195.250746 233.332897
H 68.080053 -195.429998 233.604440
N 72.772662 -204.086983 222.466850
N 76.387186 -197.660965 222.222974
N 68.493456 -206.569953 226.446194
N 66.861401 -202.459900 232.468180
C 70.621368 -206.288757 223.628567
C 71.010436 -205.774684 222.376076
C 70.062604 -205.649888 221.405736
C 68.741531 -206.072685 221.669492
C 68.349898 -206.559790 222.932178
C 69.294808 -206.694363 223.903110
C 71.644920 -206.393349 224.697913
H 71.184886 -206.340357 225.719666
H 72.315456 -205.555221 224.684143
H 72.251779 -207.321034 224.537591
C 72.489973 -205.454692 222.027443
H 73.137476 -206.145480 222.522463
H 72.762058 -205.709327 220.963423
C 70.465277 -205.036538 220.064728
H 71.188293 -204.254716 220.180067
H 69.623430 -204.525319 219.646155
H 70.896689 -205.800998 219.330101
C 66.887245 -206.927483 223.259127
H 66.753613 -207.991238 223.036566
H 66.179784 -206.349769 222.716430
H 66.566806 -206.692163 224.311303
C 68.906770 -207.390087 225.222537
H 68.130479 -208.108030 225.052834
H 69.752210 -208.044125 225.436760
C 73.510818 -203.425665 221.659351
H 73.902449 -203.857898 220.684033
C 73.920786 -202.047446 221.943837
C 74.914902 -201.515564 221.089164
H 75.369438 -202.099010 220.225050
C 75.355462 -200.227778 221.341162
H 76.134420 -199.854425 220.664793
C 74.811080 -199.431952 222.453366
C 73.800687 -199.954835 223.296907
H 73.353526 -199.370558 224.163827
C 73.362915 -201.247539 223.047670
H 72.589806 -201.628642 223.725469
C 75.283807 -198.078195 222.751574
H 74.624340 -197.462935 223.462613
C 76.857856 -196.314066 222.524056
H 77.082530 -195.845074 221.575703
H 77.850386 -196.414502 222.905830
C 68.406166 -205.288601 226.472153
H 68.609837 -204.725606 225.581263
C 68.034837 -204.458573 227.708723
C 67.641768 -205.032598 228.919709
H 67.580015 -206.107671 228.968727
C 67.341992 -204.236184 230.088361
H 67.056762 -204.720664 231.004703
C 67.424946 -202.839068 230.085486
C 67.794751 -202.262286 228.871339
H 67.867813 -201.187720 228.825968
C 68.095064 -203.061431 227.698565
H 68.392271 -202.579574 226.783553
C 67.154373 -201.983598 231.323630
H 67.228095 -200.914906 231.190551
C 66.621953 -201.614935 233.705263
H 67.280239 -201.989792 234.438542
H 65.630668 -201.822384 234.160481
C 66.768510 -200.076962 233.661971
C 68.019184 -199.512104 233.857083
C 69.278198 -200.423749 233.910534
H 69.435947 -200.663768 234.940769
H 70.175200 -199.962891 233.485173
H 69.230256 -201.355189 233.306955
N 16.077212 -132.873727 281.851186
N 18.688130 -126.216951 283.912627
N 16.428842 -136.578283 276.568417
N 19.858158 -133.630302 270.945074
C 15.631477 -135.555486 279.866075
C 15.924096 -135.289427 281.210655
C 16.733879 -136.210617 281.846152
C 17.217698 -137.411551 281.155026
C 16.946029 -137.660330 279.803393
C 16.130646 -136.747078 279.165249
C 14.777298 -134.536193 279.163094
H 14.986757 -134.572476 278.078762
H 14.989865 -133.510055 279.474883
H 13.709748 -134.684788 279.385801
C 15.272015 -134.053571 282.016275
H 14.280135 -133.843077 281.667756
H 15.033890 -134.297264 283.060140
C 17.103638 -135.897698 283.288970
H 17.224674 -134.829797 283.489536
H 18.073410 -136.346392 283.487006
H 16.339101 -136.240680 284.013851
C 17.553694 -138.918546 279.017485
H 16.858808 -139.736697 279.060671
H 18.503621 -139.257774 279.379382
H 17.809429 -138.727154 277.967908
C 15.691793 -137.105388 277.737299
H 15.659174 -138.190029 277.579065
H 14.635940 -136.798355 277.714214
C 16.207422 -132.125228 282.902595
H 15.748347 -132.361457 283.878699
C 16.958382 -130.884249 282.921230
C 16.834158 -130.031857 284.078041
H 16.207389 -130.281772 284.951800
C 17.501149 -128.832042 284.125745
H 17.371694 -128.192634 285.033417
C 18.316043 -128.451448 283.018809
C 18.458658 -129.314117 281.868425
H 19.080906 -129.057216 280.994474
C 17.785890 -130.514025 281.818508
H 17.905492 -131.153301 280.910356
C 19.007130 -127.173680 283.040549
H 19.805704 -127.104135 282.252107
C 19.374897 -124.943943 283.930413
H 19.701068 -124.747264 284.936977
H 18.625435 -124.137279 283.859880
C 17.451738 -135.850703 276.668074
H 17.855681 -135.596276 277.625573
C 18.168255 -135.281658 275.500782
C 17.837822 -135.599330 274.186761
H 17.056636 -136.293868 273.996660
C 18.491700 -135.014911 273.100291
H 18.196048 -135.276791 272.103681
C 19.497925 -134.093315 273.291297
C 19.845486 -133.792721 274.601723
H 20.618700 -133.088747 274.791657
C 19.189822 -134.379570 275.691662
H 19.475684 -134.109740 276.690418
C 20.169707 -133.430887 272.155883
H 20.948408 -132.754382 272.427027
C 20.502415 -132.950620 269.818555
H 19.714426 -132.471620 269.288035
H 20.918117 -133.712687 269.072936
C 21.579684 -131.904630 270.082833
C 21.193271 -130.542779 270.341405
C 19.699757 -130.121247 270.561743
H 19.295580 -129.861013 269.619982
H 19.532064 -129.267586 271.280834
H 19.096249 -130.898417 271.001054
N 26.713547 -137.448966 280.372815
N 19.407685 -138.521447 281.939054
N 30.166639 -134.656399 275.882366
N 26.274049 -132.152279 270.715341
C 29.430811 -136.317164 278.756322
C 28.928838 -136.403465 280.102908
C 29.231317 -135.410004 281.074002
C 30.064072 -134.355393 280.710150
C 30.540489 -134.257831 279.358812
C 30.248094 -135.252160 278.385249
C 29.073503 -137.380903 277.692293
H 29.085787 -137.012804 276.685382
H 28.049797 -137.706417 277.881700
H 29.755531 -138.256238 277.675873
C 28.146542 -137.634534 280.532532
H 28.528369 -138.513200 279.915260
H 28.394128 -137.896338 281.538697
C 28.639134 -135.467360 282.528040
H 27.638379 -135.870989 282.579181
H 28.487141 -134.477561 283.031309
H 29.282344 -136.080053 283.109726
C 31.364142 -133.057579 278.941520
H 32.437419 -133.290563 278.949172
H 31.114486 -132.159541 279.582804
H 31.152641 -132.756790 277.942574
C 30.915104 -135.235494 276.936379
H 31.879190 -134.756239 276.950979
H 31.220120 -136.263525 276.607053
C 25.909099 -137.839959 281.313331
H 26.274744 -138.281433 282.198267
C 24.436770 -137.757027 281.310787
C 23.670516 -138.426674 282.275942
H 24.146742 -138.987776 283.021906
C 22.276155 -138.401358 282.288171
H 21.717383 -138.940936 283.042503
C 21.606612 -137.701263 281.337613
C 22.371193 -137.012382 280.384935
H 21.891327 -136.458199 279.636543
C 23.768933 -137.042251 280.369139
H 24.332848 -136.510945 279.611838
C 20.134407 -137.685970 281.317555
H 19.713690 -136.912734 280.726467
C 17.942360 -138.506932 281.914761
H 17.511165 -138.479521 282.949255
H 17.657129 -139.489234 281.531457
C 28.982820 -134.127892 276.109251
H 28.464496 -134.052343 277.105118
C 28.209202 -133.585053 275.044843
C 28.773283 -133.512880 273.727499
H 29.806642 -133.836477 273.465173
C 28.013052 -133.043078 272.724748
H 28.483098 -133.017302 271.718100
C 26.663487 -132.629563 273.005515
C 26.105169 -132.679081 274.326285
H 25.067935 -132.366389 274.585075
C 26.868054 -133.149982 275.332497
H 26.396279 -133.187881 276.337577
C 25.830736 -132.171321 271.946218
H 24.807205 -131.854868 272.290506
C 25.440459 -131.726461 269.655264
H 25.497441 -132.522010 268.864993
H 25.936913 -130.915678 269.149534
C 23.939391 -131.319636 270.004803
C 22.953307 -132.293680 269.941651
C 23.374003 -133.782784 269.726217
H 23.448363 -134.089741 268.661603
H 22.667926 -134.419620 270.251337
H 24.328872 -134.020164 270.137867
N 25.063269 -126.159626 282.254734
N 29.774730 -132.131475 282.192929
N 21.193884 -123.748618 278.230376
N 21.576942 -127.330193 271.805683
C 22.769623 -124.097681 281.143275
C 22.997349 -124.701715 282.356602
C 21.896566 -125.042302 283.220053
C 20.573560 -124.745922 282.892630
C 20.350458 -124.167729 281.666586
C 21.446645 -123.817737 280.803223
C 23.968354 -123.757345 280.186957
H 23.731922 -123.748381 279.141703
H 24.781796 -124.511391 280.177435
H 24.356215 -122.787652 280.479858
C 24.439362 -124.887673 282.789790
H 25.043255 -124.074534 282.420843
H 24.444833 -124.723368 283.879897
C 22.138657 -125.752909 284.512158
H 23.018824 -126.430795 284.385424
H 21.325500 -126.402094 284.806875
H 22.270111 -125.029021 285.339263
C 18.911645 -123.935054 281.260481
H 18.534885 -122.922571 281.566681
H 18.218004 -124.648499 281.681818
H 18.852715 -124.087113 280.179845
C 21.199017 -123.026347 279.541133
H 20.267760 -122.423857 279.710952
H 21.947736 -122.258249 279.460516
C 25.750496 -126.819628 283.046140
H 25.857460 -126.455958 284.075414
C 26.470190 -128.104694 282.672540
C 27.374595 -128.612531 283.543133
H 27.536985 -128.079586 284.482423
C 28.100695 -129.808228 283.212303
H 28.799816 -130.163938 283.905049
C 27.940044 -130.533925 282.002495
C 27.019140 -130.038104 281.140665
H 26.864705 -130.570712 280.199147
C 26.295400 -128.836912 281.469469
H 25.600838 -128.472702 280.776517
C 28.719432 -131.786054 281.622816
H 28.331328 -132.391082 280.814095
C 30.551381 -133.376734 281.810899
H 30.670292 -133.921029 282.716497
H 31.582616 -133.120884 281.526488
C 21.355625 -125.023728 278.078929
H 21.483219 -125.657034 278.917698
C 21.396138 -125.749532 276.758006
C 21.144833 -125.091266 275.590649
H 20.890897 -124.028999 275.637217
C 21.235571 -125.783190 274.345339
H 21.047909 -125.234088 273.467655
C 21.580422 -127.156558 274.225343
C 21.808790 -127.820573 275.393649
H 22.074457 -128.880634 275.344471
C 21.717238 -127.126345 276.643301
H 21.916421 -127.671329 277.520901
C 21.724901 -127.895810 272.908735
H 21.972519 -128.959781 272.946237
C 21.749756 -128.055601 270.493630
H 22.471704 -127.527244 269.862419
H 20.829359 -127.913120 269.985226
C 22.175520 -129.565580 270.405425
C 23.548310 -129.959346 270.263568
C 24.621828 -128.906866 270.398374
H 24.937767 -128.536160 269.422371
H 25.503612 -129.307590 270.846280
H 24.277749 -128.058062 271.073245
N -57.102486 -229.923767 268.566948
N -53.208886 -236.442642 267.432617
N -58.438587 -225.776678 273.443111
N -55.971829 -227.891195 279.602691
C -58.338406 -227.144052 270.217414
C -57.708335 -227.501421 268.936687
C -56.882745 -226.583694 268.276605
C -56.717707 -225.299510 268.875311
C -57.326551 -224.956773 270.166539
C -58.159276 -225.866917 270.827958
C -59.210656 -228.156039 270.951006
H -59.257240 -228.006171 272.038745
H -58.798893 -229.176231 270.766616
H -60.230213 -228.118689 270.627877
C -58.008444 -228.844230 268.214478
H -59.038419 -229.103127 268.501078
H -58.035103 -228.717273 267.135240
C -56.148213 -226.989516 266.909712
H -55.846748 -228.048540 266.832446
H -55.204878 -226.484564 266.745529
H -56.779120 -226.780300 266.093323
C -57.068534 -223.597417 270.863261
H -57.847574 -222.853858 270.678375
H -56.093255 -223.216488 270.546533
H -57.032513 -223.670911 271.944126
C -58.964259 -225.423504 272.169749
H -59.171074 -224.344398 272.210515
H -59.970411 -225.811786 272.138755
C -56.637939 -230.743464 267.613933
H -56.896803 -230.636249 266.584632
C -55.735535 -231.904089 267.786321
C -55.484220 -232.856684 266.719007
H -55.933452 -232.740862 265.776037
C -54.663128 -233.986384 266.851452
H -54.501199 -234.707541 266.008324
C -54.065295 -234.194361 268.054455
C -54.298333 -233.230687 269.115824
H -53.852708 -233.353745 270.059347
C -55.125635 -232.101181 268.985092
H -55.297363 -231.380931 269.827906
C -53.216461 -235.396472 268.222738
H -52.601484 -235.328009 269.076301
C -52.365820 -237.640076 267.603970
H -51.788951 -237.896214 266.653666
H -53.017252 -238.490400 267.697161
C -57.315298 -226.416448 273.503690
H -56.665683 -226.718568 272.614375
C -56.804134 -226.812762 274.778191
C -57.471044 -226.410464 276.020163
H -58.372729 -225.774991 276.072338
C -57.001114 -226.834345 277.211081
H -57.553965 -226.512365 278.147191
C -55.848565 -227.674638 277.200065
C -55.167786 -228.058375 275.961264
H -54.272787 -228.703786 275.909591
C -55.638991 -227.632560 274.766508
H -55.094278 -227.963374 273.828306
C -55.362248 -228.169454 278.449094
H -54.446756 -228.794607 278.314525
C -55.508386 -228.406084 280.842469
H -56.344917 -228.896060 281.354082
H -55.366902 -227.554745 281.535501
C -54.253199 -229.369436 280.777633
C -54.400789 -230.765336 280.632301
C -55.767704 -231.324549 280.336431
H -56.348250 -231.530484 281.263929
H -55.659270 -232.242995 279.699452
H -56.360800 -230.649024 279.770743
N -47.547777 -224.400647 270.419608
N -54.522638 -224.094105 268.160692
N -44.818039 -226.461192 275.442281
N -49.515842 -228.790363 280.507179
C -45.096810 -225.143957 272.360941
C -45.293966 -225.220939 270.976703
C -44.646846 -226.260243 270.142904
C -43.775238 -227.196482 270.681483
C -43.602908 -227.132292 272.069526
C -44.240769 -226.091073 272.906502
C -45.828188 -224.031761 273.275021
H -45.999652 -224.303321 274.312257
H -46.834765 -223.813626 272.969965
H -45.271858 -223.111711 273.255323
C -46.123334 -224.112649 270.358614
H -46.000715 -223.160800 270.909519
H -45.682490 -223.923977 269.354384
C -44.904564 -226.382825 268.647872
H -45.930163 -226.073551 268.473529
H -44.812703 -227.414735 268.240262
H -44.215997 -225.777884 268.059797
C -42.733911 -228.207895 272.675541
H -41.704676 -227.889678 272.730986
H -42.718365 -229.169928 272.113628
H -43.132580 -228.432577 273.679629
C -43.913356 -225.922652 274.398251
H -42.899170 -226.315293 274.512370
H -43.819534 -224.855848 274.641961
C -48.174752 -224.166724 269.381277
H -47.668308 -223.780526 268.488006
C -49.615054 -224.370981 269.272596
C -50.234336 -223.861762 268.183831
H -49.666055 -223.336185 267.424769
C -51.601809 -224.004112 268.060838
H -52.048381 -223.586827 267.211469
C -52.389618 -224.664403 269.021425
C -51.766672 -225.193808 270.099699
H -52.339978 -225.712661 270.860149
C -50.397270 -225.046375 270.226027
H -49.947367 -225.454825 271.077893
C -53.842442 -224.800504 268.923039
H -54.293504 -225.544082 269.555326
C -55.969754 -224.228488 268.066982
H -56.154133 -224.383679 267.009649
H -56.463873 -223.251135 268.320905
C -45.864738 -227.100455 275.176319
H -46.137642 -227.306859 274.155200
C -46.801207 -227.604476 276.224811
C -46.537982 -227.511011 277.583652
H -45.621451 -227.082855 277.893901
C -47.456469 -227.947514 278.564503
H -47.220655 -227.843921 279.602965
C -48.668775 -228.492212 278.219635
C -48.922648 -228.607803 276.860237
H -49.845198 -229.025233 276.552036
C -48.000893 -228.170305 275.876057
H -48.240318 -228.261969 274.837741
C -49.673122 -228.918345 279.249405
H -50.562116 -229.345956 278.857993
C -50.525331 -229.184579 281.534265
H -50.751700 -228.326229 282.238838
H -50.048604 -229.896203 282.160566
C -51.871982 -229.741463 281.108216
C -52.982112 -228.859258 280.988699
C -52.807119 -227.339076 281.080775
H -53.016816 -226.935788 282.109684
H -53.463690 -226.817904 280.436376
H -51.802579 -227.062430 280.725795
N -47.301395 -235.819349 269.600469
N -43.436861 -229.542045 269.421080
N -51.726590 -238.156799 273.525242
N -53.277499 -234.026341 279.548365
C -49.552016 -237.941408 270.730618
C -49.126987 -237.435970 269.483720
C -50.057076 -237.269522 268.502895
C -51.397430 -237.642473 268.750609
C -51.824114 -238.120953 270.007783
C -50.897331 -238.297051 270.989130
C -48.546739 -238.091157 271.811414
H -49.017820 -238.026519 272.828856
H -47.843898 -237.280155 271.808258
H -47.973834 -239.039475 271.654110
C -47.631094 -237.171218 269.152432
H -47.016915 -237.888394 269.652187
H -47.355132 -237.429692 268.089852
C -49.613464 -236.665000 267.167965
H -48.862012 -235.912952 267.294349
H -50.429844 -236.120063 266.741866
H -49.202191 -237.440367 266.434744
C -53.304689 -238.433841 270.317378
H -53.476461 -239.489264 270.089118
H -53.982553 -237.826964 269.768823
H -53.629580 -238.192726 271.367501
C -51.329214 -238.984235 272.302311
H -52.130750 -239.670166 272.121193
H -50.512106 -239.670693 272.523439
C -46.527489 -235.182861 268.803218
H -46.140031 -235.623699 267.830019
C -46.068140 -233.824485 269.097693
C -45.042750 -233.326728 268.255562
H -44.599692 -233.921553 267.393736
C -44.555891 -232.059606 268.517519
H -43.754017 -231.712876 267.850807
C -45.083781 -231.250775 269.627398
C -46.124951 -231.738861 270.458247
H -46.560641 -231.143505 271.322964
C -46.609249 -233.011014 270.199064
H -47.405594 -233.365713 270.867241
C -44.562819 -229.919298 269.936201
H -45.207521 -229.283989 270.642734
C -42.918257 -228.217352 269.732707
H -42.663250 -227.752365 268.788127
H -41.934909 -228.357811 270.125235
C -51.764711 -236.874584 273.555198
H -51.527815 -236.315292 272.668243
C -52.119902 -236.038955 274.791549
C -52.550708 -236.603844 275.996644
H -52.654587 -237.674879 276.040860
C -52.834789 -235.804117 277.165700
H -53.150513 -236.282061 278.077525
C -52.697881 -234.412703 277.169128
C -52.290184 -233.844152 275.960625
H -52.175067 -232.774078 275.920181
C -52.005618 -234.646602 274.787441
H -51.678038 -234.171743 273.877068
C -52.951390 -233.555545 278.408262
H -52.834704 -232.490856 278.280048
C -53.500287 -233.180855 280.786741
H -52.866221 -233.584458 281.526220
H -54.505137 -233.352581 281.230483
C -53.293835 -231.651044 280.750975
C -52.024324 -231.136233 280.962150
C -50.801649 -232.094744 281.025982
H -50.666590 -232.346290 282.057585
H -49.881651 -231.666631 280.612050
H -50.877708 -233.019183 280.417953
N 59.664801 -281.791964 250.572551
N 63.367406 -288.271089 251.459911
N 56.808163 -279.180685 245.889307
N 57.524296 -283.161094 239.689616
C 57.891807 -279.540729 249.040322
C 57.855715 -280.083906 250.317756
C 56.611703 -280.216716 251.049699
C 55.411015 -279.773146 250.525775
C 55.449268 -279.256736 249.237644
C 56.690311 -279.114203 248.504579
C 59.244110 -279.427071 248.228546
H 59.158681 -279.455291 247.148769
H 59.924955 -280.274168 248.368822
H 59.728628 -278.508469 248.525207
C 59.174788 -280.427814 250.958146
H 59.937403 -279.734169 250.629364
H 59.054842 -280.196547 252.042413
C 56.562728 -280.861153 252.413470
H 57.336565 -281.649853 252.441580
H 55.630988 -281.371494 252.630906
H 56.686429 -280.114878 253.222929
C 54.136768 -278.865557 248.622447
H 53.880117 -277.803429 248.825929
H 53.294438 -279.446368 248.986432
H 54.204968 -279.077353 247.539712
C 56.741953 -278.387880 247.165976
H 55.901086 -277.663485 247.178030
H 57.599482 -277.738707 247.148104
C 60.126638 -282.477913 251.492981
H 60.144389 -282.068410 252.519880
C 60.686023 -283.856928 251.282786
C 61.371847 -284.417062 252.304306
H 61.481636 -283.854694 253.240171
C 61.945033 -285.706531 252.133443
H 62.478071 -286.102114 252.941084
C 61.845163 -286.475774 250.936924
C 61.140091 -285.924493 249.922449
H 61.038524 -286.487636 248.985540
C 60.570302 -284.630136 250.091418
H 60.043091 -284.226748 249.283770
C 62.468438 -287.830625 250.727102
H 62.109748 -288.425365 249.895118
C 63.989600 -289.619092 251.247117
H 63.898688 -290.109332 252.198487
H 65.073282 -289.522486 251.089941
C 56.794177 -280.461966 245.825138
H 56.707526 -281.045114 246.715100
C 56.905765 -281.264968 244.544592
C 56.920524 -280.662543 243.307291
H 56.826713 -279.584606 243.264710
C 57.075806 -281.434005 242.107608
H 57.096242 -280.928124 241.174649
C 57.221475 -282.833683 242.104900
C 57.183347 -283.438615 243.340422
H 57.289336 -284.516124 243.381778
C 57.026943 -282.664574 244.544009
H 57.018406 -283.167895 245.478354
C 57.431841 -283.663190 240.843774
H 57.507804 -284.736454 240.969604
C 57.763862 -283.980501 238.436012
H 58.634679 -283.598335 237.875267
H 56.957461 -283.752741 237.793749
C 57.963788 -285.522654 238.483233
C 59.262942 -286.098711 238.548679
C 60.450601 -285.199386 238.776180
H 60.948861 -284.941144 237.822445
H 61.188670 -285.679103 239.365713
H 60.150359 -284.277890 239.361516
N 49.940586 -287.217738 249.285057
N 53.209387 -280.900791 251.365615
N 50.450863 -291.240115 244.231287
N 55.015007 -289.167568 238.915634
C 49.373804 -289.917580 247.373137
C 49.514386 -289.607656 248.746325
C 50.077764 -290.575978 249.540803
C 50.463358 -291.862166 248.976108
C 50.346850 -292.158337 247.597739
C 49.777097 -291.197226 246.800448
C 48.791336 -288.851591 246.500085
H 49.139269 -288.985375 245.444467
H 49.110736 -287.853131 246.788849
H 47.696779 -288.842151 246.584996
C 48.954311 -288.257718 249.400940
H 48.066395 -287.943424 248.905584
H 48.541436 -288.397308 250.426534
C 50.287258 -290.223955 251.020526
H 50.539047 -289.179924 251.183126
H 51.138221 -290.778709 251.374321
H 49.389917 -290.412426 251.659800
C 50.857597 -293.523113 246.958053
H 50.050259 -294.231030 246.948339
H 51.683231 -293.957246 247.467670
H 51.280429 -293.437486 245.931813
C 49.491450 -291.583734 245.328413
H 49.317530 -292.653135 245.221140
H 48.511052 -291.145182 245.145368
C 50.036013 -286.432533 250.317678
H 49.418175 -286.540184 251.244945
C 50.953395 -285.313525 250.375396
C 50.801991 -284.386211 251.473531
H 50.032682 -284.491817 252.275991
C 51.627268 -283.294574 251.550914
H 51.472775 -282.591528 252.409689
C 52.631866 -283.100777 250.533773
C 52.798907 -284.040177 249.445124
H 53.564920 -283.927070 248.641504
C 51.968241 -285.131259 249.364739
H 52.113311 -285.832881 248.504042
C 53.496021 -281.937497 250.584555
H 54.394005 -282.025844 249.900160
C 54.069195 -279.742041 251.411977
H 54.278615 -279.526603 252.454713
H 53.469730 -278.857086 251.197644
C 51.544898 -290.654991 244.433416
H 51.845544 -290.396398 245.434754
C 52.490413 -290.267477 243.332825
C 52.300878 -290.621029 241.987726
H 51.460098 -291.211491 241.726318
C 53.176451 -290.204835 240.958862
H 52.985540 -290.487559 239.933602
C 54.270901 -289.421384 241.240367
C 54.475057 -289.087016 242.585083
H 55.309548 -288.486243 242.844860
C 53.596862 -289.504999 243.617415
H 53.779151 -289.213114 244.643077
C 55.182491 -288.934229 240.160827
H 56.006976 -288.355827 240.504104
C 55.901144 -288.659288 237.840363
H 55.277861 -288.120461 237.176790
H 56.294144 -289.509694 237.189304
C 57.073676 -287.758480 238.198593
C 56.866715 -286.355485 238.335143
C 55.443206 -285.731321 238.330392
H 55.217769 -285.484114 237.318615
H 55.309569 -284.825589 238.984239
H 54.676668 -286.385365 238.727744
N 59.828409 -293.200194 249.491242
N 52.324194 -293.187600 250.117420
N 64.236369 -291.209354 245.321617
N 61.528235 -288.578664 239.485765
C 62.872371 -292.553495 248.185084
C 62.184375 -292.484310 249.469827
C 62.496028 -291.486911 250.432971
C 63.517545 -290.586162 250.128280
C 64.182920 -290.641431 248.834687
C 63.881455 -291.641095 247.870407
C 62.509459 -293.618733 247.125054
H 62.715612 -293.324962 246.099156
H 61.435746 -293.790751 247.191576
H 63.044908 -294.567747 247.246617
C 61.176265 -293.560358 249.856436
H 61.500911 -294.512261 249.335289
H 61.239742 -293.784124 250.911530
C 61.709633 -291.370572 251.811539
H 60.665385 -291.631022 251.746802
H 61.641719 -290.347374 252.244186
H 62.164409 -292.018143 252.513334
C 65.225002 -289.600172 248.467562
H 66.235777 -289.969437 248.633635
H 65.028979 -288.645128 249.029721
H 65.201664 -289.342598 247.422620
C 64.733993 -291.806993 246.509409
H 65.744776 -291.463126 246.631024
H 64.921659 -292.876489 246.273870
C 58.855213 -293.416289 250.343542
H 59.023428 -293.839565 251.302541
C 57.431867 -293.141263 250.135684
C 56.450387 -293.634125 251.032244
H 56.727587 -294.198262 251.873175
C 55.092403 -293.424911 250.852684
H 54.362058 -293.831170 251.559647
C 54.675878 -292.712204 249.773213
C 55.656740 -292.199603 248.888013
H 55.375345 -291.641766 248.044426
C 57.017884 -292.413931 249.064599
H 57.752418 -292.016617 248.355894
C 53.244793 -292.504699 249.551287
H 53.032471 -291.729682 248.862113
C 50.900338 -292.981985 249.892239
H 50.341448 -292.831013 250.868088
H 50.526431 -293.932532 249.519663
C 63.130159 -290.520554 245.360136
H 62.498911 -290.313430 246.283032
C 62.603935 -289.955910 244.160546
C 63.346270 -290.045325 242.914182
H 64.341453 -290.515881 242.809091
C 62.813661 -289.549970 241.781836
H 63.414467 -289.652264 240.836328
C 61.521030 -288.948391 241.857609
C 60.787284 -288.837225 243.106939
H 59.787247 -288.377105 243.208520
C 61.321951 -289.333842 244.243275
H 60.717794 -289.243289 245.187491
C 60.923695 -288.458434 240.659214
H 59.925783 -287.990741 240.848226
C 60.925350 -288.120426 238.288344
H 60.969217 -288.959305 237.545265
H 61.601695 -287.423850 237.808000
C 59.474596 -287.500732 238.412693
C 58.374264 -288.329865 238.264703
C 58.589282 -289.859317 238.182753
H 58.761995 -290.239511 237.142312
H 57.731920 -290.356457 238.644870
H 59.428021 -290.191001 238.737946
N -28.201190 -126.358743 234.504848
N -24.267785 -132.611086 235.743759
N -30.995273 -124.067962 229.621084
N -29.897977 -128.238477 223.564707
C -30.009792 -124.256036 232.830454
C -30.065708 -124.751960 234.129377
C -31.321945 -124.917822 234.826419
C -32.517257 -124.553459 234.245260
C -32.457662 -124.084546 232.936609
C -31.204761 -123.909166 232.238005
C -28.642312 -124.106994 232.057634
H -28.689117 -124.179879 230.972706
H -27.933231 -124.913914 232.250544
H -28.210653 -123.155350 232.339583
C -28.760999 -125.006696 234.827867
H -28.021638 -124.289469 234.499610
H -28.927402 -124.741024 235.903369
C -31.389216 -125.512199 236.215019
H -30.586375 -126.260502 236.296518
H -32.300920 -126.058922 236.419563
H -31.326369 -124.730926 237.005193
C -33.758754 -123.781363 232.261969
H -34.067145 -122.726189 232.420624
H -34.583495 -124.388547 232.618947
H -33.644705 -124.030073 231.185593
C -31.139263 -123.231987 230.871899
H -32.007331 -122.549631 230.830667
H -30.314217 -122.542833 230.860218
C -27.743566 -126.986236 235.467338
H -27.778846 -126.538096 236.483735
C -27.120126 -128.343142 235.323092
C -26.448711 -128.830320 236.390125
H -26.396013 -128.228533 237.312999
C -25.816790 -130.095702 236.282688
H -25.297150 -130.434146 237.124365
C -25.841709 -130.913269 235.105878
C -26.532117 -130.435602 234.045572
H -26.576570 -131.037800 233.121954
C -27.160809 -129.165245 234.151055
H -27.674994 -128.818728 233.309296
C -25.155802 -132.242922 234.963311
H -25.458140 -132.885281 234.137408
C -23.583151 -133.934069 235.597937
H -23.684735 -134.392081 236.566136
H -22.504412 -133.790594 235.473278
C -30.951215 -125.349860 229.600687
H -31.042420 -125.902698 230.510657
C -30.761527 -126.193941 228.347860
C -30.730774 -125.638419 227.086421
H -30.869520 -124.568748 227.003182
C -30.501776 -126.445849 225.915072
H -30.471580 -125.974978 224.962435
C -30.295911 -127.835806 225.965782
C -30.349732 -128.395038 227.224740
H -30.198853 -129.463733 227.307144
C -30.580092 -127.584943 228.399876
H -30.598614 -128.052624 229.354215
C -30.007512 -128.700784 224.736665
H -29.889563 -129.763537 224.902644
C -29.581239 -129.091666 222.343763
H -28.712799 -128.688738 221.797274
H -30.371048 -128.927871 221.664616
C -29.316929 -130.619296 222.451314
C -28.002266 -131.128295 222.580504
C -26.868229 -130.164125 222.817334
H -26.351415 -129.917845 221.868471
H -26.133595 -130.584710 223.450039
H -27.226898 -129.237104 223.362415
N -37.590372 -132.297584 233.075509
N -34.686095 -125.754979 235.052911
N -36.735118 -136.477018 228.163068
N -32.105207 -134.385033 222.912534
C -37.971078 -135.091699 231.232430
C -37.891723 -134.723942 232.603737
C -37.316535 -135.633028 233.453091
C -36.857827 -136.919091 232.944226
C -36.913665 -137.272140 231.568054
C -37.494782 -136.370668 230.715913
C -38.566813 -134.089017 230.300236
H -38.178932 -134.245177 229.257735
H -38.302548 -133.066034 230.565958
H -39.658510 -134.129896 230.348369
C -38.529778 -133.379401 233.194732
H -39.409431 -133.127707 232.657201
H -38.969309 -133.500388 234.214421
C -37.174132 -135.215886 234.932106
H -36.974766 -134.155462 235.067435
H -36.315916 -135.714697 235.334747
H -38.080062 -135.423840 235.549755
C -36.324524 -138.633340 230.990892
H -37.096163 -139.379707 230.978623
H -35.502073 -139.007150 231.544795
H -35.872720 -138.565749 229.972761
C -37.711670 -136.825662 229.243252
H -37.834394 -137.905523 229.166909
H -38.699370 -136.442741 229.011566
C -37.564962 -131.470459 234.087221
H -38.206330 -131.573277 235.000305
C -36.703435 -130.306615 234.137072
C -36.931891 -129.347258 235.201291
H -37.719697 -129.460123 235.984040
C -36.161430 -128.214495 235.268727
H -36.375011 -127.488111 236.100535
C -35.136161 -128.010172 234.275480
C -34.891956 -128.980472 233.221721
H -34.107714 -128.860324 232.437439
C -35.667697 -130.113057 233.151074
H -35.463481 -130.838553 232.316972
C -34.329251 -126.805003 234.315055
H -33.409090 -126.874994 233.661770
C -33.883159 -124.554710 235.088062
H -33.719945 -124.290301 236.133503
H -34.510435 -123.708809 234.822287
C -35.679633 -135.831971 228.382206
H -35.426171 -135.521587 229.387687
C -34.718693 -135.440326 227.296558
C -34.845786 -135.852966 225.953297
H -35.647185 -136.493190 225.683379
C -33.958094 -135.433420 224.936253
H -34.100571 -135.763426 223.911295
C -32.913542 -134.587429 225.228144
C -32.771063 -134.193238 226.572176
H -31.976310 -133.543090 226.839889
C -33.661403 -134.614566 227.592673
H -33.527910 -134.275823 228.617427
C -31.991393 -134.097203 224.159017
H -31.208469 -133.466738 224.510923
C -31.209432 -133.874806 221.846103
H -31.829968 -133.392396 221.140935
H -30.759376 -134.728810 221.235749
C -30.094970 -132.904987 222.213500
C -30.366501 -131.509690 222.294867
C -31.808986 -130.956476 222.220715
H -32.009323 -130.758754 221.189746
H -32.003646 -130.034473 222.840647
H -32.556316 -131.631795 222.616243
N -27.504968 -137.777534 233.821393
N -34.988811 -138.108172 234.197360
N -23.065981 -135.731698 229.717948
N -25.673840 -133.457566 223.682399
C -24.461671 -137.032377 232.590943
C -25.192719 -136.948705 233.854097
C -24.959165 -135.901838 234.796015
C -23.972200 -134.964350 234.493424
C -23.263949 -135.035571 233.220150
C -23.487235 -136.084243 232.277513
C -24.739930 -138.153094 231.552479
H -24.512655 -137.888338 230.520205
H -25.802374 -138.374753 231.589159
H -24.170349 -139.069543 231.725279
C -26.161522 -138.057422 234.245384
H -25.779457 -139.011189 233.766561
H -26.124734 -138.238034 235.313557
C -25.793316 -135.772390 236.148343
H -26.818125 -136.085798 236.057423
H -25.920175 -134.738242 236.544537
H -25.336911 -136.370133 236.889970
C -22.260517 -133.959184 232.850753
H -21.245047 -134.272104 233.064033
H -22.516223 -132.994456 233.374917
H -22.259212 -133.742485 231.792937
C -22.585757 -136.259263 230.946746
H -21.599800 -135.862098 231.090701
H -22.344544 -137.326365 230.753878
C -28.492406 -138.008767 234.651126
H -28.339500 -138.386995 235.633345
C -29.912589 -137.811634 234.385367
C -30.897730 -138.317843 235.268814
H -30.626286 -138.835767 236.141148
C -32.251023 -138.182138 235.035914
H -32.983733 -138.596756 235.734610
C -32.659318 -137.531696 233.914494
C -31.676038 -137.005392 233.041735
H -31.951287 -136.494060 232.166815
C -30.319279 -137.146157 233.271936
H -29.581954 -136.740327 232.571943
C -34.083775 -137.402860 233.636706
H -34.305075 -136.665595 232.911451
C -36.405888 -137.980992 233.916616
H -37.001558 -137.820981 234.871437
H -36.723574 -138.961964 233.563339
C -24.197250 -135.096841 229.695597
H -24.865504 -134.886311 230.592930
C -24.704074 -134.604048 228.455151
C -23.919425 -134.703813 227.233015
H -22.905780 -135.128773 227.177300
C -24.431880 -134.277962 226.062205
H -23.797687 -134.386201 225.137535
C -25.745996 -133.737869 226.073993
C -26.523152 -133.615864 227.298638
H -27.541050 -133.201689 227.351032
C -26.008733 -134.042724 228.473563
H -26.645703 -133.946416 229.397233
C -26.320319 -133.323049 224.834951
H -27.339422 -132.897929 224.974849
C -26.252335 -133.074638 222.445247
H -26.146798 -133.937654 221.730485
H -25.593703 -132.364393 221.961975
C -27.726131 -132.522369 222.499828
C -28.779106 -133.409228 222.343242
C -28.495927 -134.928294 222.321297
H -28.272070 -135.338381 221.296688
H -29.342612 -135.449020 222.773299
H -27.666462 -135.197502 222.917800
N 2.923243 -301.516383 242.322694
N 6.444427 -308.254808 241.637477
N 2.117223 -296.870099 246.800353
N 4.921983 -298.461544 252.969912
C 1.928778 -298.547271 243.742645
C 2.454760 -299.059656 242.466639
C 3.279854 -298.261835 241.652825
C 3.547287 -296.943341 242.094403
C 3.042645 -296.445398 243.380936
C 2.210842 -297.235249 244.195749
C 1.057589 -299.428369 244.643025
H 1.093717 -299.169161 245.709149
H 1.409982 -300.473739 244.542908
H 0.014114 -299.372990 244.390221
C 2.040482 -300.441611 241.918475
H 1.015192 -300.616798 242.303877
H 1.944444 -300.423249 240.835593
C 3.902342 -298.835869 240.289269
H 4.149748 -299.903293 240.307481
H 4.860784 -298.401373 240.004458
H 3.222373 -298.679830 239.500786
C 3.413699 -295.047574 243.904966
H 2.654196 -294.293748 243.694920
H 4.387740 -294.752303 243.480145
H 3.521745 -295.013504 244.982938
C 1.517697 -296.623131 245.535244
H 1.363629 -295.544286 245.471939
H 0.488100 -296.958974 245.618032
C 3.284385 -302.443681 241.434224
H 2.957982 -302.428186 240.419432
C 4.147226 -303.616314 241.668907
C 4.280287 -304.675510 240.696640
H 3.769354 -304.633360 239.779990
C 5.060230 -305.817581 240.894033
H 5.130100 -306.621546 240.125132
C 5.734036 -305.931986 242.068318
C 5.619413 -304.863372 243.032182
H 6.126429 -304.912424 243.950429
C 4.833351 -303.721009 242.836948
H 4.753589 -302.917482 243.606329
C 6.540914 -307.143277 242.307255
H 7.220501 -307.020892 243.103295
C 7.245952 -309.460889 241.879353
H 7.746347 -309.837634 240.923849
H 6.559185 -310.257759 242.111013
C 3.218230 -297.551207 246.851398
H 3.793694 -297.970828 245.956320
C 3.801264 -297.839889 248.123391
C 3.237732 -297.285232 249.358615
H 2.366671 -296.608129 249.404289
C 3.772286 -297.607425 250.553608
H 3.298078 -297.168357 251.486113
C 4.888259 -298.494969 250.553542
C 5.466793 -299.031692 249.318451
H 6.330717 -299.718215 249.274837
C 4.930784 -298.707912 248.119528
H 5.396269 -299.155498 247.186489
C 5.439980 -298.882125 251.812816
H 6.319629 -299.558000 251.683285
C 5.449174 -298.868285 254.223823
H 4.622788 -299.258513 254.844185
H 5.679284 -297.966115 254.808120
C 6.658585 -299.887736 254.176611
C 6.435029 -301.271844 254.195900
C 5.017087 -301.784825 254.060063
H 4.489772 -301.865969 255.043871
H 5.038428 -302.760055 253.521115
H 4.414364 -301.145575 253.466525
N 12.895220 -296.359978 242.881381
N 5.755750 -295.935638 241.098344
N 15.887031 -298.025306 247.898415
N 11.418795 -299.580318 253.510647
C 15.454268 -297.020987 244.716261
C 15.156392 -297.225852 243.365143
C 15.698695 -298.366938 242.606168
C 16.566686 -299.279986 243.181756
C 16.839327 -299.086119 244.539804
C 16.306621 -297.943288 245.301068
C 14.836458 -295.795743 245.552842
H 14.724063 -295.951054 246.623879
H 13.815730 -295.560874 245.297229
H 15.436220 -294.917977 245.393164
C 14.333285 -296.153174 242.688817
H 14.539271 -295.165168 243.122402
H 14.714309 -296.089772 241.640620
C 15.330210 -298.624864 241.154390
H 14.303783 -298.286041 241.019820
H 15.345604 -299.688190 240.856638
H 16.008230 -298.121509 240.455988
C 17.702873 -300.129745 245.197770
H 18.754046 -299.861715 245.145298
H 17.634233 -301.135802 244.744635
H 17.362457 -300.230788 246.246802
C 16.746935 -297.643958 246.739647
H 17.753809 -298.070481 246.824410
H 16.908002 -296.571920 246.857853
C 12.204878 -296.202016 241.869696
H 12.668692 -295.935928 240.905306
C 10.742997 -296.342437 241.885841
C 10.069751 -295.918364 240.793382
H 10.611476 -295.504427 239.942510
C 8.682825 -296.002795 240.783400
H 8.195205 -295.654031 239.926375
C 7.928636 -296.518441 241.864484
C 8.603882 -296.963661 242.948490
H 8.057527 -297.370576 243.800354
C 9.993213 -296.873979 242.961086
H 10.484762 -297.213944 243.819385
C 6.458105 -296.589977 241.884253
H 6.014910 -297.237515 242.624976
C 4.291350 -296.005295 241.122161
H 4.025419 -296.255168 240.103078
H 3.859189 -294.991096 241.301775
C 14.788627 -298.630247 247.778448
H 14.434023 -298.922583 246.807158
C 13.898768 -298.975511 248.940100
C 14.261918 -298.760235 250.259552
H 15.222955 -298.352586 250.455793
C 13.388543 -299.046579 251.345417
H 13.702336 -298.852064 252.347806
C 12.122948 -299.557879 251.148468
C 11.768104 -299.795504 249.830229
H 10.801675 -300.192066 249.635269
C 12.644571 -299.508675 248.740722
H 12.327725 -299.691229 247.737424
C 11.167346 -299.824801 252.287789
H 10.228297 -300.241424 252.009015
C 10.459342 -299.815768 254.644167
H 10.321599 -298.887149 255.265092
H 10.947872 -300.478737 255.310013
C 9.052758 -300.340516 254.377480
C 7.972196 -299.426838 254.240441
C 8.225348 -297.926847 254.152749
H 8.105627 -297.415415 255.144213
H 7.546238 -297.444570 253.502516
H 9.221188 -297.739736 253.699346
N 12.550441 -307.717771 243.303467
N 16.708373 -301.736907 242.164522
N 8.275776 -309.408872 247.766128
N 7.333474 -304.653273 253.398795
C 10.272294 -309.585223 244.816265
C 10.635372 -309.232904 243.493666
C 9.641832 -309.120590 242.567817
C 8.297155 -309.396673 242.949034
C 7.934395 -309.721289 244.278990
C 8.924203 -309.842904 245.206648
C 11.349006 -309.674799 245.834173
H 10.950437 -309.485501 246.869833
H 12.091774 -308.910258 245.692534
H 11.868292 -310.654607 245.741685
C 12.125174 -309.079697 243.030422
H 12.742496 -309.767694 243.561620
H 12.315798 -309.454971 241.984993
C 10.022054 -308.680288 241.145694
H 10.819854 -307.963340 241.135624
H 9.198975 -308.144701 240.720728
H 10.347158 -309.539163 240.474204
C 6.456191 -309.924917 244.724908
H 6.218545 -310.980285 244.626282
H 5.766420 -309.347429 244.161877
H 6.214807 -309.565571 245.763331
C 8.550360 -310.367509 246.615429
H 7.701601 -311.022225 246.567473
H 9.353249 -311.063279 246.852488
C 13.300957 -307.208533 242.388039
H 13.601110 -307.760298 241.443432
C 13.845872 -305.862061 242.498860
C 14.839020 -305.506729 241.536379
H 15.195498 -306.201999 240.715243
C 15.404989 -304.254904 241.623002
H 16.179089 -304.019792 240.866900
C 14.990736 -303.319432 242.672775
C 13.981426 -303.665568 243.624114
H 13.632566 -302.969852 244.447540
C 13.417984 -304.922205 243.540614
H 12.649159 -305.165308 244.298653
C 15.597193 -302.001136 242.796416
H 15.029521 -301.271429 243.473249
C 17.312345 -300.424901 242.291877
H 17.524059 -300.073679 241.285670
H 18.319508 -300.573221 242.627400
C 8.299680 -308.139192 247.657926
H 8.501663 -307.688266 246.699831
C 8.068730 -307.173236 248.818067
C 7.694158 -307.588100 250.106115
H 7.542880 -308.634942 250.274768
C 7.528165 -306.667856 251.198407
H 7.252655 -307.032110 252.177817
C 7.730903 -305.301867 251.039565
C 8.082228 -304.882578 249.749362
H 8.244997 -303.836866 249.583765
C 8.248292 -305.805946 248.653239
H 8.535651 -305.445182 247.674772
C 7.603150 -304.319475 252.192935
H 7.761123 -303.287953 251.940730
C 7.235938 -303.684004 254.550525
H 7.904609 -304.039654 255.283793
H 6.250888 -303.758707 255.080516
C 7.512182 -302.188904 254.332711
C 8.824437 -301.723345 254.396252
C 10.010434 -302.723497 254.478470
H 10.206050 -302.874944 255.520105
H 10.924457 -302.388668 253.955926
H 9.848452 -303.692520 253.981915
N -86.858991 -236.865516 277.556848
N -94.277332 -237.586810 278.657150
N -82.912357 -235.023425 272.879274
N -86.182804 -233.570832 266.922275
C -83.974497 -236.083541 275.981953
C -84.600945 -235.907678 277.291085
C -84.354177 -234.757185 278.095919
C -83.455197 -233.804753 277.610572
C -82.853118 -233.970528 276.292393
C -83.089707 -235.122335 275.485976
C -84.269400 -237.320066 275.092984
H -84.148575 -237.155558 274.024052
H -85.312798 -237.597027 275.250353
H -83.626807 -238.175343 275.303094
C -85.462988 -237.019220 277.879602
H -85.061267 -237.992148 277.466246
H -85.322615 -237.081154 278.951054
C -85.078866 -234.532477 279.498249
H -86.089729 -234.912042 279.535118
H -85.238242 -233.474019 279.798069
H -84.520697 -235.017946 280.249685
C -81.952458 -232.886789 275.725569
H -80.900120 -233.114707 275.873758
H -82.224948 -231.890757 276.171036
H -82.056354 -232.785610 274.657190
C -82.292998 -235.385918 274.103298
H -81.321739 -234.920195 274.114195
H -82.000019 -236.448609 273.997309
C -87.758427 -237.062740 278.492671
H -87.496751 -237.322937 279.488065
C -89.212029 -236.978567 278.341803
C -90.086750 -237.442073 279.358083
H -89.707152 -237.845474 280.247997
C -91.466786 -237.411233 279.239878
H -92.111356 -237.789268 280.040831
C -92.013145 -236.911439 278.103149
C -91.140429 -236.426959 277.095497
H -91.523593 -236.030721 276.204148
C -89.756895 -236.462865 277.211317
H -89.107210 -236.093496 276.409540
C -93.467474 -236.896303 277.947640
H -93.798481 -236.257338 277.176738
C -95.724621 -237.573377 278.498300
H -96.247319 -237.347182 279.482258
H -96.008898 -238.600416 278.276895
C -84.084729 -234.463230 272.898580
H -84.688234 -234.197379 273.827129
C -84.729448 -234.137893 271.668896
C -84.044864 -234.321987 270.397075
H -83.010125 -234.689543 270.290375
C -84.684871 -234.055747 269.243529
H -84.124301 -234.225002 268.280715
C -86.030816 -233.596458 269.323024
C -86.709104 -233.389684 270.594499
H -87.747704 -233.033427 270.699292
C -86.066731 -233.656250 271.751827
H -86.629370 -233.499123 272.715213
C -86.737714 -233.352086 268.109039
H -87.770656 -232.975794 268.299314
C -86.891697 -233.358116 265.713551
H -86.791921 -234.282701 265.083368
H -86.321537 -232.668831 265.102896
C -88.394254 -232.891784 265.849003
C -89.401867 -233.847247 265.880939
C -89.023010 -235.336430 265.985356
H -88.861275 -235.838872 264.991926
H -89.795767 -235.852481 266.563409
H -88.126022 -235.490814 266.525253
N -88.231823 -225.532971 277.150087
N -83.794528 -231.359194 278.638714
N -91.590128 -223.951727 272.348175
N -90.747311 -228.664340 266.673804
C -90.317493 -223.736585 275.450390
C -90.229362 -224.091298 276.790422
C -91.412841 -224.253647 277.613482
C -92.679895 -224.024656 277.112993
C -92.763432 -223.697562 275.765614
C -91.584018 -223.526099 274.940560
C -89.028409 -223.592679 274.543823
H -89.163907 -223.783738 273.482291
H -88.251655 -224.329363 274.749867
H -88.634422 -222.595622 274.687022
C -88.850182 -224.192959 277.385805
H -88.186466 -223.475421 276.920300
H -88.940741 -223.824264 278.438543
C -91.322085 -224.696889 279.053176
H -90.465279 -225.382046 279.134297
H -92.179525 -225.268845 279.395170
H -91.241713 -223.835361 279.750537
C -94.140158 -223.545260 275.188723
H -94.502553 -222.501956 275.268302
H -94.893736 -224.155701 275.679513
H -94.102997 -223.900205 274.138275
C -91.680037 -222.998720 273.514864
H -92.594300 -222.378233 273.486263
H -90.901729 -222.270155 273.357407
C -87.651483 -226.024214 278.122798
H -87.628092 -225.473773 279.086650
C -86.953923 -227.346231 278.058616
C -86.160336 -227.675122 279.100789
H -86.067053 -226.977661 279.948409
C -85.457003 -228.902162 279.062937
H -84.843856 -229.116783 279.881326
C -85.530461 -229.838727 277.983102
C -86.341874 -229.519748 276.950309
H -86.426910 -230.217276 276.101229
C -87.042429 -228.287781 276.985426
H -87.650658 -228.064964 276.165541
C -84.772054 -231.130066 277.912043
H -85.103673 -231.871794 277.187525
C -83.038267 -232.644311 278.563780
H -83.026736 -232.999674 279.577064
H -81.981235 -232.453181 278.325816
C -91.465230 -225.219908 272.452610
H -91.442228 -225.674639 273.416950
C -91.329367 -226.178493 271.280397
C -91.443207 -225.762185 269.973797
H -91.657917 -224.720649 269.796960
C -91.263348 -226.673498 268.874958
H -91.345622 -226.307847 267.882407
C -90.963819 -228.031538 269.045661
C -90.872938 -228.453139 270.352322
H -90.646256 -229.493149 270.527212
C -91.053880 -227.538895 271.454873
H -90.960075 -227.900524 272.447700
C -90.725896 -229.002580 267.889835
H -90.525267 -230.029626 268.149865
C -90.481150 -229.621213 265.522249
H -89.687154 -229.230729 264.860442
H -91.338783 -229.577777 264.907304
C -90.109531 -231.106065 265.757586
C -88.752829 -231.519546 265.814491
C -87.662471 -230.474233 265.846636
H -87.243928 -230.302300 264.835280
H -86.847453 -230.779888 266.446761
H -88.033550 -229.519174 266.325945
N -97.346494 -232.107789 277.205266
N -94.698264 -225.252960 278.234232
N -96.646177 -236.720612 272.685958
N -92.611150 -234.944398 266.851193
C -97.705071 -235.092463 275.698069
C -97.531392 -234.576905 277.010354
C -96.825356 -235.352208 277.888514
C -96.328083 -236.652708 277.471811
C -96.479797 -237.152747 276.151040
C -97.191475 -236.385778 275.271343
C -98.444922 -234.234623 274.730558
H -98.137332 -234.478469 273.678783
H -98.224194 -233.178589 274.865992
H -99.528122 -234.333366 274.883718
C -98.204339 -233.220069 277.519197
H -99.145130 -233.079646 277.043865
H -98.547514 -233.255916 278.580951
C -96.582728 -234.772542 279.296533
H -96.440239 -233.697149 279.305340
H -95.659025 -235.173278 279.665244
H -97.420631 -234.964556 280.012525
C -95.853342 -238.527426 275.662002
H -96.576726 -239.312132 275.796456
H -94.960405 -238.790309 276.171016
H -95.494472 -238.543524 274.606011
C -97.505634 -237.006491 273.880432
H -97.565078 -238.090343 273.924714
H -98.536478 -236.709798 273.704524
C -97.287233 -231.179370 278.120668
H -97.842225 -231.220441 279.093890
C -96.497805 -229.972348 277.972995
C -96.696141 -228.922063 278.950735
H -97.407904 -228.995612 279.809537
C -95.994137 -227.749218 278.831943
H -96.182523 -226.953659 279.601695
C -95.069191 -227.594120 277.733554
C -94.853610 -228.652980 276.765889
H -94.145873 -228.572720 275.905075
C -95.561159 -229.826361 276.881878
H -95.382364 -230.621864 276.110740
C -94.337872 -226.350405 277.576634
H -93.470886 -226.436290 276.851888
C -93.970947 -224.014871 278.073801
H -93.734970 -223.631573 279.066202
H -94.674759 -223.242608 277.784154
C -95.615056 -235.997532 272.739865
H -95.295410 -235.567839 273.679832
C -94.774523 -235.670554 271.537313
C -94.990607 -236.230155 270.261610
H -95.772835 -236.939021 270.133367
C -94.219050 -235.872549 269.130832
H -94.428399 -236.317110 268.163247
C -93.205384 -234.943575 269.237543
C -92.972610 -234.401295 270.514335
H -92.197901 -233.683301 270.640017
C -93.746503 -234.760532 271.649056
H -93.546660 -234.307825 272.616292
C -92.408391 -234.519617 268.044836
H -91.636852 -233.812775 268.256990
C -91.841580 -234.501960 265.661797
H -92.552862 -234.135942 264.973362
H -91.389764 -235.386389 265.101979
C -90.759420 -233.438534 265.824279
C -91.113414 -232.064872 265.789804
C -92.595777 -231.608956 265.794978
H -92.897534 -231.535458 264.773902
H -92.796067 -230.641273 266.333606
H -93.264285 -232.277988 266.323856
N 64.167445 -92.248287 277.790130
N 56.780525 -92.697846 277.155232
N 68.147497 -93.553719 282.181593
N 64.850140 -95.667404 288.298152
C 67.074907 -92.597558 279.170615
C 66.588941 -92.835001 277.893081
C 67.149404 -93.903997 277.039928
C 68.217429 -94.709093 277.444432
C 68.681094 -94.485712 278.732196
C 68.130236 -93.413839 279.586359
C 66.441678 -91.454033 280.113318
H 66.524324 -91.625481 281.171117
H 65.362884 -91.344736 280.026422
H 66.893468 -90.504971 279.888881
C 65.528112 -91.864833 277.387656
H 65.673117 -90.855757 277.804997
H 65.725992 -91.752266 276.308713
C 66.584344 -94.202630 275.673630
H 65.505866 -93.990590 275.708303
H 66.689428 -95.260025 275.352909
H 67.074679 -93.615701 274.901955
C 69.775075 -95.421784 279.214386
H 70.768682 -95.025219 279.009378
H 69.764691 -96.431985 278.756485
H 69.622239 -95.566986 280.286940
C 68.758648 -93.064933 280.929775
H 69.821091 -93.366674 280.847215
H 68.797409 -91.976691 281.048609
C 63.302139 -92.173046 276.913252
H 63.568934 -91.848308 275.908804
C 61.880812 -92.492717 277.149154
C 60.984688 -92.149673 276.197880
H 61.327590 -91.668210 275.296002
C 59.625836 -92.404263 276.398199
H 58.960771 -92.114209 275.646150
C 59.123815 -93.013887 277.554346
C 60.023341 -93.377625 278.496506
H 59.675199 -93.852660 279.400239
C 61.384316 -93.117562 278.298509
H 62.052380 -93.398303 279.051322
C 57.685720 -93.265964 277.796909
H 57.452512 -93.967862 278.570033
C 55.348737 -92.947214 277.400765
H 54.953890 -93.226364 276.440984
H 54.819740 -91.989620 277.668763
C 67.123069 -94.291439 282.216694
H 66.653937 -94.624011 281.316086
C 66.478111 -94.747932 283.476761
C 67.021969 -94.492070 284.713699
H 67.948864 -93.968069 284.768824
C 66.373431 -94.887662 285.898976
H 66.819971 -94.657819 286.833693
C 65.159390 -95.552395 285.887152
C 64.626870 -95.829543 284.649534
H 63.693471 -96.343112 284.596872
C 65.277924 -95.433147 283.460339
H 64.826623 -95.651391 282.525520
C 64.435890 -95.938863 287.137557
H 63.518518 -96.468881 286.998435
C 64.117825 -96.022944 289.544317
H 63.961830 -95.115651 290.195410
H 64.793736 -96.625561 290.101496
C 62.755168 -96.718157 289.485699
C 61.548308 -95.939851 289.541569
C 61.588878 -94.413041 289.456863
H 61.564991 -93.920530 290.455700
H 60.750875 -94.013986 288.939531
H 62.473416 -94.102932 288.867076
N 65.371286 -103.614673 277.955870
N 68.511794 -97.138417 276.366004
N 62.096464 -105.837338 282.918052
N 61.460404 -101.226482 288.680826
C 63.611487 -105.760262 279.730844
C 63.709770 -105.361052 278.394619
C 62.565184 -105.368655 277.646657
C 61.336281 -105.810278 278.217105
C 61.235718 -106.181814 279.561197
C 62.378244 -106.183872 280.311137
C 64.850010 -105.719899 280.556559
H 64.599958 -105.582823 281.632510
H 65.460537 -104.865987 280.324744
H 65.474719 -106.632591 280.361093
C 65.084547 -105.023995 277.718829
H 65.868950 -105.635428 278.124319
H 65.152072 -105.372067 276.660183
C 62.652748 -104.879317 276.213065
H 63.345160 -104.066619 276.099987
H 61.702412 -104.445334 275.938658
H 62.976242 -105.693961 275.485720
C 59.876171 -106.567734 280.216886
H 59.762876 -107.648767 280.129206
H 59.029508 -106.075240 279.788429
H 59.759403 -106.241664 281.276055
C 62.305642 -106.756345 281.728633
H 61.545586 -107.513269 281.794450
H 63.226540 -107.351855 281.818640
C 65.897376 -103.012482 276.961581
H 66.112296 -103.523310 275.979853
C 66.277965 -101.603476 277.021682
C 67.055644 -101.124760 275.940429
H 67.364813 -101.772024 275.066622
C 67.465371 -99.807436 275.971119
H 68.076135 -99.476009 275.121397
C 67.105204 -98.928386 277.082961
C 66.308375 -99.399963 278.156182
H 66.007202 -98.751352 279.030955
C 65.902314 -100.721758 278.127920
H 65.298154 -101.060491 278.978610
C 67.552172 -97.539966 277.145412
H 67.006920 -96.884024 277.911604
C 68.957802 -95.756559 276.432284
H 68.958042 -95.377893 275.427680
H 70.024893 -95.781533 276.601471
C 61.937544 -104.568365 282.842269
H 61.923049 -104.091558 281.888796
C 61.771924 -103.636668 284.034615
C 61.664690 -104.099607 285.337167
H 61.678608 -105.162240 285.497279
C 61.558189 -103.205310 286.452089
H 61.492124 -103.604852 287.439900
C 61.555169 -101.818261 286.302064
C 61.638613 -101.353796 285.000980
H 61.636688 -100.290799 284.842055
C 61.744974 -102.251046 283.882325
H 61.823319 -101.853601 282.893430
C 61.488252 -100.857528 287.472234
H 61.469520 -99.809120 287.229297
C 61.424792 -100.275031 289.844622
H 62.249300 -100.549586 290.448084
H 60.548512 -100.471865 290.510321
C 61.468255 -98.750066 289.629206
C 62.712724 -98.124901 289.502569
C 64.025886 -98.976490 289.375030
H 64.407099 -99.105974 290.357111
H 64.799460 -98.529229 288.734214
H 63.911504 -99.961301 288.890354
N 54.909445 -98.612783 278.636059
N 59.147947 -104.896075 277.251348
N 54.235585 -94.091301 283.248587
N 58.207788 -95.349407 288.794708
C 53.772559 -95.778586 280.251242
C 54.151417 -96.221559 278.912779
C 54.729917 -95.322694 278.013680
C 54.894050 -93.976530 278.437991
C 54.539755 -93.545519 279.783183
C 53.953697 -94.437140 280.684397
C 53.173437 -96.766405 281.239434
H 53.347953 -96.506217 282.280510
H 53.640592 -97.765014 281.060461
H 52.095807 -96.838715 281.154048
C 53.833643 -97.648706 278.405200
H 52.907280 -97.950353 278.933404
H 53.561066 -97.639494 277.364267
C 55.197821 -95.815004 276.573436
H 55.583681 -96.848623 276.525335
H 56.040697 -95.263219 276.160401
H 54.379081 -95.741022 275.912713
C 54.809087 -92.107746 280.274244
H 53.927845 -91.448901 280.205564
H 55.662785 -91.692516 279.718707
H 55.085665 -92.063245 281.309952
C 53.407245 -93.915488 282.112990
H 53.104821 -92.858807 282.103214
H 52.448546 -94.376945 282.342483
C 55.242449 -99.490588 277.689863
H 54.754184 -99.512587 276.750404
C 56.283997 -100.554182 277.755738
C 56.395639 -101.591297 276.759148
H 55.737844 -101.609617 275.944543
C 57.345377 -102.634525 276.802348
H 57.394418 -103.425424 276.020587
C 58.214970 -102.668721 277.841589
C 58.119036 -101.620144 278.827305
H 58.774259 -101.609117 279.643974
C 57.163526 -100.577354 278.787258
H 57.104967 -99.788084 279.570981
C 59.207073 -103.777931 277.919160
H 59.990492 -103.574429 278.594837
C 60.134588 -106.000495 277.332835
H 60.522536 -106.312255 276.314539
H 59.598166 -106.879963 277.642919
C 55.418535 -94.635159 283.112035
H 55.895757 -94.980535 282.139864
C 56.237065 -94.854608 284.255679
C 55.808975 -94.374152 285.561337
H 54.869006 -93.806419 285.756925
C 56.571573 -94.632787 286.636421
H 56.197573 -94.255888 287.630031
C 57.787912 -95.380313 286.442189
C 58.228552 -95.841045 285.134934
H 59.163026 -96.419022 284.942101
C 57.463555 -95.581074 284.056092
H 57.830035 -95.967511 283.063168
C 58.586386 -95.701761 287.575825
H 59.521163 -96.266928 287.296962
C 58.983721 -95.693315 289.926149
H 58.319871 -96.185680 290.647387
H 59.188078 -94.767168 290.484528
C 60.301933 -96.560461 289.668147
C 60.264322 -97.967869 289.684665
C 58.910175 -98.653166 289.755510
H 58.559631 -98.801573 290.793403
H 58.970789 -99.621406 289.200849
H 58.136483 -98.088434 289.285500
N -133.568434 -178.624263 244.453926
N -140.795900 -178.646339 242.957543
N -130.314742 -179.670119 249.476750
N -134.502822 -180.828085 255.416442
C -130.911429 -179.003353 246.230157
C -131.255662 -179.350205 244.917107
C -130.701390 -180.535197 244.245728
C -129.776728 -181.351056 244.867354
C -129.456997 -181.015363 246.189390
C -130.001677 -179.828068 246.862657
C -131.541139 -177.730063 246.974291
H -131.605207 -177.783141 248.061222
H -132.580843 -177.560750 246.743020
H -130.979969 -176.853449 246.704550
C -132.145346 -178.384190 244.177853
H -131.958480 -177.354854 244.506249
H -131.808453 -178.410061 243.110521
C -131.118324 -180.947036 242.840614
H -132.162860 -180.662919 242.720136
H -131.075669 -182.029461 242.644803
H -130.486635 -180.491271 242.066409
C -128.528664 -181.952745 246.905853
H -127.489325 -181.652777 246.780842
H -128.578329 -182.996789 246.553549
H -128.823572 -181.962665 247.975796
C -129.514918 -179.373678 248.247331
H -128.488769 -179.750319 248.327434
H -129.388592 -178.293597 248.255530
C -134.305016 -178.592888 243.461975
H -133.889435 -178.406403 242.455153
C -135.761386 -178.785291 243.557123
C -136.493906 -178.497274 242.458511
H -136.001227 -178.150174 241.547064
C -137.878365 -178.633970 242.518829
H -138.413040 -178.390641 241.653635
C -138.570624 -179.067323 243.678756
C -137.835600 -179.376938 244.770864
H -138.333050 -179.717162 245.682840
C -136.448820 -179.234742 244.712549
H -135.910410 -179.469035 245.577889
C -140.037911 -179.191445 243.771335
H -140.427833 -179.777119 244.590822
C -142.257094 -178.767879 243.053581
H -142.554471 -179.125470 242.074153
H -142.719509 -177.761280 243.155073
C -131.395844 -180.322596 249.464143
H -131.778522 -180.720959 248.540461
C -132.226864 -180.584118 250.694231
C -131.819019 -180.227666 251.971822
H -130.864998 -179.768340 252.085403
C -132.638680 -180.437667 253.120162
H -132.292075 -180.134822 254.086101
C -133.893583 -181.011170 253.029524
C -134.292207 -181.389367 251.754906
H -135.251939 -181.837730 251.641883
C -133.469519 -181.179193 250.602870
H -133.819697 -181.470337 249.635012
C -134.794034 -181.199772 254.232849
H -135.729006 -181.675241 254.037020
C -135.408501 -180.986201 256.611157
H -135.555713 -180.010096 257.147249
H -134.868877 -181.559578 257.315846
C -136.806683 -181.585094 256.458644
C -137.926574 -180.733706 256.283490
C -137.732223 -179.246153 256.041680
H -137.831157 -178.646599 256.986039
H -138.455290 -178.857403 255.378531
H -136.761303 -179.067815 255.527368
N -133.478031 -189.851829 245.974140
N -129.584979 -183.880441 244.082165
N -137.513314 -191.250250 250.772952
N -138.406950 -186.019763 255.972350
C -135.627424 -191.639613 247.761618
C -135.329983 -191.406648 246.394144
C -136.364702 -191.423323 245.505639
C -137.684242 -191.710128 245.972191
C -137.982272 -191.914856 247.344320
C -136.950732 -191.907308 248.235578
C -134.506750 -191.588129 248.736013
H -134.871007 -191.313875 249.767440
H -133.797597 -190.816406 248.488514
H -133.954851 -192.548705 248.714116
C -133.864036 -191.244322 245.851215
H -133.200060 -191.850920 246.418386
H -133.701263 -191.711721 244.837044
C -136.057406 -191.112228 244.029843
H -135.286133 -190.372883 243.915615
H -136.917274 -190.653925 243.592270
H -135.727462 -192.017184 243.428218
C -139.435404 -192.128496 247.874192
H -139.638131 -193.192969 247.887235
H -140.169015 -191.637219 247.289002
H -139.648731 -191.679372 248.885164
C -137.249201 -192.302911 249.705928
H -138.075944 -192.988357 249.758620
H -136.411011 -192.939004 249.972487
C -132.782570 -189.408887 244.979938
H -132.499638 -190.037207 244.078145
C -132.282723 -188.043172 244.937372
C -131.340949 -187.748229 243.900197
H -130.991408 -188.504532 243.132478
C -130.817517 -186.477883 243.841512
H -130.082017 -186.290063 243.031134
C -131.224378 -185.463280 244.816568
C -132.183325 -185.750851 245.842591
H -132.524995 -184.993648 246.612118
C -132.703870 -187.025556 245.904631
H -133.433687 -187.220884 246.717566
C -130.661499 -184.121942 244.786703
H -131.229191 -183.353682 245.416766
C -129.024132 -182.545048 244.056712
H -128.865508 -182.287845 243.011219
H -127.998021 -182.621341 244.359945
C -137.540521 -190.001687 250.542893
H -137.393361 -189.641245 249.536341
C -137.760968 -188.939126 251.616857
C -138.069113 -189.237950 252.956296
H -138.175284 -190.264511 253.231009
C -138.225516 -188.224915 253.964021
H -138.448777 -188.500161 254.986826
C -138.079238 -186.879222 253.666315
C -137.794517 -186.577147 252.325257
H -137.676666 -185.550892 252.053169
C -137.638076 -187.593500 251.314092
H -137.402807 -187.321256 250.291935
C -138.197197 -185.797246 254.727148
H -138.086990 -184.793802 254.370467
C -138.494229 -184.949719 257.031639
H -137.783193 -185.205421 257.766109
H -139.455604 -185.008653 257.610914
C -138.281250 -183.479106 256.659576
C -136.983262 -182.962320 256.619595
C -135.757027 -183.900972 256.743882
H -135.514349 -183.941365 257.787317
H -134.876027 -183.586335 256.150299
H -135.903274 -184.916204 256.349295
N -143.374600 -184.163313 244.836993
N -139.631530 -190.776575 244.639503
N -144.173413 -179.149530 248.890141
N -141.063934 -180.016445 255.062476
C -144.421992 -181.118727 246.012714
C -143.927927 -181.732067 244.766893
C -143.164554 -180.990290 243.842914
C -142.927914 -179.630278 244.144864
C -143.399782 -179.029556 245.401710
C -144.170158 -179.763472 246.326108
C -145.224912 -181.936339 247.032755
H -145.155871 -181.573410 248.068446
H -144.838038 -182.968939 247.017098
H -146.280799 -181.945341 246.822412
C -144.313099 -183.170915 244.371308
H -145.316822 -183.345189 244.817949
H -144.453138 -183.262638 243.295107
C -142.575173 -181.669659 242.511428
H -142.287507 -182.716285 242.620453
H -141.643980 -181.230930 242.143224
H -143.292482 -181.617926 241.741652
C -143.059215 -177.578929 245.773678
H -143.855043 -176.880821 245.526619
H -142.112875 -177.291355 245.278691
H -142.909535 -177.435303 246.839442
C -144.832574 -179.051376 247.633157
H -145.028966 -177.994265 247.474030
H -145.846706 -179.414621 247.793851
C -143.014550 -185.155958 244.024230
H -143.381980 -185.252380 243.026355
C -142.098980 -186.262690 244.331157
C -141.965451 -187.402851 243.457639
H -142.514451 -187.470099 242.563463
C -141.135454 -188.486050 243.728419
H -141.066458 -189.355613 243.036056
C -140.410604 -188.458838 244.879023
C -140.526280 -187.309706 245.742375
H -139.980749 -187.249215 246.639074
C -141.362378 -186.226191 245.474086
H -141.441125 -185.357370 246.167415
C -139.549381 -189.605752 245.196413
H -138.842430 -189.380824 245.947361
C -138.775703 -191.917972 244.959632
H -138.299400 -192.366434 244.021405
H -139.423965 -192.710795 245.297285
C -143.045048 -179.778223 248.956732
H -142.489779 -180.260386 248.079213
C -142.400633 -179.917672 250.225193
C -142.935561 -179.267978 251.428151
H -143.829988 -178.625272 251.447996
C -142.341465 -179.450030 252.625280
H -142.794892 -178.941325 253.533606
C -141.192457 -180.287621 252.659871
C -140.643136 -180.918957 251.454765
H -139.755413 -181.571046 251.438087
C -141.239005 -180.735862 250.253438
H -140.793955 -181.253357 249.345886
C -140.576168 -180.527080 253.926673
H -139.676435 -181.176434 253.822581
C -140.471658 -180.276718 256.326693
H -141.258856 -180.633787 257.019042
H -140.251486 -179.316692 256.812332
C -139.225999 -181.245896 256.322695
C -139.397845 -182.624137 256.483959
C -140.802530 -183.199063 256.460997
H -141.287888 -183.202922 257.472271
H -140.766619 -184.217670 256.016142
H -141.452507 -182.646431 255.835533
N 41.284702 -280.859712 244.136194
N 34.083888 -279.134033 243.198966
N 44.453594 -283.517609 248.586787
N 40.265916 -284.972021 254.436319
C 43.893923 -282.110852 245.601068
C 43.445544 -282.116300 244.294575
C 43.742340 -283.238189 243.400761
C 44.517125 -284.334400 243.796011
C 44.939362 -284.336587 245.111027
C 44.652563 -283.214775 246.006381
C 43.541933 -280.903022 246.585920
H 43.501449 -281.156822 247.633659
H 42.539205 -280.485120 246.465334
H 44.259815 -280.116090 246.435887
C 42.731044 -280.858867 243.808835
H 43.126674 -279.967966 244.290909
H 43.026662 -280.739902 242.747009
C 43.206544 -283.273523 241.999114
H 42.224809 -282.765805 242.005930
H 43.031703 -284.288003 241.619886
H 43.896706 -282.806952 241.283097
C 45.696986 -285.569622 245.576881
H 46.779953 -285.463899 245.433462
H 45.433501 -286.497514 245.059342
H 45.436009 -285.732076 246.632071
C 45.265114 -283.148331 247.390595
H 46.209381 -283.733659 247.330051
H 45.600945 -282.132841 247.575734
C 40.531710 -280.485010 243.233756
H 40.948438 -280.188868 242.261513
C 39.056199 -280.397307 243.396542
C 38.354003 -279.754576 242.434794
H 38.881245 -279.337787 241.577083
C 36.959436 -279.620633 242.568336
H 36.451412 -279.107000 241.810764
C 36.225518 -280.129867 243.665976
C 36.925780 -280.792658 244.617524
H 36.395175 -281.201957 245.477274
C 38.323778 -280.922154 244.486704
H 38.837263 -281.427844 245.245709
C 34.752440 -279.973561 243.838824
H 34.277534 -280.623009 244.559048
C 32.617447 -278.977143 243.375175
H 32.223540 -279.068483 242.386487
H 32.359314 -277.932919 243.679943
C 43.256364 -283.927909 248.539176
H 42.771817 -284.052531 247.603513
C 42.420808 -284.257356 249.744260
C 42.932911 -284.248380 251.013543
H 43.969838 -284.019014 251.134674
C 42.116138 -284.514176 252.147554
H 42.547665 -284.482882 253.110234
C 40.759963 -284.797909 252.050403
C 40.252835 -284.830312 250.779593
H 39.212412 -285.048061 250.661298
C 41.072524 -284.564223 249.641817
H 40.639685 -284.583126 248.679552
C 39.869114 -285.037738 253.247098
H 38.845370 -285.270205 253.042197
C 39.375574 -285.179669 255.630307
H 39.436649 -284.314268 256.328105
H 39.819230 -285.981037 256.175231
C 37.870798 -285.446890 255.479089
C 36.923443 -284.365698 255.536141
C 37.398378 -282.921027 255.544629
H 37.446288 -282.509669 256.569334
H 36.738499 -282.269276 255.021171
H 38.378027 -282.841809 255.008213
N 39.231491 -292.015712 243.665913
N 44.189634 -286.658554 242.586084
N 35.113200 -293.506749 248.358544
N 35.407967 -289.309594 254.357837
C 36.811020 -293.664171 245.241510
C 37.108890 -293.227978 243.936535
C 36.054723 -292.860325 243.147221
C 34.707545 -292.964807 243.643554
C 34.414740 -293.374550 244.957946
C 35.464066 -293.750919 245.748577
C 37.959645 -294.032498 246.113850
H 37.684284 -293.899124 247.185687
H 38.804167 -293.380911 245.956716
H 38.317720 -295.066037 245.887696
C 38.574313 -293.257884 243.334358
H 39.130316 -294.089014 243.731550
H 38.613196 -293.540663 242.260295
C 36.374264 -292.329232 241.750141
H 37.278012 -291.747775 241.712023
H 35.599498 -291.627607 241.466822
H 36.505849 -293.149645 240.988134
C 32.951591 -293.394155 245.537721
H 32.543863 -294.383459 245.381287
H 32.303656 -292.656783 245.108167
H 32.859029 -293.118234 246.609140
C 35.136615 -294.364269 247.125186
H 34.186612 -294.870377 247.116975
H 35.850035 -295.199249 247.213832
C 39.975517 -291.530712 242.730147
H 40.105345 -292.015196 241.728574
C 40.735043 -290.304432 242.888748
C 41.692595 -290.003189 241.868299
H 41.867473 -290.651138 240.969717
C 42.456367 -288.870496 241.993172
H 43.195888 -288.676201 241.188538
C 42.281485 -288.002832 243.141107
C 41.308039 -288.291304 244.153254
H 41.141180 -287.644423 245.053181
C 40.546375 -289.429449 244.030673
H 39.811093 -289.632637 244.836083
C 43.099010 -286.815247 243.303308
H 42.706418 -286.084696 244.086233
C 45.004124 -285.477174 242.751676
H 45.179229 -285.053546 241.772506
H 46.013742 -285.816829 242.958940
C 35.322689 -292.250610 248.353004
H 35.507771 -291.732757 247.430151
C 35.344619 -291.393672 249.591675
C 35.022458 -291.885725 250.858916
H 34.725659 -292.909676 250.955471
C 35.096070 -291.076313 252.020352
H 34.852802 -291.499887 252.979054
C 35.494071 -289.747835 251.953695
C 35.793640 -289.247623 250.687117
H 36.102016 -288.226831 250.592217
C 35.719315 -290.059563 249.521776
H 35.973897 -289.641425 248.562327
C 35.620785 -288.890123 253.175692
H 35.914562 -287.873048 252.995506
C 35.562661 -288.469250 255.574096
H 36.238762 -289.004307 256.190399
H 34.617725 -288.448013 256.193310
C 36.048738 -287.018850 255.452230
C 37.432485 -286.772617 255.410071
C 38.466484 -287.949295 255.281146
H 38.730632 -288.243788 256.267089
H 39.381319 -287.704767 254.697893
H 38.111767 -288.821615 254.734524
N 30.514359 -284.313884 244.251298
N 32.922184 -291.408849 242.653088
N 30.825622 -280.117732 249.096721
N 33.921891 -282.801809 254.701354
C 30.107694 -281.398164 245.989150
C 30.438810 -281.842374 244.642032
C 31.310442 -281.096493 243.820929
C 31.818984 -279.891179 244.330860
C 31.507707 -279.465788 245.684893
C 30.630692 -280.202759 246.508256
C 29.185087 -282.228342 246.893000
H 29.355846 -282.097180 247.953360
H 29.366038 -283.299516 246.672238
H 28.132220 -281.983447 246.763087
C 29.765076 -283.075412 244.038447
H 28.751694 -283.130713 244.512385
H 29.575715 -282.922536 242.990686
C 31.720366 -281.606581 242.372694
H 31.804242 -282.696094 242.277299
H 32.715952 -281.297025 242.025459
H 30.997210 -281.260132 241.687492
C 32.138883 -278.207749 246.270824
H 31.480065 -277.325280 246.208728
H 33.116104 -278.021995 245.773703
H 32.347585 -278.310395 247.316741
C 30.154142 -279.641584 247.943681
H 30.161083 -278.550338 247.985870
H 29.084867 -279.820512 248.108942
C 30.652174 -285.183126 243.267612
H 30.239316 -285.004677 242.311085
C 31.351621 -286.495884 243.308685
C 31.234698 -287.450004 242.256896
H 30.651059 -287.227513 241.418742
C 31.852964 -288.715711 242.273132
H 31.730497 -289.431612 241.447982
C 32.610626 -289.062957 243.340108
C 32.746649 -288.101745 244.382327
H 33.325617 -288.330562 245.222006
C 32.122486 -286.835003 244.368994
H 32.235190 -286.118053 245.195646
C 33.248788 -290.405665 243.388258
H 34.015064 -290.479277 244.103667
C 33.556168 -292.745692 242.705225
H 33.911269 -293.088165 241.685598
H 32.770533 -293.447732 242.941665
C 31.821461 -280.964168 248.972353
H 32.249975 -281.367048 248.000060
C 32.470651 -281.479489 250.130436
C 32.104884 -280.983495 251.445236
H 31.345876 -280.187612 251.639024
C 32.693801 -281.515699 252.530501
H 32.372165 -281.113745 253.529934
C 33.668353 -282.561558 252.337666
C 34.051874 -283.042296 251.022924
H 34.802516 -283.846517 250.831063
C 33.461279 -282.507897 249.933901
H 33.772936 -282.916807 248.934299
C 34.270165 -283.167433 253.478907
H 35.030549 -283.954099 253.202029
C 34.495807 -283.422442 255.838215
H 33.668526 -283.746323 256.503086
H 34.915686 -282.636286 256.458201
C 35.539147 -284.607053 255.578443
C 35.105328 -285.934771 255.509214
C 33.602755 -286.203233 255.488019
H 33.152736 -286.309988 256.501032
H 33.426065 -287.105403 254.879161
H 33.048296 -285.415444 255.024088
N -86.012300 -193.220900 231.227456
N -82.520884 -199.649488 232.715099
N -88.286464 -190.777874 226.140328
N -86.932405 -194.956870 220.119061
C -87.569804 -191.029237 229.429852
C -87.751907 -191.528272 230.723317
C -89.060992 -191.638250 231.325438
C -90.182910 -191.215327 230.655527
C -89.997748 -190.743356 229.352368
C -88.691373 -190.623718 228.748506
C -86.145274 -190.940872 228.760066
H -86.110340 -191.005514 227.668587
H -85.497439 -191.780213 229.000399
H -85.691482 -190.013514 229.083194
C -86.525170 -191.847636 231.520008
H -85.730079 -191.165315 231.252928
H -86.761200 -191.580594 232.587498
C -89.266320 -192.235436 232.707103
H -88.513811 -193.020128 232.843361
H -90.214133 -192.738895 232.838563
H -89.226742 -191.463371 233.510254
C -91.220338 -190.375967 228.580254
H -91.485806 -189.309789 228.724651
H -92.096860 -190.944655 228.870567
H -91.035324 -190.623617 227.508066
C -88.485417 -189.943978 227.389936
H -89.309090 -189.222208 227.288552
H -87.631542 -189.295405 227.446387
C -85.665217 -193.873565 232.221526
H -85.757400 -193.430382 233.241215
C -85.103479 -195.255640 232.112919
C -84.545480 -195.778989 233.229109
H -84.535364 -195.186190 234.162998
C -83.973628 -197.070371 233.158792
H -83.541073 -197.436992 234.038868
C -83.947104 -197.878341 231.970720
C -84.524947 -197.363620 230.859756
H -84.526848 -197.957212 229.925740
C -85.093195 -196.067418 230.928399
H -85.519927 -195.693001 230.048720
C -83.322167 -199.236185 231.868749
H -83.589552 -199.858207 231.012812
C -81.896619 -201.000602 232.609827
H -82.096209 -201.457885 233.568691
H -80.809582 -200.907673 232.567736
C -88.305404 -192.058485 226.112608
H -88.494886 -192.610528 227.013115
C -88.061368 -192.902609 224.864375
C -87.904176 -192.343143 223.607067
H -87.981680 -191.269197 223.521996
C -87.625693 -193.153003 222.443772
H -87.497494 -192.679612 221.495206
C -87.495113 -194.549410 222.498671
C -87.675178 -195.111476 223.751716
H -87.585525 -196.185015 223.836876
C -87.955174 -194.298915 224.918726
H -88.071767 -194.769683 225.869907
C -87.156063 -195.419159 221.281500
H -87.105327 -196.485671 221.447977
C -86.565294 -195.816240 218.912325
H -85.640809 -195.452328 218.433697
H -87.287337 -195.611964 218.173242
C -86.388090 -197.353033 219.027475
C -85.119611 -197.923413 219.252253
C -83.964916 -197.016429 219.583433
H -83.365556 -196.790021 218.673625
H -83.306836 -197.473992 220.269667
H -84.316961 -196.077792 220.110245
N -95.511735 -198.694330 229.035058
N -92.457839 -192.315910 231.290848
N -94.487861 -202.876981 224.141868
N -89.378845 -200.980253 219.247481
C -95.884988 -201.453465 227.135945
C -95.895295 -201.097778 228.519342
C -95.436838 -202.036254 229.406594
C -95.006388 -203.337933 228.920676
C -94.971634 -203.680032 227.534304
C -95.436137 -202.748856 226.643748
C -96.352646 -200.420216 226.164890
H -95.894014 -200.588643 225.148146
H -96.060057 -199.413721 226.459673
H -97.441400 -200.409785 226.130153
C -96.507158 -199.729758 229.074480
H -97.325015 -199.434334 228.471253
H -97.029126 -199.835217 230.062156
C -95.390568 -201.634860 230.903120
H -95.150264 -200.587256 231.062618
H -94.595790 -202.175036 231.367488
H -96.348046 -201.802910 231.451841
C -94.410213 -205.062438 226.989191
H -95.212100 -205.770468 226.912306
H -93.656500 -205.477059 227.603483
H -93.878868 -205.010827 226.003562
C -95.558688 -203.184528 225.147639
H -95.728562 -204.255452 225.052897
H -96.501115 -202.754767 224.843844
C -95.524356 -197.875958 230.057783
H -96.237276 -197.953204 230.923490
C -94.615325 -196.755951 230.182594
C -94.877261 -195.793998 231.239820
H -95.725735 -195.873659 231.963735
C -94.061500 -194.700795 231.375104
H -94.302145 -193.970672 232.198602
C -92.956391 -194.539968 230.458956
C -92.680200 -195.513635 229.413314
H -91.834777 -195.426534 228.687652
C -93.500938 -196.606394 229.274414
H -93.269359 -197.335177 228.447915
C -92.098663 -193.376111 230.569675
H -91.138205 -193.485781 229.984017
C -91.603952 -191.156729 231.396793
H -91.510718 -190.906323 232.459094
H -92.162975 -190.281969 231.089948
C -93.425693 -202.284511 224.446728
H -93.237500 -201.992286 225.476193
C -92.367769 -201.933306 223.434656
C -92.409263 -202.331662 222.075381
H -93.215164 -202.931026 221.738901
C -91.427976 -201.949545 221.126751
H -91.505533 -202.266468 220.086004
C -90.372285 -201.156518 221.505360
C -90.316513 -200.777292 222.866420
H -89.516536 -200.167706 223.200269
C -91.300787 -201.161082 223.818296
H -91.231689 -200.835019 224.858230
C -89.349195 -200.705242 220.507724
H -88.568535 -200.115184 220.924895
C -88.381126 -200.507799 218.250717
H -88.917249 -199.993556 217.501007
H -87.929653 -201.377561 217.666007
C -87.255797 -199.594962 218.711317
C -87.461599 -198.190844 218.783861
C -88.858971 -197.570631 218.604933
H -88.967005 -197.358407 217.558151
H -89.054440 -196.645136 219.219137
H -89.665138 -198.211139 218.939178
N -85.840361 -204.639846 230.500660
N -93.310161 -204.618865 230.308223
N -81.012935 -202.786337 226.741069
N -83.012951 -200.362484 220.513561
C -82.687732 -204.033413 229.504017
C -83.507698 -203.922303 230.715327
C -83.297364 -202.894183 231.685678
C -82.247629 -202.003971 231.464886
C -81.448859 -202.101532 230.241813
C -81.649042 -203.131932 229.271503
C -82.938548 -205.132568 228.432911
H -82.618941 -204.873630 227.417744
H -84.006446 -205.303775 228.387414
H -82.433007 -206.074474 228.641622
C -84.554949 -204.984644 231.024968
H -84.186228 -205.951420 230.566109
H -84.611209 -205.172294 232.096798
C -84.224300 -202.733033 232.978933
H -85.249465 -202.996843 232.807642
H -84.329361 -201.697666 233.374963
H -83.859628 -203.354774 233.751804
C -80.370594 -201.073189 229.956464
H -79.395669 -201.434337 230.244493
H -80.616973 -200.101683 230.470420
H -80.275549 -200.851396 228.898196
C -80.659293 -203.341829 228.004576
H -79.672627 -202.992930 228.226771
H -80.458381 -204.416554 227.820706
C -86.896478 -204.828417 231.255572
H -86.840721 -205.218191 232.248412
C -88.274557 -204.563400 230.883354
C -89.346385 -205.026646 231.689997
H -89.171432 -205.560757 232.580524
C -90.663764 -204.826232 231.355264
H -91.466121 -205.209025 231.996613
C -90.948311 -204.152145 230.205836
C -89.878160 -203.668824 229.409930
H -90.057016 -203.141095 228.516468
C -88.557384 -203.874435 229.742178
H -87.750788 -203.500619 229.099806
C -92.333111 -203.954985 229.820673
H -92.458855 -203.205247 229.083162
C -94.687490 -204.423689 229.920641
H -95.345179 -204.241152 230.833813
H -95.024104 -205.385289 229.534413
C -82.101557 -202.099639 226.638292
H -82.824211 -201.862981 227.488773
C -82.482416 -201.577515 225.360811
C -81.613298 -201.707425 224.194535
H -80.624721 -202.178792 224.211908
C -82.008554 -201.252182 222.985863
H -81.312420 -201.385057 222.106254
C -83.285979 -200.651573 222.902675
C -84.146745 -200.499845 224.072217
H -85.139821 -200.039018 224.051104
C -83.749913 -200.956209 225.285152
H -84.449323 -200.835098 226.163450
C -83.737813 -200.204048 221.620846
H -84.738393 -199.732718 221.687431
C -83.470669 -199.946584 219.233047
H -83.353220 -200.808530 218.517545
H -82.743862 -199.266585 218.804440
C -84.909234 -199.326532 219.180760
C -85.985933 -200.160656 218.936779
C -85.779434 -201.689098 218.923645
H -85.497637 -202.103171 217.910316
H -86.680837 -202.171025 219.308247
H -85.016860 -201.999943 219.582030
N 9.917983 -193.160061 270.686425
N 2.544538 -192.676757 269.836003
N 13.555725 -195.090203 275.145497
N 9.799507 -196.986056 281.105377
C 12.715178 -193.909597 272.135334
C 12.249832 -194.041239 270.837750
C 12.708235 -195.138571 269.967745
C 13.657382 -196.080056 270.376846
C 14.098484 -195.959941 271.683619
C 13.649940 -194.860974 272.554984
C 12.190236 -192.732653 273.095132
H 12.213103 -192.948590 274.149596
H 11.134422 -192.489163 272.982077
H 12.762578 -191.841366 272.911986
C 11.331535 -192.933856 270.332978
H 11.582893 -191.967480 270.784809
H 11.581113 -192.809879 269.263262
C 12.160082 -195.318018 268.577405
H 11.112624 -194.977063 268.589007
H 12.147915 -196.366194 268.227533
H 12.746708 -194.771070 267.837266
C 15.054714 -197.036860 272.167108
H 16.097845 -196.759393 272.001412
H 14.938497 -198.019483 271.678381
H 14.846178 -197.198438 273.230678
C 14.267992 -194.638777 273.925711
H 15.290371 -195.064882 273.863075
H 14.434214 -193.570830 274.078643
C 9.098963 -192.949463 269.788480
H 9.440068 -192.626555 268.801566
C 7.638917 -193.099420 269.975694
C 6.824461 -192.617519 269.010678
H 7.256492 -192.152384 268.133144
C 5.435700 -192.709532 269.166009
H 4.837223 -192.315224 268.404856
C 4.820720 -193.290642 270.289471
C 5.636378 -193.793125 271.244842
H 5.199851 -194.251320 272.124283
C 7.027829 -193.696037 271.092055
H 7.630389 -194.081524 271.854338
C 3.351966 -193.371889 270.484941
H 3.006903 -194.064194 271.230068
C 1.082272 -192.756198 270.034695
H 0.690874 -192.951148 269.055975
H 0.662914 -191.752952 270.317233
C 12.446753 -195.695639 275.130134
H 11.972888 -195.936355 274.206909
C 11.704503 -196.111247 276.358223
C 12.231100 -195.967097 277.617369
H 13.213922 -195.564242 277.713760
C 11.495399 -196.319450 278.772448
H 11.933108 -196.178773 279.726029
C 10.208529 -196.827798 278.707208
C 9.690644 -196.994378 277.447046
H 8.702532 -197.386197 277.353256
C 10.429084 -196.641404 276.288144
H 9.988055 -196.770016 275.334682
C 9.397061 -197.164152 279.925618
H 8.426029 -197.571258 279.745338
C 8.983184 -197.290581 282.320247
H 8.914522 -196.395969 282.994417
H 9.561611 -197.988825 282.877398
C 7.546605 -197.809251 282.203238
C 6.439472 -196.892975 282.249731
C 6.668101 -195.384350 282.212578
H 6.667775 -194.928243 283.225370
H 5.902423 -194.868994 281.684638
H 7.606335 -195.165891 281.656630
N 9.729562 -204.559955 270.539522
N 13.694472 -198.483018 269.233016
N 6.024512 -206.526947 275.342747
N 5.742065 -202.083644 281.226191
C 7.655608 -206.527647 272.200486
C 7.850329 -206.099034 270.879569
C 6.738988 -205.940543 270.100335
C 5.443231 -206.246213 270.623531
C 5.249316 -206.647433 271.953090
C 6.357365 -206.815297 272.733953
C 8.861461 -206.667907 273.061011
H 8.590421 -206.538370 274.133898
H 9.580300 -205.889992 272.871940
H 9.378758 -207.640948 272.854963
C 9.282218 -205.911126 270.251881
H 9.972925 -206.626222 270.660097
H 9.345614 -206.227629 269.184886
C 6.937529 -205.418111 268.684533
H 7.728436 -204.695082 268.615144
H 6.055602 -204.862713 268.397419
H 7.186685 -206.238996 267.941539
C 3.827367 -206.884870 272.559616
H 3.586806 -207.937602 272.436007
H 3.061185 -206.279033 272.123123
H 3.712340 -206.584113 273.625118
C 6.164194 -207.421274 274.131546
H 5.314539 -208.079201 274.153536
H 7.003974 -208.126579 274.228611
C 10.361676 -203.994684 269.578292
H 10.549028 -204.492941 268.587271
C 10.908697 -202.649294 269.691614
C 11.779053 -202.234094 268.646581
H 12.039605 -202.882602 267.761874
C 12.344984 -200.981989 268.728513
H 13.023150 -200.699958 267.905883
C 12.053205 -200.106018 269.856820
C 11.164974 -200.511528 270.893517
H 10.912499 -199.862702 271.779450
C 10.602057 -201.768591 270.813977
H 9.929533 -202.058695 271.637533
C 12.663620 -198.789221 269.973681
H 12.173389 -198.099480 270.744619
C 14.302997 -197.172728 269.353480
H 14.385716 -196.763747 268.360757
H 15.354415 -197.334160 269.551040
C 6.023260 -205.249266 275.301218
H 6.101380 -204.743119 274.362189
C 5.928305 -204.347827 276.516922
C 5.718181 -204.837248 277.801996
H 5.597277 -205.895854 277.930129
C 5.680264 -203.977422 278.940784
H 5.530198 -204.398407 279.914285
C 5.850990 -202.599503 278.832895
C 6.037599 -202.105704 277.548685
H 6.170424 -201.048250 277.422078
C 6.075155 -202.968307 276.406071
H 6.237210 -202.550866 275.431759
C 5.858466 -201.680688 280.030015
H 5.975872 -200.632735 279.818523
C 5.779761 -201.177636 282.417513
H 6.543997 -201.571094 283.034967
H 4.860716 -201.287623 283.053014
C 6.015797 -199.666724 282.249720
C 7.333146 -199.196528 282.176179
C 8.539653 -200.195910 282.058724
H 8.867116 -200.404373 283.046942
H 9.386092 -199.826385 281.452900
H 8.324124 -201.139733 281.541159
N -0.086600 -198.350334 271.085301
N 3.414240 -205.040120 269.626047
N -0.375621 -193.951508 275.815165
N 3.218061 -195.873327 281.429700
C -0.931495 -195.461732 272.754949
C -0.559994 -195.900772 271.413871
C 0.156740 -195.051642 270.558248
C 0.467750 -193.754319 271.027817
C 0.118966 -193.330357 272.375931
C -0.604477 -194.171466 273.233681
C -1.682757 -196.399394 273.696364
H -1.515606 -196.198949 274.749747
H -1.333078 -197.438676 273.499881
H -2.759500 -196.335791 273.579330
C -1.030506 -197.256527 270.854400
H -2.007044 -197.459376 271.347899
H -1.262444 -197.178385 269.806667
C 0.614462 -195.546946 269.116362
H 0.874332 -196.615367 269.047415
H 1.534177 -195.090289 268.743310
H -0.166291 -195.350696 268.435729
C 0.543221 -191.957581 272.917887
H -0.250236 -191.195203 272.845151
H 1.462309 -191.632497 272.398529
H 0.785842 -191.982889 273.962138
C -1.136287 -193.637092 274.662663
H -1.308326 -192.554112 274.676738
H -2.153486 -193.983888 274.851817
C 0.172306 -199.227402 270.121874
H -0.281486 -199.157145 269.168729
C 1.076094 -200.409835 270.183888
C 1.097491 -201.415647 269.159187
H 0.471105 -201.325215 268.326325
C 1.913324 -202.565888 269.196643
H 1.894554 -203.327742 268.392465
C 2.735678 -202.741950 270.258257
C 2.731679 -201.726352 271.272866
H 3.354550 -201.823755 272.107500
C 1.909942 -200.575943 271.238392
H 1.918982 -199.814600 272.044220
C 3.584362 -203.963849 270.329224
H 4.363128 -203.881719 271.032274
C 4.257935 -206.256744 269.700924
H 4.642743 -206.578014 268.684134
H 3.606803 -207.071713 269.969486
C 0.739125 -194.630118 275.694493
H 1.206909 -194.997181 274.725231
C 1.484456 -194.986782 276.853445
C 1.069762 -194.503492 278.161522
H 0.197269 -193.833091 278.348581
C 1.757240 -194.889721 279.249217
H 1.395095 -194.504866 280.243692
C 2.882562 -195.771976 279.065608
C 3.312180 -196.237236 277.756876
H 4.177869 -196.917193 277.572109
C 2.622616 -195.849262 276.665400
H 2.976105 -196.242655 275.671116
C 3.595948 -196.226759 280.210906
H 4.466622 -196.891138 279.940537
C 3.906399 -196.347493 282.571504
H 3.160620 -196.777860 283.259352
H 4.201558 -195.475276 283.163425
C 5.120782 -197.358428 282.323300
C 4.912060 -198.746942 282.295999
C 3.480433 -199.261271 282.308941
H 3.076263 -199.400575 283.332355
H 3.443393 -200.207779 281.726706
H 2.797052 -198.591493 281.835102
N 28.500502 -205.847710 276.914458
N 20.994386 -205.767129 277.357664
N 33.032827 -204.133735 272.723394
N 30.514079 -201.852642 266.649657
C 31.580468 -205.294761 275.640968
C 30.860565 -205.146397 276.908281
C 31.157234 -204.097789 277.822522
C 32.195040 -203.224029 277.488576
C 32.892831 -203.358826 276.211125
C 32.606213 -204.409819 275.296016
C 31.234516 -206.416436 274.632145
H 31.470664 -206.186175 273.591090
H 30.159115 -206.579110 274.682843
H 31.754990 -207.355604 274.823337
C 29.832106 -206.189982 277.334977
H 30.159265 -207.169489 276.876725
H 29.864979 -206.349803 278.407760
C 30.337134 -203.896533 279.178710
H 29.293624 -204.155464 279.103738
H 30.269203 -202.852365 279.550273
H 30.765206 -204.500834 279.932007
C 33.954341 -202.349007 275.806858
H 34.954515 -202.710718 276.020087
H 33.754377 -201.364384 276.309289
H 33.961545 -202.154878 274.743236
C 33.491311 -204.659607 273.961999
H 34.500840 -204.314311 274.088340
H 33.672802 -205.738605 273.793732
C 27.504228 -206.007948 277.758055
H 27.641957 -206.372672 278.748750
C 26.092196 -205.740840 277.498392
C 25.083440 -206.173853 278.402457
H 25.331494 -206.686305 279.285970
C 23.735130 -205.970773 278.176868
H 22.982950 -206.329962 278.891934
C 23.355861 -205.324249 277.042139
C 24.364161 -204.870888 276.148203
H 24.111926 -204.364998 275.262395
C 25.715585 -205.079217 276.371288
H 26.471932 -204.729154 275.655107
C 21.935901 -205.125068 276.772197
H 21.750904 -204.394188 276.030150
C 19.581496 -205.570213 277.084821
H 18.999613 -205.359454 278.040825
H 19.207609 -206.536692 276.758367
C 31.935439 -203.441544 272.694246
H 31.283268 -203.177707 273.591844
C 31.448327 -202.949030 271.444963
C 32.221278 -203.115285 270.218775
H 33.212148 -203.593721 270.165540
C 31.725254 -202.687670 269.040867
H 32.348880 -202.848143 268.113560
C 30.439763 -202.079439 269.049560
C 29.675570 -201.891444 270.277747
H 28.679814 -201.423594 270.327859
C 30.173546 -202.319952 271.459584
H 29.546481 -202.171286 272.386311
C 29.880850 -201.660937 267.804362
H 28.885008 -201.180447 267.941644
C 29.949208 -201.465654 265.406968
H 30.003588 -202.344948 264.712637
H 30.644791 -200.803957 264.900628
C 28.504696 -200.836169 265.459404
C 27.401135 -201.665419 265.333065
C 27.600819 -203.193022 265.346522
H 27.796603 -203.633856 264.329799
H 26.727369 -203.656671 265.818251
H 28.419589 -203.493432 265.943211
N 28.436322 -194.431362 277.318974
N 32.035677 -200.840536 278.683264
N 25.738461 -192.100702 272.398472
N 26.572914 -196.433950 266.435092
C 26.732560 -192.275434 275.605848
C 26.656672 -192.739524 276.918058
C 25.394202 -192.822958 277.629506
C 24.214651 -192.407829 277.048488
C 24.292699 -191.971072 275.727091
C 25.552347 -191.877980 275.014072
C 28.104969 -192.216397 274.818228
H 28.048004 -192.308450 273.735187
H 28.771406 -193.053708 275.025727
H 28.591082 -191.286633 275.073178
C 27.952264 -193.049093 277.612840
H 28.729954 -192.381589 277.260766
H 27.806488 -192.753671 278.683448
C 25.301913 -193.382642 279.033954
H 26.064622 -194.168867 279.127684
H 24.360448 -193.873586 279.259388
H 25.412232 -192.592271 279.804457
C 23.003426 -191.613057 275.055021
H 22.753686 -190.543016 275.189872
H 22.146523 -192.165787 275.433762
H 23.097788 -191.888710 273.983536
C 25.647456 -191.235419 273.629963
H 24.816013 -190.510443 273.578670
H 26.511084 -190.594108 273.594598
C 28.865226 -195.060913 278.293845
H 28.860273 -194.592219 279.299831
C 29.413647 -196.447851 278.178531
C 30.064661 -196.947196 279.252780
H 30.155710 -196.332310 280.160582
C 30.626860 -198.242774 279.171842
H 31.133004 -198.590484 280.018157
C 30.550361 -199.079054 278.015073
C 29.879785 -198.588129 276.947930
H 29.797005 -199.203947 276.039330
C 29.321126 -197.287791 277.026768
H 28.820883 -196.932434 276.180022
C 31.162890 -200.442295 277.900271
H 30.820253 -201.082186 277.092349
C 32.647132 -202.197066 278.564938
H 32.525692 -202.627760 279.545705
H 33.733939 -202.114848 278.428139
C 25.711838 -193.379359 272.409554
H 25.595246 -193.906077 273.334458
C 25.848108 -194.255188 271.175790
C 25.902342 -193.729609 269.899798
H 25.821892 -192.659226 269.791073
C 26.080514 -194.569443 268.746429
H 26.131329 -194.121762 267.781474
C 26.210262 -195.962839 268.830160
C 26.132768 -196.490945 270.103946
H 26.225388 -197.561085 270.211814
C 25.953509 -195.648363 271.261162
H 25.914499 -196.093449 272.227641
C 26.444416 -196.864349 267.619864
H 26.504888 -197.925068 267.811452
C 26.836123 -197.325100 265.232456
H 27.724380 -196.981917 264.668869
H 26.050862 -197.133491 264.555210
C 27.017056 -198.857558 265.376009
C 28.305649 -199.432120 265.507671
C 29.494938 -198.528591 265.711709
H 30.020556 -198.330649 264.752392
H 30.210477 -198.973694 266.349521
H 29.189972 -197.575448 266.236616
N 18.704103 -199.866694 276.111256
N 21.982371 -193.470738 277.903485
N 19.302300 -204.172481 271.294374
N 24.021406 -202.445811 265.953114
C 18.158924 -202.664785 274.340118
C 18.266349 -202.275061 275.702148
C 18.796662 -203.193586 276.569913
C 19.182235 -204.508553 276.089402
C 19.098999 -204.884862 274.721942
C 18.562335 -203.973805 273.851519
C 17.612600 -201.653691 273.387399
H 17.986394 -201.851263 272.345242
H 17.934882 -200.644401 273.625540
H 16.518004 -201.634839 273.445179
C 17.705049 -200.890530 276.264892
H 16.835525 -200.603688 275.727837
H 17.264253 -200.966485 277.291446
C 18.970425 -202.755860 278.037958
H 19.229282 -201.708453 278.145359
H 19.804114 -203.290320 278.446393
H 18.055771 -202.901435 278.668070
C 19.610592 -206.283069 274.173745
H 18.797107 -206.984727 274.186051
H 20.416208 -206.688086 274.730566
H 20.060606 -206.260855 273.149970
C 18.311823 -204.445013 272.391452
H 18.129128 -205.514691 272.342856
H 17.343040 -204.015622 272.157928
C 18.780857 -199.024237 277.102544
H 18.138508 -199.073506 278.023597
C 19.707498 -197.911176 277.116621
C 19.537633 -196.922276 278.159238
H 18.747456 -196.976391 278.951212
C 20.371505 -195.834908 278.192296
H 20.202478 -195.083553 279.008004
C 21.403309 -195.706989 277.185497
C 21.588322 -196.707192 276.153594
H 22.375452 -196.645801 275.359839
C 20.749174 -197.794221 276.117259
H 20.908866 -198.544278 275.299408
C 22.277486 -194.549998 277.188696
H 23.190918 -194.682403 276.529654
C 22.852299 -192.318575 277.902412
H 23.036124 -192.042772 278.940270
H 22.269535 -191.448286 277.620412
C 20.395440 -203.582703 271.489195
H 20.671850 -203.266862 272.485315
C 21.372524 -203.266612 270.385896
C 21.214981 -203.697722 269.053317
H 20.376027 -204.297235 268.805566
C 22.120724 -203.348612 268.018430
H 21.954123 -203.690134 267.002437
C 23.214535 -202.556903 268.281120
C 23.386542 -202.145006 269.614714
H 24.219317 -201.535367 269.860054
C 22.477947 -202.495757 270.653207
H 22.636095 -202.145013 271.668753
C 24.158449 -202.140365 267.192005
H 24.978881 -201.548002 267.522265
C 24.939982 -202.007978 264.866599
H 24.341699 -201.508641 264.154075
H 25.339911 -202.894590 264.273738
C 26.111153 -201.095496 265.201193
C 25.916783 -199.690584 265.249979
C 24.503080 -199.063853 265.173501
H 24.307491 -198.877307 264.138889
H 24.362672 -198.122975 265.772147
H 23.720178 -199.687593 265.592210
N 58.478737 -131.533325 251.987420
N 62.198144 -138.114919 250.552503
N 57.815191 -127.253953 256.825438
N 61.107555 -129.236412 262.607155
C 57.474941 -128.702201 253.687515
C 57.931321 -129.099358 252.355478
C 58.671907 -128.210722 251.565662
C 58.922679 -126.916049 252.090189
C 58.488908 -126.533485 253.430121
C 57.741389 -127.414432 254.221978
C 56.697228 -129.682432 254.558881
H 56.797992 -129.504453 255.628707
H 57.080640 -130.710181 254.354426
H 55.633354 -129.640885 254.378912
C 57.528476 -130.454028 251.729889
H 56.535376 -130.692328 252.159627
H 57.356588 -130.354669 250.669520
C 59.221021 -128.659718 250.136350
H 59.508361 -129.722113 250.053336
H 60.144850 -128.171699 249.830751
H 58.480174 -128.464106 249.413627
C 58.846247 -125.162439 254.035872
H 58.044379 -124.415651 253.936414
H 59.780994 -124.802471 253.580078
H 59.027924 -125.208524 255.094858
C 57.118518 -126.927702 255.635011
H 56.921054 -125.847370 255.668671
H 56.105908 -127.303534 255.753732
C 58.811971 -132.381361 251.014506
H 58.414352 -132.297562 250.035371
C 59.734064 -133.546139 251.098251
C 59.837966 -134.527084 250.046311
H 59.261510 -134.430140 249.177563
C 60.673404 -135.661025 250.100890
H 60.718971 -136.404196 249.273880
C 61.433342 -135.845090 251.207768
C 61.346970 -134.853468 252.251031
H 61.919866 -134.957573 253.121044
C 60.505548 -133.719599 252.198985
H 60.450128 -132.977222 253.027048
C 62.301113 -137.050708 251.296089
H 63.032069 -136.968102 252.048611
C 63.060573 -139.315721 250.644472
H 63.508686 -139.602747 249.640944
H 62.418017 -140.153769 250.851711
C 58.945199 -127.904602 256.752706
H 59.474179 -128.236844 255.800658
C 59.627346 -128.273692 257.947602
C 59.129033 -127.832244 259.245148
H 58.236016 -127.185723 259.398636
C 59.758527 -128.230473 260.364442
H 59.332782 -127.878409 261.348661
C 60.907407 -129.083402 260.223826
C 61.420098 -129.506418 258.926917
H 62.306454 -130.162761 258.775149
C 60.788817 -129.106342 257.803965
H 61.206103 -129.467175 256.819080
C 61.560883 -129.551123 261.400232
H 62.456634 -130.189628 261.163618
C 61.736813 -129.724119 263.778226
H 60.966829 -130.189610 264.410045
H 61.975132 -128.858635 264.412425
C 62.980692 -130.702478 263.574735
C 62.808164 -132.097223 263.496672
C 61.398104 -132.645953 263.409751
H 60.941511 -132.820525 264.406148
H 61.417223 -133.580039 262.798779
H 60.730676 -131.979097 262.913204
N 68.311959 -126.092534 252.331796
N 61.027581 -125.758630 251.051483
N 71.714253 -128.053505 256.959472
N 67.687597 -130.189951 262.646728
C 71.024224 -126.814666 253.929035
C 70.639769 -126.924514 252.598812
C 71.170999 -127.990869 251.725185
C 72.112537 -128.921992 252.165586
C 72.472614 -128.824506 253.503330
C 71.951084 -127.756272 254.378757
C 70.419774 -125.672483 254.890630
H 70.387169 -125.914764 255.941298
H 69.372004 -125.450244 254.720869
H 70.977330 -124.761809 254.766267
C 69.730413 -125.824275 252.069083
H 69.931041 -124.861910 252.563050
H 70.036766 -125.667173 251.016867
C 70.710806 -128.148310 250.295838
H 69.661981 -127.831549 250.254125
H 70.743877 -129.189531 249.916011
H 71.322811 -127.568242 249.605360
C 73.420123 -129.892928 254.014769
H 74.458873 -129.586665 253.919163
H 73.356248 -130.867437 253.491538
H 73.155825 -130.086483 255.062266
C 72.480758 -127.554036 255.793943
H 73.509720 -127.955383 255.780725
H 72.611528 -126.484483 255.986449
C 67.545179 -125.878003 251.389776
H 67.932901 -125.521774 250.431305
C 66.088261 -126.066857 251.485327
C 65.323399 -125.579021 250.483932
H 65.791643 -125.081041 249.644410
C 63.937670 -125.707367 250.553550
H 63.377632 -125.307256 249.766732
C 63.276418 -126.331897 251.625134
C 64.043456 -126.840190 252.616374
H 63.570395 -127.331362 253.457725
C 65.431586 -126.706710 252.549606
H 65.995327 -127.097982 253.338140
C 61.808611 -126.452327 251.730320
H 61.439758 -127.172521 252.436369
C 59.566125 -125.877296 251.160430
H 59.238292 -126.056964 250.152027
H 59.109516 -124.889496 251.445736
C 70.628412 -128.685289 256.860960
H 70.216679 -128.914039 255.901792
C 69.830826 -129.149809 258.034089
C 70.278039 -129.024979 259.329862
H 71.238797 -128.601102 259.496308
C 69.489570 -129.424084 260.431958
H 69.866141 -129.297019 261.416486
C 68.227686 -129.961491 260.275438
C 67.789676 -130.108529 258.978552
H 66.823210 -130.521576 258.814594
C 68.580968 -129.708556 257.872712
H 68.200848 -129.823670 256.888437
C 67.359930 -130.347938 261.436916
H 66.415776 -130.773689 261.186999
C 66.814449 -130.544556 263.805248
H 66.686198 -129.667250 264.500556
H 67.373459 -131.244447 264.378295
C 65.407106 -131.094548 263.587649
C 64.283216 -130.203667 263.592961
C 64.476444 -128.686615 263.611023
H 64.406963 -128.255269 264.637142
H 63.734290 -128.175009 263.050732
H 65.434923 -128.432042 263.117018
N 68.405443 -137.510214 251.858738
N 72.272321 -131.298869 250.956694
N 64.497687 -139.687487 256.389472
N 63.773918 -135.392680 262.383665
C 66.297620 -139.570946 253.342387
C 66.556569 -139.103796 252.043869
C 65.493938 -138.951385 251.201681
C 64.184530 -139.300664 251.639059
C 63.925412 -139.740632 252.947034
C 64.984769 -139.902617 253.790492
C 67.449058 -139.705060 254.272005
H 67.115170 -139.608695 255.333212
H 68.155071 -138.904573 254.147459
H 67.997669 -140.662384 254.069954
C 68.009959 -138.866536 251.506729
H 68.689432 -139.576899 251.936988
H 68.141754 -139.155064 250.433905
C 65.759971 -138.387852 249.811013
H 66.531902 -137.643471 249.808968
H 64.887431 -137.844972 249.486079
H 66.069720 -139.185368 249.059786
C 62.484244 -140.026667 253.462325
H 62.277589 -141.083507 253.295223
H 61.734037 -139.426825 252.996319
H 62.301735 -139.755176 254.530118
C 64.727232 -140.549332 255.160847
H 63.898032 -141.228527 255.113832
H 65.572304 -141.238684 255.288900
C 69.074739 -136.905078 250.950218
H 69.329507 -137.374653 249.955852
C 69.579275 -135.547795 251.133583
C 70.493688 -135.085333 250.151239
H 70.818561 -135.706389 249.263618
C 71.021027 -133.820275 250.301844
H 71.734856 -133.501262 249.526987
C 70.645532 -132.978282 251.437773
C 69.713840 -133.431188 252.410873
H 69.396733 -132.809619 253.300315
C 69.189420 -134.701227 252.262804
H 68.481292 -135.028222 253.038603
C 71.213566 -131.648231 251.627694
H 70.666071 -130.988274 252.388913
C 72.838351 -129.975485 251.149926
H 72.967795 -129.538858 250.172720
H 73.874970 -130.117692 251.406269
C 64.468355 -138.406846 256.383097
H 64.587803 -137.874421 255.461933
C 64.282872 -137.537002 257.618907
C 64.012277 -138.064473 258.879055
H 63.910293 -139.130746 258.970827
C 63.888747 -137.233051 260.040256
H 63.694065 -137.682698 260.993959
C 64.031413 -135.846287 259.980548
C 64.278432 -135.314965 258.720076
H 64.392170 -134.249691 258.630512
C 64.401881 -136.149215 257.554843
H 64.608612 -135.702755 256.601053
C 63.948152 -134.956141 261.204583
H 64.051592 -133.898508 261.028777
C 63.721258 -134.514578 263.603152
H 64.454161 -134.906160 264.256124
H 62.774839 -134.662183 264.181022
C 63.928749 -132.991581 263.491076
C 65.229727 -132.488125 263.509474
C 66.458455 -133.457957 263.436615
H 66.731939 -133.684187 264.439450
H 67.324929 -133.052719 262.891362
H 66.296815 -134.395010 262.879342
N 45.785093 -47.059834 261.459161
N 49.812156 -40.896186 261.846459
N 45.345600 -51.886682 257.265537
N 49.407237 -51.251887 251.125108
C 44.766245 -49.952793 260.196800
C 45.103684 -49.423999 261.457756
C 45.691130 -50.272105 262.356586
C 45.905212 -51.650618 262.014236
C 45.592240 -52.169307 260.742726
C 44.997549 -51.328116 259.843144
C 44.157360 -49.022462 259.204214
H 44.362520 -49.370878 258.159492
H 44.591530 -48.036891 259.249996
H 43.073729 -48.895681 259.416222
C 44.731195 -47.951524 261.896069
H 43.805365 -47.652090 261.457132
H 44.436100 -47.866449 262.973273
C 46.114101 -49.690192 263.704848
H 46.468319 -48.676335 263.626757
H 46.966441 -50.243455 264.057735
H 45.281803 -49.675042 264.473001
C 45.915989 -53.648814 260.327715
H 45.051473 -54.258599 260.554995
H 46.771972 -54.055646 260.811727
H 46.216841 -53.787085 259.259365
C 44.496514 -51.934762 258.518423
H 44.225196 -52.970593 258.646156
H 43.526999 -51.451406 258.370538
C 46.071796 -46.127784 262.299359
H 45.561663 -46.009939 263.298799
C 47.084692 -45.122603 262.024257
C 47.143643 -44.018392 262.929775
H 46.466358 -43.906429 263.825347
C 48.064695 -43.027555 262.690400
H 48.072998 -42.182101 263.407249
C 48.957405 -43.114338 261.539947
C 48.914209 -44.230000 260.644204
H 49.588600 -44.334678 259.746421
C 47.987473 -45.220358 260.881188
H 47.969519 -46.063894 260.163416
C 49.919588 -42.062728 261.255708
H 50.725181 -42.353219 260.498342
C 50.769066 -39.849132 261.559408
H 51.126395 -39.476425 262.508568
H 50.211702 -38.975760 261.247061
C 46.511452 -51.388312 257.215955
H 46.958344 -50.989789 258.105174
C 47.349641 -51.297083 255.952765
C 46.963396 -51.858482 254.733693
H 46.043033 -52.396230 254.696194
C 47.742882 -51.720424 253.543059
H 47.401033 -52.156799 252.622040
C 48.934720 -51.016451 253.531484
C 49.334039 -50.475075 254.752234
H 50.248660 -49.927098 254.786758
C 48.552236 -50.614153 255.946831
H 48.886211 -50.167985 256.867455
C 49.749419 -50.822173 252.273179
H 50.662795 -50.280115 252.394755
C 50.198646 -51.034062 249.869834
H 49.533929 -50.572231 249.190737
H 50.443394 -52.007595 249.356154
C 51.487374 -50.210456 249.900511
C 51.407607 -48.811568 249.780729
C 50.031677 -48.075699 249.822933
H 49.698485 -47.994666 248.814255
H 50.051149 -47.072513 250.297120
H 49.263368 -48.565261 250.431723
N 55.234828 -53.731118 261.659930
N 47.806318 -52.904163 263.166691
N 59.277727 -52.958149 256.671965
N 56.041885 -51.193043 250.784669
C 58.167105 -53.622885 259.893714
C 57.645523 -53.264502 261.215275
C 58.156356 -52.159948 261.919840
C 59.210935 -51.439580 261.322047
C 59.709929 -51.783786 259.991791
C 59.208831 -52.891729 259.285461
C 57.587444 -54.805197 259.114125
H 57.687895 -54.722027 258.030969
H 56.507927 -54.858835 259.341711
H 58.063905 -55.750876 259.356358
C 56.600991 -54.141106 261.925938
H 56.785741 -55.183331 261.567215
H 56.779499 -54.176829 262.991530
C 57.551800 -51.730099 263.335338
H 56.478468 -51.895334 263.448809
H 57.618329 -50.658741 263.562914
H 58.044257 -52.274345 264.093496
C 60.788195 -50.940587 259.303050
H 61.791346 -51.362816 259.417136
H 60.737473 -49.900116 259.685844
H 60.653740 -50.874041 258.235850
C 59.877875 -53.372431 257.888867
H 60.931482 -53.113563 257.818476
H 59.952091 -54.464923 257.848341
C 54.351208 -53.698048 262.650388
H 54.606756 -53.953407 263.649216
C 52.922581 -53.335504 262.563707
C 52.014588 -53.561106 263.652970
H 52.353251 -53.983654 264.551587
C 50.649723 -53.263239 263.599178
H 49.975892 -53.462340 264.456457
C 50.153250 -52.726363 262.455344
C 51.063776 -52.479508 261.373204
H 50.720019 -52.063259 260.473864
C 52.430977 -52.783143 261.424833
H 53.108050 -52.593435 260.567030
C 48.709877 -52.430766 262.369223
H 48.471724 -51.783864 261.569212
C 46.369563 -52.611696 263.076913
H 45.944851 -52.240921 264.065692
H 45.874176 -53.560702 262.946444
C 58.229827 -52.182059 256.705689
H 57.730411 -51.759612 257.640284
C 57.596994 -51.799008 255.487030
C 58.176288 -52.175140 254.200476
H 59.121957 -52.741575 254.071921
C 57.540011 -51.846592 253.061976
H 58.014503 -52.168746 252.088209
C 56.303370 -51.130871 253.171633
C 55.734737 -50.734062 254.455854
H 54.782866 -50.177842 254.583635
C 56.373355 -51.063266 255.598148
H 55.894488 -50.752373 256.573481
C 55.593641 -50.813184 251.977648
H 54.655493 -50.234543 252.188850
C 55.324153 -50.905349 249.598381
H 55.209231 -51.851289 249.034481
H 55.995146 -50.380685 248.911122
C 53.936665 -50.148936 249.770791
C 52.752135 -50.872968 249.922317
C 52.837108 -52.385201 250.119197
H 52.849383 -52.952432 249.159013
H 51.998506 -52.703441 250.770988
H 53.720178 -52.686312 250.625505
N 56.101629 -42.503138 260.476402
N 59.409296 -48.953576 262.180712
N 52.860227 -40.539711 255.734801
N 52.486602 -45.547730 250.390702
C 54.311814 -40.432528 258.749021
C 54.393572 -40.728227 260.106567
C 53.230401 -40.610389 260.995688
C 51.998025 -40.161819 260.540881
C 51.915173 -39.894112 259.177835
C 53.075910 -40.002343 258.286140
C 55.571824 -40.593138 257.773071
H 55.348519 -40.803084 256.735891
H 56.204267 -41.450584 257.995854
H 56.165895 -39.698613 257.822564
C 55.766660 -41.071195 260.641181
H 56.542842 -40.530684 260.091968
H 55.801063 -40.644862 261.667129
C 53.302129 -40.987437 262.459010
H 54.017820 -41.817131 262.549746
H 52.357112 -41.354495 262.883601
H 53.586120 -40.135075 263.085796
C 50.555399 -39.501754 258.657667
H 50.407384 -38.415512 258.676550
H 49.712746 -39.919438 259.228311
H 50.471104 -39.903973 257.635528
C 53.016437 -39.541987 256.830841
H 52.233536 -38.761122 256.799939
H 53.923023 -38.998390 256.582263
C 56.625444 -43.046646 261.454442
H 56.804182 -42.471238 262.372805
C 57.050555 -44.468533 261.455460
C 57.820995 -44.893695 262.480470
H 58.092322 -44.195418 263.268599
C 58.271914 -46.223441 262.500272
H 58.875510 -46.513048 263.302340
C 57.961418 -47.168541 261.497507
C 57.172041 -46.749055 260.483538
H 56.908622 -47.449132 259.693473
C 56.724672 -45.415203 260.460409
H 56.127442 -45.118682 259.656105
C 58.452537 -48.573151 261.486466
H 57.942519 -49.261090 260.835667
C 59.899263 -50.351898 262.165448
H 59.889396 -50.649015 263.201015
H 60.971386 -50.388111 261.863294
C 52.737680 -41.787642 255.927348
H 52.717076 -42.185588 256.921089
C 52.625617 -42.800084 254.824204
C 52.532392 -42.438067 253.496516
H 52.517878 -41.395366 253.253011
C 52.476686 -43.409865 252.460757
H 52.419860 -43.087868 251.448382
C 52.512116 -44.776272 252.717657
C 52.581519 -45.138897 254.046810
H 52.608067 -46.182503 254.287676
C 52.636905 -44.163714 255.086188
H 52.705967 -44.484170 256.097890
C 52.499223 -45.820284 251.626678
H 52.506580 -46.842076 251.952787
C 52.504595 -46.583313 249.301761
H 53.335477 -46.395213 248.575056
H 51.635032 -46.401054 248.726923
C 52.589061 -48.083656 249.629065
C 53.851964 -48.750534 249.651410
C 55.139320 -47.952932 249.553289
H 55.538574 -47.918639 248.512633
H 55.914122 -48.381579 250.134852
H 54.984662 -46.931082 249.977911
N -15.984098 -186.196532 222.506233
N -11.837499 -180.144551 221.792179
N -19.780555 -188.479489 227.066271
N -19.981085 -184.581220 233.305872
C -18.126117 -188.243998 223.960210
C -17.909532 -187.699366 222.690911
C -19.010723 -187.429331 221.926136
C -20.319044 -187.737883 222.409051
C -20.534115 -188.256038 223.689333
C -19.436534 -188.535443 224.455047
C -16.930478 -188.506879 224.807921
H -17.205856 -188.468103 225.882113
H -16.188316 -187.737526 224.696134
H -16.439230 -189.477576 224.517528
C -16.467479 -187.503533 222.094397
H -15.800038 -188.280042 222.437798
H -16.405182 -187.722072 221.007772
C -18.786841 -186.782325 220.571366
H -17.974854 -186.081457 220.573554
H -19.650941 -186.169788 220.332258
H -18.555306 -187.541508 219.760872
C -21.967389 -188.499793 224.260470
H -22.236714 -189.531205 224.039910
H -22.713201 -187.827038 223.878562
H -22.081806 -188.294929 225.343867
C -19.657163 -189.264473 225.784018
H -20.525656 -189.893773 225.740448
H -18.838002 -190.007486 225.820678
C -15.328867 -185.564428 221.608763
H -15.148206 -185.976050 220.581643
C -14.744634 -184.250491 221.847915
C -13.854592 -183.768924 220.855014
H -13.605763 -184.343201 219.919867
C -13.253876 -182.545905 221.054498
H -12.561562 -182.211309 220.268761
C -13.529351 -181.766051 222.251767
C -14.436869 -182.236654 223.237169
H -14.677668 -181.662517 224.173604
C -15.034774 -183.464926 223.039624
H -15.721661 -183.807955 223.825463
C -12.882640 -180.483325 222.492184
H -13.359079 -179.849190 223.316804
C -11.192715 -178.868534 222.035461
H -11.091060 -178.370286 221.089101
H -10.147235 -179.085222 222.222915
C -19.745347 -187.199480 227.142143
H -19.645969 -186.608943 226.258017
C -19.823809 -186.409362 228.429685
C -20.057285 -187.010779 229.657782
H -20.209072 -188.075810 229.687130
C -20.079414 -186.257071 230.865688
H -20.248643 -186.763111 231.791482
C -19.868891 -184.876744 230.886097
C -19.658857 -184.270227 229.659114
H -19.495195 -183.206975 229.631339
C -19.637272 -185.026386 228.447259
H -19.456082 -184.524225 227.520406
C -19.844395 -184.071182 232.157424
H -19.695802 -183.008916 232.044519
C -19.926686 -183.788988 234.570458
H -19.178094 -184.266510 235.151257
H -20.853625 -183.925924 235.184949
C -19.646597 -182.272591 234.544048
C -18.315485 -181.842319 234.522338
C -17.136184 -182.871874 234.321641
H -16.822108 -183.183927 235.284501
H -16.274678 -182.475899 233.760137
H -17.374423 -183.758522 233.720489
N -25.629255 -179.700706 223.557441
N -22.306643 -186.368921 221.518264
N -25.829090 -175.738873 228.649067
N -22.330858 -178.308565 234.061768
C -26.405024 -176.941964 225.472779
C -26.035988 -177.268246 224.104995
C -25.288782 -176.365564 223.338770
C -24.944753 -175.124556 223.925344
C -25.291411 -174.814668 225.298864
C -26.045118 -175.709442 226.067778
C -27.189784 -177.939889 226.315837
H -27.024817 -177.843985 227.379634
H -26.867955 -178.971901 226.027720
H -28.263922 -177.827724 226.199086
C -26.540620 -178.553559 223.423064
H -27.526643 -178.767924 223.887891
H -26.762605 -178.369455 222.389926
C -24.834270 -176.741620 221.866393
H -24.604249 -177.811453 221.701632
H -23.898782 -176.283082 221.543918
H -25.604449 -176.454490 221.204673
C -24.832495 -173.509082 225.964613
H -25.603855 -172.713008 225.957486
H -23.900232 -173.168240 225.484900
H -24.598171 -173.640451 226.999205
C -26.572387 -175.290522 227.530594
H -26.713928 -174.204091 227.642721
H -27.600816 -175.618910 227.680181
C -25.388056 -180.495821 222.523278
H -25.832890 -180.320698 221.581858
C -24.518126 -181.714340 222.481819
C -24.517533 -182.623873 221.373761
H -25.135294 -182.433823 220.552310
C -23.734436 -183.804865 221.310268
H -23.768825 -184.490044 220.442890
C -22.924915 -184.108839 222.351766
C -22.907699 -183.188995 223.450941
H -22.293777 -183.386162 224.273379
C -23.696716 -182.007955 223.517264
H -23.672108 -181.323147 224.386269
C -22.111253 -185.365606 222.315240
H -21.335372 -185.376568 223.024619
C -21.497877 -187.620681 221.486061
H -21.114582 -187.859998 220.450623
H -22.174026 -188.436777 221.673691
C -24.732584 -176.444502 228.473943
H -24.267935 -176.736973 227.482027
C -24.005801 -176.935100 229.595042
C -24.416483 -176.559876 230.933812
H -25.271347 -175.877013 231.175489
C -23.747889 -177.071391 231.981086
H -24.106491 -176.767015 233.000290
C -22.646242 -177.975026 231.724939
C -22.220180 -178.332734 230.387164
H -21.372347 -179.025185 230.146829
C -22.890680 -177.819147 229.336372
H -22.541015 -178.131705 228.316427
C -21.954173 -178.561292 232.823104
H -21.100410 -179.230397 232.499451
C -21.664346 -178.913083 235.154729
H -22.427612 -179.380717 235.792831
H -21.348868 -178.107606 235.823428
C -20.476948 -179.942571 234.823251
C -20.724831 -181.319534 234.667592
C -22.171135 -181.784043 234.624697
H -22.586715 -182.004579 235.624358
H -22.230740 -182.673555 233.960272
H -22.832173 -181.046680 234.212446
N -15.474557 -174.831124 223.698577
N -22.828496 -174.010158 222.854742
N -11.924325 -177.303125 227.965031
N -15.778647 -179.620757 233.678250
C -12.709166 -175.813375 225.083489
C -13.168662 -175.807263 223.781955
C -12.734740 -176.838056 222.821338
C -11.815270 -177.850009 223.146304
C -11.380504 -177.867481 224.455866
C -11.804387 -176.835560 225.417935
C -13.208077 -174.709097 226.139843
H -13.199055 -175.024054 227.165758
H -14.256175 -174.418181 226.043777
H -12.609052 -173.821874 226.043438
C -14.051971 -174.621984 223.377401
H -13.776623 -173.707775 223.915569
H -13.790910 -174.406878 222.329595
C -13.277681 -176.868151 221.422939
H -14.315602 -176.492141 221.459434
H -13.316737 -177.881939 220.979819
H -12.670110 -176.273327 220.742849
C -10.458301 -179.021847 224.842323
H -9.405940 -178.765949 224.709877
H -10.598571 -179.953529 224.267003
H -10.679228 -179.275158 225.880858
C -11.190192 -176.763389 226.801229
H -10.179399 -177.218966 226.706252
H -10.994830 -175.716924 227.051801
C -16.281059 -174.508222 222.822540
H -15.923455 -174.105599 221.875510
C -17.746777 -174.624189 222.985479
C -18.540589 -174.024269 222.067737
H -18.088888 -173.493095 221.242949
C -19.933158 -174.081867 222.205010
H -20.514919 -173.596076 221.482787
C -20.572821 -174.745540 223.262093
C -19.778539 -175.365096 224.168304
H -20.234586 -175.889514 224.995677
C -18.383113 -175.302744 224.034137
H -17.797072 -175.780074 224.758304
C -22.045545 -174.793263 223.439479
H -22.415724 -175.542210 224.112853
C -24.294519 -174.056794 223.035603
H -24.684305 -174.146315 222.044991
H -24.687713 -173.066442 223.405217
C -13.050377 -177.867441 227.887658
H -13.524193 -178.004887 226.947180
C -13.813496 -178.371065 229.062702
C -13.292178 -178.363074 230.327761
H -12.298694 -178.004098 230.466153
C -14.046434 -178.796925 231.436248
H -13.611867 -178.760665 232.397371
C -15.347187 -179.253534 231.317124
C -15.860462 -179.284184 230.049150
H -16.858906 -179.632205 229.914215
C -15.103391 -178.849307 228.936758
H -15.540967 -178.873479 227.976937
C -16.177301 -179.674736 232.489613
H -17.158463 -180.030639 232.267508
C -16.612610 -180.009696 234.849911
H -16.661303 -179.176814 235.600022
H -16.058035 -180.779382 235.341850
C -18.062880 -180.466851 234.677562
C -19.144512 -179.517121 234.800877
C -18.872948 -178.014939 234.903556
H -18.867941 -177.653720 235.949466
H -19.620240 -177.424096 234.422577
H -17.924394 -177.777818 234.377808
N -87.435899 -294.673798 254.968602
N -83.752807 -300.727923 257.147598
N -89.542320 -292.808633 249.560511
N -87.696173 -297.385358 243.924414
C -88.989326 -292.739746 252.914136
C -89.213695 -293.137066 254.243591
C -90.538411 -293.271969 254.795058
C -91.636400 -292.973829 254.036050
C -91.407251 -292.604017 252.699217
C -90.085578 -292.459828 252.145091
C -87.545594 -292.625260 252.301975
H -87.451695 -292.779204 251.214069
H -86.876627 -293.400635 252.641724
H -87.154738 -291.650854 252.571942
C -88.023019 -293.315606 255.126261
H -87.251855 -292.614229 254.840174
H -88.324507 -292.974448 256.164201
C -90.785849 -293.760678 256.219878
H -90.010185 -294.484441 256.455701
H -91.709770 -294.304778 256.348213
H -90.823530 -292.924246 256.964525
C -92.597291 -292.375484 251.837488
H -92.917188 -291.320225 251.883132
H -93.455670 -292.966831 252.133813
H -92.347066 -292.700758 250.790863
C -89.842508 -291.887172 250.736751
H -90.687674 -291.227100 250.537687
H -89.028149 -291.188664 250.780685
C -87.112757 -295.217972 256.035083
H -87.277179 -294.697556 257.017499
C -86.486232 -296.566592 256.064940
C -85.966089 -296.959798 257.253291
H -86.031485 -296.292080 258.142276
C -85.335679 -298.214558 257.314652
H -84.935033 -298.479326 258.247533
C -85.210922 -299.115158 256.189934
C -85.750625 -298.731236 255.006596
H -85.677035 -299.399274 254.117935
C -86.377595 -297.471621 254.943333
H -86.772844 -297.198739 254.010490
C -84.523156 -300.435475 256.227443
H -84.715667 -301.140657 255.406952
C -83.065847 -302.041875 257.181215
H -83.292237 -302.426900 258.170833
H -81.989508 -301.889749 257.182451
C -89.500725 -294.083573 249.635997
H -89.709716 -294.567004 250.575263
C -89.155410 -295.012445 248.464085
C -88.960402 -294.553535 247.164810
H -89.082349 -293.498902 246.988477
C -88.586868 -295.439233 246.076924
H -88.432576 -295.041512 245.092975
C -88.395862 -296.813477 246.251717
C -88.613223 -297.276659 247.545853
H -88.479246 -298.330174 247.722813
C -88.988574 -296.388055 248.637175
H -89.131607 -296.782277 249.624078
C -87.956705 -297.759637 245.117504
H -87.865852 -298.801604 245.373631
C -87.230193 -298.318699 242.801141
H -86.305094 -297.943712 242.334836
H -87.917834 -298.220147 242.009303
C -86.989575 -299.824543 243.049977
C -85.716449 -300.297982 243.381370
C -84.629706 -299.302250 243.693964
H -83.998605 -299.119016 242.791095
H -83.991137 -299.660462 244.450396
H -85.049339 -298.346512 244.129501
N -96.495265 -300.846722 252.768986
N -93.875434 -294.145829 254.656077
N -95.034678 -305.351456 248.249204
N -89.801050 -303.581892 243.425374
C -96.640645 -303.767730 251.071030
C -96.738561 -303.298822 252.429221
C -96.286259 -304.129264 253.417036
C -95.774236 -305.437449 253.055732
C -95.652540 -305.891689 251.694598
C -96.110332 -305.069127 250.703779
C -97.102118 -302.850774 249.991014
H -96.586943 -303.076768 249.006399
H -96.873374 -301.809579 250.218547
H -98.180958 -302.906837 249.904228
C -97.437185 -301.929526 252.846046
H -98.231084 -301.734637 252.178568
H -98.001089 -301.981608 253.820814
C -96.335981 -303.602160 254.887639
H -96.154027 -302.534577 254.973677
H -95.546553 -304.053086 255.434664
H -97.306443 -303.778707 255.406767
C -95.003812 -307.277368 251.286631
H -95.762803 -308.033597 251.229478
H -94.268634 -307.593417 251.971896
H -94.428233 -307.278031 250.318738
C -96.134733 -305.634679 249.232803
H -96.249078 -306.715862 249.216922
H -97.073837 -305.288488 248.848894
C -96.598183 -299.948889 253.727659
H -97.346541 -299.994355 254.568830
C -95.754332 -298.773334 253.804398
C -96.112984 -297.744581 254.774296
H -96.988404 -297.812275 255.467078
C -95.360972 -296.600197 254.859342
H -95.675780 -295.820041 255.614660
C -94.224773 -296.453114 253.979184
C -93.852036 -297.491692 253.022527
H -92.979895 -297.416936 252.327244
C -94.608820 -298.636230 252.933583
H -94.302914 -299.415837 252.174722
C -93.433111 -295.238197 254.035813
H -92.445003 -295.340328 253.502366
C -93.087122 -292.936181 254.708118
H -93.060914 -292.592773 255.757660
H -93.666181 -292.126052 254.302942
C -94.023896 -304.675611 248.556642
H -93.903712 -304.287905 249.574302
C -92.938328 -304.350325 247.562564
C -92.891084 -304.862590 246.229608
H -93.645677 -305.532992 245.903042
C -91.886241 -304.505743 245.293055
H -91.894944 -304.912469 244.271280
C -90.894919 -303.624943 245.657848
C -90.927209 -303.130689 246.994820
H -90.178827 -302.450703 247.317639
C -91.935105 -303.489097 247.934626
H -91.935173 -303.073859 248.954445
C -89.849260 -303.201115 244.668475
H -89.123440 -302.534637 245.075551
C -88.781582 -303.138441 242.433962
H -89.298495 -302.722178 241.614975
H -88.263494 -304.024864 241.939415
C -87.730914 -302.127725 242.874517
C -88.003472 -300.739494 242.823397
C -89.409130 -300.220239 242.527892
H -89.472119 -300.103864 241.455587
H -89.677325 -299.261068 243.059504
H -90.196670 -300.875097 242.877427
N -86.702154 -306.062637 255.176599
N -94.103971 -306.493644 254.631313
N -81.804400 -304.256965 251.481324
N -83.579168 -302.490760 244.943805
C -83.550980 -305.360472 254.275539
C -84.432025 -305.196096 255.443019
C -84.320707 -304.081410 256.342559
C -83.308868 -303.154875 256.097939
C -82.448869 -303.308023 254.916563
C -82.550014 -304.424379 254.017727
C -83.693996 -306.556523 253.278817
H -83.336503 -306.366168 252.254493
H -84.743228 -306.792622 253.196993
H -83.159847 -307.444694 253.588513
C -85.438055 -306.285918 255.790878
H -85.004086 -307.262907 255.426573
H -85.540484 -306.385368 256.878598
C -85.314404 -303.866696 257.583142
H -86.310492 -304.202827 257.384680
H -85.486716 -302.811512 257.891220
H -84.963832 -304.397746 258.426060
C -81.411757 -302.248106 254.597291
H -80.442759 -302.525602 254.961331
H -81.727410 -301.254652 255.022218
H -81.273120 -302.111354 253.522217
C -81.493113 -304.681614 252.810464
H -80.541760 -304.258964 253.051257
H -81.234832 -305.752443 252.722892
C -87.780160 -306.247970 255.899588
H -87.758081 -306.548217 256.929777
C -89.140362 -306.096516 255.440003
C -90.223976 -306.551136 256.236488
H -90.071723 -306.996347 257.181389
C -91.522915 -306.457132 255.822608
H -92.334371 -306.830057 256.459396
C -91.776993 -305.901107 254.601487
C -90.696521 -305.425749 253.814061
H -90.852200 -304.987349 252.866553
C -89.393844 -305.524923 254.226032
H -88.577717 -305.160751 253.589146
C -93.140071 -305.818508 254.134124
H -93.261319 -305.143463 253.327474
C -95.459421 -306.412783 254.162036
H -96.167390 -306.193100 255.032275
H -95.729195 -307.419661 253.837061
C -82.910734 -303.647286 251.271281
H -83.682415 -303.382927 252.071186
C -83.246766 -303.258529 249.929560
C -82.318414 -303.434917 248.811088
H -81.316844 -303.843815 248.913253
C -82.669198 -303.107619 247.543151
H -81.927103 -303.272929 246.704341
C -83.959890 -302.592779 247.350900
C -84.881129 -302.393968 248.471265
H -85.886485 -301.996112 248.365995
C -84.528950 -302.721929 249.743644
H -85.273685 -302.568601 250.581942
C -84.362677 -302.282597 246.007556
H -85.380481 -301.867376 245.989044
C -83.986406 -302.212210 243.604076
H -83.793319 -303.121354 242.962027
H -83.274552 -301.530706 243.152954
C -85.439453 -301.684866 243.433676
C -86.456665 -302.596373 243.206280
C -86.180756 -304.103007 243.327137
H -85.829886 -304.582926 242.357630
H -87.072676 -304.601731 243.709812
H -85.443837 -304.311793 244.048601
N -146.104817 -246.863475 269.914410
N -141.805648 -253.122410 268.661098
N -147.654529 -242.845264 274.852220
N -144.984233 -244.856462 280.955417
C -147.501599 -244.177587 271.610911
C -146.865156 -244.482502 270.322317
C -146.111465 -243.504483 269.670128
C -146.025444 -242.214242 270.284975
C -146.639644 -241.922682 271.583693
C -147.400932 -242.893589 272.237377
C -148.294643 -245.253627 272.335514
H -148.338266 -245.116596 273.424207
H -147.818744 -246.245938 272.133950
H -149.316620 -245.279690 272.020777
C -147.083287 -245.839073 269.584292
H -148.088788 -246.167780 269.874324
H -147.130942 -245.703961 268.508538
C -145.368743 -243.850295 268.294042
H -144.998885 -244.889616 268.199707
H -144.464484 -243.282140 268.130369
H -146.020753 -243.674603 267.486332
C -146.464846 -240.552063 272.296808
H -147.292565 -239.857098 272.128364
H -145.522302 -240.104537 271.978813
H -146.411401 -240.633084 273.374875
C -148.216633 -242.514522 273.589440
H -148.493962 -241.448612 273.646922
H -149.193522 -242.968251 273.560313
C -145.598680 -247.644746 268.947738
H -145.875765 -247.544959 267.923261
C -144.620470 -248.748878 269.096903
C -144.319259 -249.675968 268.015760
H -144.785553 -249.580747 267.079002
C -143.424580 -250.754086 268.126066
H -143.225182 -251.457460 267.272724
C -142.801067 -250.934208 269.320113
C -143.084877 -249.994789 270.395343
H -142.621688 -250.097490 271.332578
C -143.985711 -248.917284 270.286791
H -144.194813 -248.215454 271.139878
C -141.873514 -252.083300 269.464982
H -141.255407 -251.982525 270.313859
C -140.884117 -254.267225 268.809139
H -140.303533 -254.477317 267.852331
H -141.475437 -255.161307 268.894909
C -146.492222 -243.412836 274.895493
H -145.835394 -243.664756 273.998409
C -145.941687 -243.787699 276.158905
C -146.618273 -243.439874 277.409700
H -147.558205 -242.863201 277.477353
C -146.107963 -243.844244 278.589556
H -146.669164 -243.566578 279.532946
C -144.904009 -244.609902 278.558283
C -144.214804 -244.938280 277.310816
H -143.280866 -245.525338 277.243573
C -144.726558 -244.532024 276.127165
H -144.172900 -244.819039 275.181619
C -144.371973 -245.084710 279.795046
H -143.419940 -245.649410 279.645159
C -144.473759 -245.352760 282.182824
H -145.268542 -245.902137 282.692881
H -144.381309 -244.498011 282.885912
C -143.160002 -246.234378 282.095318
C -143.215894 -247.639390 281.931510
C -144.543918 -248.285228 281.638080
H -145.097699 -248.537513 282.565603
H -144.382275 -249.191365 280.988200
H -145.186337 -247.642770 281.087046
N -136.931846 -240.731928 271.773155
N -143.927222 -240.858726 269.572434
N -134.016485 -242.661664 276.739869
N -138.482233 -245.344101 281.798974
C -134.417941 -241.333775 273.683457
C -134.625461 -241.411049 272.301480
C -133.921437 -242.401255 271.449423
C -132.984537 -243.286203 271.967671
C -132.800853 -243.223381 273.353448
C -133.495744 -242.230684 274.208637
C -135.209812 -240.276848 274.617328
H -135.350405 -240.569164 275.650534
H -136.230670 -240.121338 274.323102
H -134.717009 -239.319859 274.606628
C -135.532656 -240.350474 271.705959
H -135.467351 -239.395091 272.268676
H -135.117802 -240.123859 270.702581
C -134.187556 -242.527091 269.956600
H -135.231894 -242.282815 269.794334
H -134.032188 -243.549923 269.534286
H -133.548722 -241.871618 269.372889
C -131.856494 -244.248559 273.937085
H -130.851665 -243.863655 273.989470
H -131.783609 -245.205037 273.362226
H -132.226941 -244.508458 274.939505
C -133.163280 -242.054415 275.698323
H -132.125474 -242.382303 275.799352
H -133.137910 -240.983090 275.956107
C -137.584185 -240.529241 270.744130
H -137.115814 -240.101721 269.853876
C -139.006733 -240.826393 270.643186
C -139.670309 -240.347287 269.567637
H -139.148032 -239.777501 268.812927
C -141.024587 -240.577626 269.452746
H -141.507185 -240.181441 268.613704
C -141.754240 -241.298329 270.408392
C -141.085794 -241.797300 271.473153
H -141.613508 -242.360698 272.229379
C -139.729892 -241.561780 271.591431
H -139.244535 -241.948930 272.433067
C -143.193675 -241.528195 270.318784
H -143.586163 -242.307327 270.942956
C -145.361031 -241.086544 269.487478
H -145.546787 -241.244214 268.430752
H -145.915310 -240.143090 269.758471
C -135.019827 -243.367026 276.472844
H -135.289944 -243.582031 275.452202
C -135.906941 -243.941844 277.519565
C -135.634995 -243.843546 278.875933
H -134.746768 -243.358292 279.185144
C -136.509479 -244.349021 279.855932
H -136.269271 -244.239460 280.892708
C -137.685019 -244.969826 279.512653
C -137.946182 -245.089649 278.155347
H -138.841095 -245.564580 277.848376
C -137.068549 -244.582936 277.172014
H -137.313146 -244.680797 276.135579
C -138.645153 -245.470959 280.542274
H -139.506937 -245.953136 280.151819
C -139.449646 -245.813608 282.826403
H -139.723989 -244.975896 283.543792
H -138.920046 -246.500315 283.438302
C -140.759163 -246.454614 282.402860
C -141.925176 -245.643071 282.304065
C -141.850875 -244.111436 282.416249
H -142.074540 -243.730919 283.450964
H -142.547184 -243.626839 281.784891
H -140.872694 -243.766003 282.058368
N -135.936521 -252.133885 270.791800
N -132.506209 -245.599660 270.673364
N -140.143509 -254.796491 274.710257
N -141.892663 -250.819336 280.794766
C -138.024245 -254.413992 271.906731
C -137.649059 -253.869246 270.665618
C -138.598204 -253.754329 269.695270
C -139.905782 -254.217009 269.947114
C -140.284290 -254.734983 271.198883
C -139.337791 -254.859776 272.169639
C -137.000135 -254.508215 272.976601
H -137.461806 -254.483459 273.996976
H -136.353929 -253.650950 272.979811
H -136.368165 -255.418366 272.801931
C -136.180313 -253.503942 270.327654
H -135.514895 -254.186102 270.812103
H -135.900660 -253.734939 269.260880
C -138.212128 -253.108429 268.367514
H -137.512054 -252.308167 268.498897
H -139.066663 -252.612442 267.955652
H -137.759435 -253.850812 267.621346
C -141.734829 -255.147257 271.514390
H -141.838430 -256.212410 271.272764
H -142.456927 -254.579162 270.980112
H -142.062217 -254.936701 272.568835
C -139.706939 -255.587424 273.474421
H -140.461948 -256.324294 273.289679
H -138.844669 -256.223105 273.679588
C -135.217221 -251.439389 269.999028
H -134.813317 -251.846413 269.018121
C -134.846504 -250.052986 270.308974
C -133.867969 -249.480523 269.467593
H -133.397127 -250.039017 268.595321
C -133.464157 -248.183340 269.743574
H -132.696191 -247.778139 269.076857
C -134.030836 -247.418490 270.867201
C -135.025867 -247.982201 271.697567
H -135.489370 -247.422722 272.572680
C -135.426760 -249.284277 271.424266
H -136.188670 -249.697105 272.092292
C -133.596780 -246.055122 271.190625
H -134.273018 -245.467833 271.909858
C -132.074018 -244.243258 270.999531
H -131.861977 -243.752805 270.060982
H -131.080443 -244.323354 271.382375
C -140.266417 -253.516272 274.758591
H -140.078015 -252.933162 273.879053
C -140.661350 -252.714517 276.007637
C -141.038827 -253.318746 277.206205
H -141.070558 -254.397578 277.235962
C -141.361319 -252.547672 278.387025
H -141.633370 -253.054745 279.293122
C -141.317433 -251.146555 278.409139
C -140.963261 -250.540136 277.207387
H -140.920226 -249.461568 277.181301
C -140.640154 -251.313865 276.022403
H -140.356069 -250.809121 275.117626
C -141.612467 -250.316664 279.660530
H -141.568539 -249.242583 279.546708
C -142.156324 -249.999117 282.045011
H -141.489140 -250.368405 282.773145
H -143.140753 -250.240396 282.493019
C -142.052822 -248.454637 282.029437
C -140.819874 -247.858797 282.238370
C -139.537319 -248.738858 282.279659
H -139.373944 -248.991143 283.305294
H -138.654125 -248.246836 281.865666
H -139.558733 -249.663265 281.659945
N 32.903920 -21.038035 283.804219
N 33.384826 -16.750995 290.077153
N 31.058373 -20.158690 278.023181
N 28.386083 -13.511002 277.237746
C 32.338729 -21.780873 280.627809
C 33.338934 -22.081111 281.505926
C 34.686553 -22.284114 280.995465
C 35.029086 -22.226207 279.608054
C 34.031316 -21.898826 278.738503
C 32.681316 -21.702611 279.241627
C 30.876000 -21.526625 281.188680
H 30.298671 -20.876479 280.583931
H 30.817761 -20.997801 282.170973
H 30.365037 -22.468077 281.283814
C 32.946098 -22.295495 282.996894
H 31.955433 -22.724710 283.087651
H 33.589306 -23.090483 283.353605
C 35.786483 -22.552588 281.954879
H 35.574361 -22.013976 282.923467
H 36.756238 -22.189327 281.593511
H 35.898152 -23.619539 282.117779
C 34.416466 -21.736935 277.243540
H 34.305233 -22.671696 276.660458
H 35.439617 -21.410095 277.057881
H 33.802333 -20.953579 276.839217
C 31.563012 -21.513672 278.259201
H 31.870249 -22.018386 277.289948
H 30.710414 -22.094781 278.601961
C 33.402005 -21.065096 284.944618
H 33.847074 -21.980692 285.294192
C 33.422859 -19.902850 285.901418
C 33.778520 -20.107790 287.205753
H 34.046549 -21.100452 287.507962
C 33.778854 -19.040284 288.151718
H 34.048133 -19.238919 289.154069
C 33.427655 -17.735012 287.819431
C 33.092904 -17.525373 286.508155
H 32.818880 -16.532239 286.212028
C 33.087206 -18.595969 285.561541
H 32.810892 -18.404035 284.560007
C 33.395353 -16.597876 288.813851
H 33.373683 -15.616794 288.390404
C 33.348845 -15.617477 291.066058
H 34.170990 -15.767437 291.711004
H 32.470208 -15.701428 291.765536
C 31.524310 -19.105994 278.573134
H 32.342590 -19.147503 279.232916
C 30.990001 -17.744803 278.374386
C 30.005677 -17.512606 277.473139
H 29.628603 -18.333259 276.880682
C 29.477527 -16.226767 277.334433
H 28.708965 -16.093412 276.638035
C 29.915942 -15.130010 278.092188
C 30.916278 -15.357095 278.975901
H 31.284057 -14.537175 279.576800
C 31.446546 -16.647115 279.114558
H 32.206747 -16.784367 279.819535
C 29.335403 -13.767891 277.990829
H 29.772871 -12.997137 278.610160
C 27.786021 -12.163832 277.157781
H 26.702013 -12.222948 277.356390
H 27.869126 -11.902630 276.109797
C 28.271967 -10.987823 278.048379
C 27.637935 -10.686401 279.337362
C 26.608193 -11.636276 279.941112
H 25.593370 -11.337981 279.712406
H 26.637887 -11.661522 281.026799
H 26.810167 -12.675038 279.585490
N 40.931695 -15.125400 278.257912
N 37.485734 -21.617062 278.884855
N 39.104298 -9.083998 277.921928
N 31.971564 -8.084017 277.713916
C 41.219134 -11.838437 278.098235
C 41.825505 -12.885125 278.764695
C 42.287133 -12.625413 280.048669
C 42.179506 -11.317419 280.648728
C 41.548122 -10.280817 279.991566
C 41.091988 -10.532628 278.704639
C 40.685864 -12.128642 276.714268
H 39.864999 -11.447856 276.500575
H 40.253172 -13.113907 276.642715
H 41.487741 -12.086183 275.920401
C 42.082700 -14.279507 278.048363
H 42.276634 -14.163841 276.973477
H 43.035904 -14.720722 278.323883
C 42.893585 -13.772832 280.802615
H 42.414299 -14.715631 280.593911
H 42.733138 -13.613459 281.888280
H 43.968149 -13.909800 280.534311
C 41.339612 -8.878811 280.684874
H 42.163757 -8.239869 280.393395
H 41.243439 -8.902155 281.775170
H 40.399993 -8.395392 280.441595
C 40.555963 -9.355451 277.912649
H 41.024517 -8.431358 278.220688
H 40.952849 -9.509197 276.869723
C 41.181567 -16.348786 278.495516
H 42.204821 -16.740344 278.549924
C 40.151584 -17.350742 278.704911
C 40.556023 -18.702024 278.722394
H 41.608119 -19.009869 278.596687
C 39.611895 -19.685294 278.884441
H 39.961610 -20.721250 278.880904
C 38.234866 -19.345212 279.038448
C 37.830000 -17.991218 279.043319
H 36.776585 -17.688350 279.162449
C 38.775829 -17.006177 278.875377
H 38.430909 -15.969395 278.870099
C 37.220329 -20.373442 279.183281
H 36.225170 -19.991421 279.557187
C 36.473294 -22.638774 279.026215
H 36.870645 -23.427077 279.619644
H 36.416423 -23.162384 278.050403
C 38.245223 -9.762059 278.586969
H 38.538207 -10.568986 279.208640
C 36.784115 -9.522121 278.563566
C 36.245176 -8.452603 277.894440
H 36.896180 -7.759109 277.394252
C 34.864200 -8.270261 277.841249
H 34.490543 -7.440382 277.302017
C 33.975829 -9.150988 278.455385
C 34.511867 -10.206413 279.144326
H 33.860239 -10.906569 279.634117
C 35.897419 -10.389095 279.198127
H 36.273724 -11.225681 279.726760
C 32.512251 -8.998981 278.370791
H 31.926202 -9.728472 278.906079
C 30.519935 -7.948895 277.602354
H 30.343905 -7.938286 276.538737
H 30.187172 -6.937046 277.961993
C 29.578397 -8.973655 278.260835
C 29.261171 -10.144375 277.523421
C 29.998738 -10.507532 276.148595
H 29.452339 -10.101910 275.344543
H 30.132994 -11.588179 275.962136
H 31.017910 -10.148698 276.071615
N 36.548230 -11.398190 288.659068
N 42.092368 -11.091101 283.263049
N 30.241553 -10.977569 288.956768
N 27.595356 -9.465064 282.689658
C 33.417083 -11.434653 290.007311
C 34.634662 -12.165205 290.109438
C 34.611886 -13.536215 290.377739
C 33.377190 -14.166607 290.581933
C 32.164529 -13.439953 290.451614
C 32.180475 -12.067416 290.191533
C 33.443331 -9.949663 289.681819
H 32.572932 -9.611721 289.177415
H 34.289884 -9.754834 288.978446
H 33.513474 -9.316278 290.591089
C 35.976899 -11.444256 290.038580
H 35.808311 -10.420478 290.459721
H 36.651869 -11.878712 290.730697
C 35.935328 -14.349115 290.431179
H 36.717050 -14.011539 289.723987
H 35.846346 -15.401674 290.127082
H 36.292432 -14.280371 291.436495
C 30.823982 -14.147608 290.574413
H 30.369227 -14.041721 291.599677
H 30.927258 -15.209023 290.270698
H 30.114368 -13.749373 289.902380
C 30.841098 -11.231327 290.220378
H 30.084326 -11.664603 290.892586
H 30.983524 -10.266101 290.737963
C 37.813428 -11.628781 288.454893
H 38.435636 -11.859513 289.269928
C 38.563974 -11.598847 287.137917
C 39.968279 -11.634950 287.078288
H 40.498979 -11.696164 287.981056
C 40.716133 -11.575047 285.856021
H 41.800227 -11.593491 285.850329
C 40.081161 -11.481926 284.656288
C 38.676468 -11.467920 284.712121
H 38.149501 -11.399814 283.807719
C 37.926628 -11.522351 285.937638
H 36.842056 -11.496201 285.949770
C 40.854683 -11.389748 283.357494
H 40.288775 -11.588521 282.484119
C 42.859685 -10.996208 281.968964
H 43.771549 -11.625773 281.973319
H 43.261226 -9.995838 281.933936
C 30.761334 -11.445369 287.815624
H 31.669667 -12.082462 287.711795
C 30.187178 -11.156129 286.539491
C 28.962947 -10.436499 286.507734
H 28.395542 -10.093273 287.429220
C 28.460246 -10.130434 285.293262
H 27.518872 -9.560620 285.313793
C 29.164561 -10.533753 284.069720
C 30.376249 -11.273084 284.099457
H 30.948926 -11.605593 283.177313
C 30.880408 -11.580626 285.318122
H 31.827854 -12.140100 285.299818
C 28.668986 -10.179647 282.774675
H 29.289673 -10.568553 281.895403
C 27.116439 -9.085900 281.405580
H 26.964783 -7.998851 281.447076
H 26.093288 -9.422618 281.351733
C 27.951887 -9.517201 280.078185
C 28.941970 -8.676444 279.549086
C 29.335193 -7.437671 280.379155
H 28.739377 -6.554682 280.154017
H 30.395212 -7.232086 280.193543
H 29.217740 -7.569495 281.455307
N 57.186991 -201.907476 272.950081
N 61.055735 -208.462708 272.264250
N 55.991869 -197.373647 277.494609
N 58.646219 -198.930045 283.746120
C 55.997000 -199.009895 274.392901
C 56.590281 -199.474139 273.125816
C 57.397408 -198.619278 272.359529
C 57.580066 -197.293139 272.838631
C 57.008364 -196.842447 274.116787
C 56.194127 -197.689686 274.883976
C 55.145343 -199.951972 275.242350
H 55.130891 -199.708936 276.316060
H 55.552674 -200.978915 275.134615
H 54.114446 -199.945398 274.949932
C 56.268676 -200.869473 272.533046
H 55.245524 -201.103789 272.875414
H 56.209923 -200.837370 271.445871
C 58.092790 -199.138819 271.007315
H 58.392825 -200.195232 271.013487
H 59.032705 -198.650018 270.768292
H 57.436523 -199.003714 270.194913
C 57.287044 -195.433014 274.684047
H 56.500945 -194.713397 274.459625
H 58.254475 -195.080404 274.302672
H 57.355207 -195.411924 275.767838
C 55.427418 -197.135206 276.210137
H 55.221106 -196.061823 276.162689
H 54.418751 -197.525390 276.246202
C 57.624335 -202.802206 272.056047
H 57.334465 -202.785892 271.028017
C 58.533774 -203.936290 272.300640
C 58.754175 -204.973268 271.311203
H 58.276170 -204.941366 270.374776
C 59.580967 -206.080340 271.515876
H 59.718403 -206.868498 270.732706
C 60.215571 -206.180708 272.715019
C 60.013297 -205.133214 273.696953
H 60.487709 -205.172254 274.634686
C 59.180335 -204.026200 273.494210
H 59.033075 -203.238994 274.277466
C 61.071240 -207.356423 272.960913
H 61.712562 -207.212917 273.786513
C 61.905715 -209.633532 272.512983
H 62.455472 -209.968786 271.568437
H 61.256210 -210.470376 272.702004
C 57.119086 -198.000306 277.574629
H 57.743536 -198.375699 276.692606
C 57.669053 -198.281472 278.864503
C 57.037705 -197.776119 280.090170
H 56.135817 -197.143404 280.115801
C 57.543898 -198.091984 281.300415
H 57.017759 -197.692600 282.224224
C 58.698366 -198.923688 281.325671
C 59.343694 -199.410322 280.101084
H 60.238903 -200.052867 280.077046
C 58.836110 -199.092875 278.886881
H 59.354038 -199.501222 277.962026
C 59.222721 -199.304825 282.599602
H 60.135991 -199.934429 282.490399
C 59.147393 -199.331949 285.013332
H 58.324763 -199.775462 285.594223
H 59.309395 -198.426995 285.625379
C 60.403118 -200.290144 284.992353
C 60.251420 -201.687663 284.974888
C 58.873574 -202.271247 284.773464
H 58.319609 -202.396296 285.736000
H 58.963600 -203.237304 284.215086
H 58.262465 -201.651756 284.168981
N 66.811197 -196.245848 274.001114
N 59.757305 -196.154456 271.947916
N 69.695240 -197.846863 279.104866
N 65.140373 -199.728129 284.516893
C 69.324176 -196.808691 275.923537
C 69.085655 -197.005767 274.555525
C 69.709491 -198.107530 273.793794
C 70.598869 -198.987313 274.385055
C 70.812641 -198.802654 275.758799
C 70.198171 -197.698693 276.523230
C 68.618295 -195.627851 276.761716
H 68.477388 -195.807497 277.826164
H 67.600877 -195.440361 276.471013
H 69.174693 -194.715688 276.643003
C 68.236175 -195.962140 273.868421
H 68.375032 -194.969885 274.330431
H 68.647928 -195.861208 272.835399
C 69.407033 -198.359603 272.321217
H 68.374408 -198.070404 272.153550
H 69.487298 -199.418314 272.002225
H 70.079139 -197.809051 271.658753
C 71.701448 -199.814815 276.429687
H 72.733984 -199.491948 276.423427
H 71.700669 -200.817802 275.953077
H 71.331949 -199.951377 277.464357
C 70.570332 -197.401275 277.986225
H 71.589766 -197.778422 278.101503
H 70.671195 -196.321756 278.132544
C 66.152277 -196.105509 272.964953
H 66.632970 -195.798863 272.023139
C 64.706354 -196.320934 272.921496
C 64.053556 -195.911902 271.810556
H 64.600126 -195.455206 270.988384
C 62.680142 -196.066997 271.744997
H 62.207479 -195.727946 270.875373
C 61.919689 -196.640320 272.787266
C 62.575853 -197.070278 273.889394
H 62.024288 -197.520195 274.712523
C 63.951297 -196.909846 273.957770
H 64.427368 -197.239910 274.829000
C 60.461505 -196.787280 272.748499
H 60.028666 -197.470941 273.459512
C 58.304977 -196.299293 271.913477
H 58.088975 -196.545511 270.878115
H 57.817226 -195.308993 272.097048
C 68.639071 -198.506495 278.929868
H 68.335482 -198.800572 277.938034
C 67.732259 -198.917532 280.050964
C 68.036206 -198.706158 281.390027
H 68.963367 -198.252375 281.632029
C 67.145379 -199.056060 282.437107
H 67.412362 -198.862539 283.456496
C 65.920947 -199.629141 282.180467
C 65.626361 -199.862487 280.842487
H 64.693228 -200.305467 280.601784
C 66.520361 -199.511880 279.791892
H 66.249762 -199.693565 278.771718
C 64.945562 -199.964710 283.278251
H 64.043577 -200.424938 282.954317
C 64.159745 -200.032285 285.609359
H 63.953606 -199.120240 286.244318
H 64.656095 -200.682590 286.281296
C 62.798336 -200.624822 285.277174
C 61.682474 -199.762789 285.116600
C 61.860002 -198.246561 285.069102
H 61.680330 -197.757660 286.067154
H 61.183026 -197.787156 284.401724
H 62.855643 -198.000640 284.657774
N 67.037426 -207.642251 274.179681
N 70.901208 -201.422498 273.322582
N 62.721822 -209.630136 278.445896
N 61.345547 -205.013666 284.143357
C 64.817163 -209.654163 275.567428
C 65.205775 -209.260161 274.264933
C 64.244950 -209.182465 273.301982
C 62.909771 -209.534016 273.625711
C 62.519798 -209.900390 274.936144
C 63.477329 -209.987621 275.900572
C 65.856264 -209.706434 276.626208
H 65.414531 -209.555039 277.651129
H 66.559949 -208.900649 276.528804
H 66.425793 -210.659356 276.533920
C 66.694316 -209.022823 273.862247
H 67.324601 -209.689303 274.403913
H 66.939320 -209.370857 272.815699
C 64.649533 -208.697788 271.902329
H 65.405774 -207.939110 271.937778
H 63.818941 -208.196223 271.455903
H 65.040016 -209.529579 271.225451
C 61.045973 -210.187322 275.320916
H 60.867481 -211.254394 275.191559
H 60.350483 -209.634632 274.742333
H 60.751592 -209.857703 276.358157
C 63.083878 -210.556148 277.285408
H 62.275821 -211.254121 277.191166
H 63.909166 -211.215889 277.539730
C 67.788804 -207.078381 273.302938
H 68.148206 -207.599267 272.357971
C 68.257230 -205.704390 273.462340
C 69.259237 -205.281430 272.544801
H 69.677687 -205.945244 271.722688
C 69.754286 -204.000711 272.678881
H 70.537646 -203.712835 271.956955
C 69.258145 -203.103280 273.732461
C 68.239994 -203.517666 274.638407
H 67.829011 -202.853056 275.463118
C 67.747596 -204.803128 274.507454
H 66.969820 -205.098768 275.231361
C 69.788724 -201.754582 273.906512
H 69.163666 -201.064577 274.576696
C 71.429511 -200.080287 273.500125
H 71.656788 -199.700543 272.508396
H 72.426228 -200.183190 273.872038
C 62.684106 -208.355837 278.364296
H 62.894920 -207.877592 277.422366
C 62.364702 -207.420433 279.536076
C 61.969084 -207.877049 280.802274
H 61.866688 -208.935775 280.943954
C 61.718929 -206.982933 281.907741
H 61.429863 -207.378518 282.869908
C 61.855720 -205.602217 281.784355
C 62.228087 -205.142321 280.515188
H 62.341853 -204.084193 280.376989
C 62.478607 -206.039494 279.405826
H 62.779592 -205.646816 278.444992
C 61.638248 -204.644979 282.953700
H 61.750984 -203.599813 282.728344
C 61.158830 -204.067997 285.311967
H 61.816045 -204.402582 286.064616
H 60.165477 -204.202140 285.802651
C 61.364076 -202.553251 285.135033
C 62.641855 -202.021295 285.259032
C 63.868828 -202.963586 285.367077
H 64.034796 -203.123148 286.414137
H 64.777984 -202.572751 284.886369
H 63.774907 -203.933507 284.844138
N -74.071448 -211.178556 221.485957
N -81.391410 -210.682318 220.379047
N -70.624764 -212.746496 226.228479
N -74.602103 -214.057200 232.259268
C -71.342619 -211.829387 223.084173
C -71.769515 -212.067616 221.781758
C -71.310089 -213.236985 221.018851
C -70.397294 -214.146067 221.538459
C -69.995139 -213.918157 222.850392
C -70.444733 -212.747172 223.614804
C -71.869419 -210.572432 223.928204
H -71.884422 -210.694454 225.004573
H -72.913858 -210.327883 223.763216
H -71.272201 -209.712242 223.683264
C -72.644747 -211.002872 221.152659
H -72.385902 -210.008708 221.528327
H -72.359515 -210.976711 220.076884
C -71.817815 -213.529681 219.625262
H -72.855571 -213.177732 219.576939
H -71.843036 -214.598966 219.365817
H -71.196859 -213.059674 218.852564
C -69.080696 -214.955043 223.456591
H -68.028297 -214.707520 223.296322
H -69.203912 -215.970218 223.049255
H -69.325642 -215.019516 224.530673
C -69.865668 -212.414693 224.987014
H -68.853294 -212.855186 224.990904
H -69.680131 -211.344961 225.051783
C -74.855883 -211.038232 220.543999
H -74.477351 -210.808808 219.536471
C -76.322049 -211.152317 220.702689
C -77.093629 -210.749038 219.669939
H -76.624522 -210.370215 218.762231
C -78.486344 -210.809372 219.793666
H -79.050772 -210.477749 218.979111
C -79.148327 -211.279340 220.952720
C -78.375718 -211.703877 221.977635
H -78.849211 -212.075599 222.886519
C -76.980283 -211.638323 221.856093
H -76.411613 -211.961156 222.671127
C -80.621867 -211.324497 221.113431
H -81.005265 -211.941130 221.910783
C -82.858535 -210.725484 220.543017
H -83.223034 -210.999474 219.567846
H -83.262837 -209.701255 220.726474
C -71.744722 -213.334086 226.234035
H -72.194288 -213.647551 225.316108
C -72.533176 -213.629290 227.479830
C -72.043676 -213.382790 228.744392
H -71.056759 -212.987313 228.834111
C -72.821870 -213.621775 229.911674
H -72.411619 -213.404350 230.867726
C -74.115565 -214.115296 229.853636
C -74.596853 -214.384224 228.590265
H -75.588877 -214.768469 228.502037
C -73.815792 -214.144992 227.419176
H -74.229084 -214.350408 226.462096
C -74.970972 -214.331941 231.080812
H -75.943606 -214.739117 230.907726
C -75.461515 -214.242549 233.479976
H -75.530574 -213.296074 234.075539
H -74.917689 -214.892998 234.116041
C -76.903217 -214.748971 233.366643
C -77.988441 -213.823040 233.301310
C -77.724618 -212.333973 233.138864
H -77.746084 -211.793307 234.114090
H -78.460388 -211.859896 232.542660
H -76.766073 -212.177777 232.589596
N -74.515795 -222.487218 222.329187
N -70.379616 -216.628137 220.603035
N -78.407640 -223.970278 227.208397
N -78.771230 -219.048278 232.708830
C -76.682101 -224.266219 224.106073
C -76.436803 -223.959441 222.750337
C -77.517823 -223.856738 221.923492
C -78.834094 -224.097787 222.437257
C -79.078230 -224.376670 223.799285
C -78.000760 -224.488480 224.628486
C -75.508890 -224.344916 225.015522
H -75.809835 -224.119281 226.071710
H -74.767903 -223.599425 224.778767
H -75.008555 -225.333734 224.908910
C -74.984131 -223.845939 222.146052
H -74.324008 -224.527518 222.637552
H -74.894846 -224.253774 221.106122
C -77.263607 -223.465329 220.464570
H -76.455694 -222.764657 220.354638
H -78.121968 -222.929049 220.102890
H -77.010610 -224.347002 219.798785
C -80.521458 -224.541235 224.386973
H -80.781740 -225.592398 224.348123
H -81.258511 -223.969477 223.874503
H -80.662576 -224.148494 225.425295
C -78.250962 -224.964348 226.076610
H -79.114527 -225.603916 226.131658
H -77.432163 -225.665305 226.259695
C -73.842136 -222.018965 221.334608
H -73.635692 -222.601825 220.390272
C -73.269036 -220.682466 221.346407
C -72.358470 -220.373240 220.287807
H -72.085737 -221.096616 219.465258
C -71.767657 -219.132176 220.276839
H -71.058849 -218.933078 219.447243
C -72.073939 -218.161660 221.322767
C -73.001859 -218.461791 222.371650
H -73.266564 -217.738092 223.195632
C -73.589853 -219.707597 222.385536
H -74.293245 -219.914684 223.216928
C -71.438346 -216.853978 221.342436
H -71.935772 -216.096837 222.040741
C -69.746171 -215.326565 220.626829
H -69.623316 -215.009133 219.598518
H -68.706875 -215.482339 220.869217
C -78.378351 -222.707619 227.055120
H -78.259536 -222.289132 226.072002
C -78.490376 -221.706662 228.192086
C -78.751317 -222.076650 229.516767
H -78.900184 -223.113092 229.734186
C -78.804981 -221.124375 230.581921
H -78.994713 -221.454549 231.590076
C -78.599723 -219.770318 230.358330
C -78.362172 -219.395623 229.033456
H -78.201483 -218.360337 228.818009
C -78.308813 -220.350980 227.964699
H -78.107173 -220.024539 226.956386
C -78.608561 -218.755039 231.478102
H -78.460828 -217.736406 231.177964
C -78.750025 -218.046577 233.824779
H -78.015696 -218.391992 234.500009
H -79.689420 -218.088546 234.444857
C -78.474686 -216.566767 233.531412
C -77.147123 -216.123580 233.454567
C -75.962430 -217.139319 233.458898
H -75.671257 -217.263517 234.476990
H -75.090470 -216.836629 232.843801
H -76.182958 -218.117330 233.016409
N -84.185680 -216.163226 222.051036
N -80.800002 -222.964522 221.273723
N -84.520878 -211.386171 226.398980
N -81.153997 -212.844203 232.297579
C -85.014699 -213.143796 223.447777
C -84.612233 -213.700890 222.152722
C -83.850932 -212.943121 221.241628
C -83.525542 -211.620152 221.607880
C -83.905905 -211.077670 222.911957
C -84.673783 -211.827218 223.824290
C -85.815155 -213.981369 224.451596
H -85.676622 -213.692613 225.494661
H -85.483890 -215.032917 224.355531
H -86.884471 -213.915189 224.297732
C -85.095315 -215.087652 221.696876
H -86.089776 -215.233366 222.181088
H -85.292295 -215.099008 220.633271
C -83.360574 -213.565870 219.852937
H -83.123568 -214.634019 219.884655
H -82.420760 -213.157366 219.465635
H -84.113929 -213.421225 219.131137
C -83.468044 -209.674995 223.347431
H -84.240073 -208.915922 223.185079
H -82.527304 -209.409685 222.824968
H -83.259086 -209.611713 224.403238
C -85.236772 -211.165957 225.194501
H -85.384092 -210.089272 225.109045
H -86.265612 -211.480460 225.385085
C -83.917366 -217.119991 221.169510
H -84.338851 -217.128127 220.195006
C -83.044523 -218.297679 221.360989
C -83.014242 -219.384449 220.422457
H -83.611239 -219.359919 219.561775
C -82.227663 -220.531289 220.583977
H -82.238754 -221.356482 219.843998
C -81.444214 -220.623104 221.687052
C -81.456596 -219.527736 222.615115
H -80.863322 -219.558976 223.478081
C -82.249155 -218.380395 222.456399
H -82.247836 -217.555444 223.197798
C -80.627539 -221.838439 221.889365
H -79.870495 -221.705201 222.609256
C -79.988307 -224.174224 221.479350
H -79.579978 -224.586386 220.499412
H -80.665061 -224.950323 221.800963
C -83.420306 -212.083143 226.369422
H -82.931710 -212.537562 225.443508
C -82.720882 -212.344472 227.583614
C -83.164407 -211.745874 228.840483
H -84.025507 -211.054242 228.944272
C -82.521166 -212.042022 229.984173
H -82.904730 -211.569077 230.936844
C -81.412739 -212.946460 229.909632
C -80.953890 -213.527432 228.650961
H -80.099870 -214.228250 228.550108
C -81.599054 -213.229860 227.503267
H -81.224329 -213.711142 226.551284
C -80.747012 -213.305832 231.117790
H -79.884992 -213.998763 230.929925
C -80.513599 -213.222779 233.503208
H -81.289066 -213.579841 234.208729
H -80.217570 -212.310218 234.028769
C -79.317233 -214.261507 233.377731
C -79.556434 -215.637423 233.465658
C -80.997148 -216.128231 233.482332
H -81.435545 -216.171711 234.508587
H -81.037616 -217.116780 232.980402
H -81.648950 -215.497400 232.929230
N -20.760613 -143.775804 273.868722
N -27.971607 -142.514289 272.612680
N -17.621996 -145.847869 278.634477
N -21.893086 -146.972333 284.527308
C -18.153423 -144.751660 275.506353
C -18.563042 -144.898408 274.187459
C -18.196822 -146.077482 273.397292
C -17.391857 -147.089819 273.907457
C -17.008181 -146.951199 275.234963
C -17.364492 -145.771554 276.026909
C -18.580630 -143.481863 276.378918
H -18.639716 -143.640607 277.450110
H -19.592325 -143.129102 276.198347
H -17.894219 -142.678348 276.175900
C -19.312090 -143.731280 273.573838
H -18.968260 -142.783598 273.987645
H -18.993174 -143.694634 272.506238
C -18.689566 -146.266953 271.983676
H -19.687594 -145.812458 271.923346
H -18.811464 -147.316696 271.688848
H -18.001856 -145.834042 271.241074
C -16.216660 -148.093739 275.827504
H -15.139196 -147.946912 275.699366
H -16.426473 -149.074632 275.384447
H -16.499135 -148.172373 276.893073
C -16.796148 -145.548908 277.422086
H -15.830733 -146.087177 277.434542
H -16.508662 -144.507610 277.526046
C -21.500213 -143.524194 272.914278
H -21.070516 -143.297497 271.923646
C -22.976807 -143.497290 273.035811
C -23.675177 -142.982579 271.999549
H -23.143624 -142.620187 271.115608
C -25.072292 -142.908348 272.089573
H -25.577818 -142.493326 271.273695
C -25.812432 -143.351165 273.217299
C -25.114880 -143.886800 274.245060
H -25.650143 -144.241748 275.130308
C -23.714609 -143.956199 274.157451
H -23.204012 -144.362933 274.974193
C -27.289694 -143.255163 273.342940
H -27.755803 -143.858197 274.110771
C -29.442380 -142.417067 272.741789
H -29.803124 -142.617415 271.750129
H -29.750532 -141.366546 272.949457
C -18.795383 -146.319999 278.595353
H -19.246447 -146.553153 277.657668
C -19.647031 -146.579858 279.812602
C -19.173101 -146.429754 281.095365
H -18.153892 -146.138587 281.220378
C -20.006683 -146.631964 282.236236
H -19.605317 -146.491637 283.207978
C -21.342058 -146.991093 282.132702
C -21.810036 -147.164324 280.850582
H -22.833279 -147.443887 280.727311
C -20.973460 -146.962018 279.705980
H -21.376651 -147.090080 278.733534
C -22.252172 -147.165610 283.332400
H -23.255802 -147.466789 283.124026
C -22.803937 -147.115144 285.721476
H -22.798031 -146.190157 286.345996
H -22.344764 -147.838191 286.348097
C -24.286374 -147.470341 285.558906
C -25.275070 -146.440607 285.499297
C -24.861797 -144.982501 285.391727
H -24.859508 -144.478958 286.383407
H -25.530632 -144.416912 284.794802
H -23.875124 -144.902884 284.869773
N -22.334090 -154.990363 274.330908
N -17.588906 -149.522015 272.891892
N -26.502394 -156.252650 279.069358
N -26.548036 -151.529222 284.718405
C -24.719396 -156.605592 275.998955
C -24.404455 -156.276186 274.659894
C -25.446656 -156.036587 273.812507
C -26.796951 -156.163557 274.288084
C -27.108197 -156.465611 275.634372
C -26.070494 -156.713984 276.483735
C -23.585474 -156.833532 276.931762
H -23.894841 -156.617899 277.987679
H -22.767288 -156.158507 276.736431
H -23.180486 -157.861243 276.804219
C -22.928028 -156.286146 274.092790
H -22.351710 -157.046427 274.576580
H -22.847829 -156.662204 273.042346
C -25.111468 -155.620292 272.373314
H -24.234783 -155.001035 272.304759
H -25.903373 -154.989257 272.009982
H -24.925687 -156.496698 271.684926
C -28.579710 -156.506688 276.183435
H -28.940622 -157.523050 276.104284
H -29.242780 -155.847026 275.673348
H -28.712977 -156.140398 277.230601
C -26.409616 -157.214143 277.909464
H -27.334130 -157.765200 277.923914
H -25.667880 -157.998261 278.088049
C -21.587407 -154.556383 273.367738
H -21.410457 -155.121353 272.409743
C -20.886141 -153.286871 273.436307
C -19.917067 -153.032043 272.409338
H -19.691458 -153.747550 271.569940
C -19.206803 -151.858223 272.452434
H -18.456353 -151.700972 271.646103
C -19.448360 -150.902108 273.522368
C -20.433544 -151.145825 274.539531
H -20.651166 -150.430849 275.380555
C -21.141550 -152.324739 274.499259
H -21.887439 -152.490527 275.307246
C -18.687888 -149.667713 273.599276
H -19.130332 -148.891805 274.310531
C -16.831294 -148.293623 272.972673
H -16.647094 -147.953340 271.958349
H -15.818361 -148.560540 273.233375
C -26.345188 -154.996328 278.958211
H -26.156486 -154.556948 277.992262
C -26.392962 -154.032630 280.124520
C -26.728739 -154.422112 281.430125
H -26.984881 -155.444254 281.610057
C -26.720979 -153.509951 282.524411
H -26.972449 -153.855496 283.516658
C -26.377422 -152.177843 282.349993
C -26.064481 -151.781353 281.043818
H -25.796734 -150.761607 280.866088
C -26.072738 -152.696413 279.945825
H -25.809765 -152.355753 278.953568
C -26.320479 -151.209572 283.501934
H -26.064733 -150.201996 283.238741
C -26.462375 -150.577282 285.866764
H -25.784762 -151.017852 286.546834
H -27.420921 -150.547963 286.463649
C -26.034617 -149.124760 285.628334
C -24.666384 -148.814080 285.596211
C -23.585545 -149.940670 285.594186
H -23.338066 -150.129934 286.614029
H -22.668843 -149.704592 285.009283
H -23.887620 -150.873700 285.115009
N -31.341300 -147.738760 274.040435
N -28.609911 -154.800425 273.117919
N -31.338339 -143.120223 278.533791
N -28.303078 -145.117197 284.456507
C -31.913834 -144.709020 275.516125
C -31.528580 -145.255185 274.212981
C -30.668778 -144.545505 273.344701
C -30.226226 -143.277641 273.761377
C -30.591158 -142.748512 275.073560
C -31.456746 -143.449420 275.943197
C -32.823222 -145.497406 276.473556
H -32.688190 -145.262369 277.528408
H -32.593121 -146.570954 276.350657
H -33.877471 -145.319672 276.297694
C -32.131791 -146.567439 273.701111
H -33.151274 -146.630711 274.157588
H -32.297319 -146.520486 272.633491
C -30.199577 -145.162205 271.947839
H -30.068830 -146.247495 271.949940
H -29.211747 -144.836094 271.595560
H -30.914379 -144.917393 271.214230
C -30.030834 -141.415217 275.564567
H -30.720914 -140.578806 275.409663
H -29.052036 -141.226464 275.072565
H -29.848064 -141.411524 276.626368
C -31.993989 -142.786581 277.321205
H -32.032943 -141.699793 277.267724
H -33.055437 -143.003356 277.477976
C -31.141144 -148.683413 273.134362
H -31.532691 -148.614151 272.150780
C -30.392423 -149.946553 273.306953
C -30.440416 -150.994522 272.334256
H -31.007030 -150.879490 271.461491
C -29.773725 -152.217359 272.475961
H -29.843304 -153.008704 271.709288
C -29.035185 -152.426558 273.592962
C -28.968206 -151.371453 274.555886
H -28.406025 -151.492860 275.430629
C -29.640891 -150.147626 274.416862
H -29.581113 -149.355599 275.184724
C -28.346427 -153.721879 273.773869
H -27.600725 -153.691084 274.514754
C -27.925663 -156.089778 273.302209
H -27.529829 -156.504068 272.318814
H -28.685387 -156.804669 273.582788
C -30.309129 -143.920709 278.506430
H -29.839076 -144.386906 277.577456
C -29.674198 -144.293887 279.727000
C -30.095158 -143.701041 280.992416
H -30.888532 -142.932388 281.099214
C -29.517494 -144.100637 282.140125
H -29.881896 -143.627471 283.098827
C -28.499394 -145.106261 282.061200
C -28.061391 -145.683067 280.794910
H -27.276055 -146.460242 280.690584
C -28.640712 -145.281720 279.643204
H -28.285950 -145.762308 278.684715
C -27.907438 -145.573210 283.271767
H -27.110757 -146.340192 283.080937
C -27.738158 -145.600599 285.663342
H -28.566749 -145.903550 286.339009
H -27.369747 -144.743084 286.225098
C -26.644052 -146.746463 285.531122
C -27.019503 -148.091968 285.568495
C -28.503319 -148.436482 285.536364
H -28.975039 -148.473280 286.550438
H -28.625260 -149.395741 285.001538
H -29.074466 -147.725178 284.989547
N -32.538361 -42.620183 258.127695
N -29.089460 -49.052702 255.467838
N -32.813510 -39.154363 263.560953
N -29.266331 -42.209393 268.687397
C -33.366537 -40.055938 260.292926
C -32.991870 -40.244715 258.907904
C -32.263203 -39.257796 258.242125
C -31.943398 -38.069097 258.947409
C -32.295426 -37.896961 260.336526
C -33.030698 -38.876331 261.005909
C -34.130978 -41.146051 261.025325
H -33.967580 -41.151655 262.089460
H -33.789361 -42.146522 260.639844
H -35.206314 -41.035547 260.915022
C -33.471443 -41.470510 258.102927
H -34.452179 -41.742274 258.536924
H -33.697014 -41.188489 257.096565
C -31.802302 -39.485223 256.749034
H -31.551686 -40.536828 256.481384
H -30.876657 -38.983679 256.479849
H -32.577626 -39.143034 256.117799
C -31.862038 -36.649917 261.127326
H -32.648276 -35.862260 261.194683
H -30.937413 -36.250847 260.690767
H -31.625057 -36.879172 262.140390
C -33.565264 -38.606001 262.493269
H -33.727791 -37.531658 262.710879
H -34.586370 -38.961680 262.603547
C -32.282239 -43.312067 257.026185
H -32.730398 -43.050739 256.108691
C -31.389303 -44.516563 256.869622
C -31.371549 -45.318771 255.682331
H -31.992817 -45.056231 254.884132
C -30.566114 -46.484587 255.507091
H -30.587509 -47.086106 254.580159
C -29.750896 -46.880150 256.512934
C -29.751194 -46.066538 257.692545
H -29.133655 -46.336269 258.491015
C -30.562499 -44.900996 257.870565
H -30.550956 -44.300078 258.798931
C -28.913480 -48.123960 256.357210
H -28.137805 -48.194510 257.062809
C -28.257057 -50.292142 255.316731
H -27.869809 -50.426108 254.269552
H -28.916732 -51.135181 255.418448
C -31.704276 -39.829906 263.323617
H -31.234597 -40.020343 262.314825
C -30.968192 -40.421013 264.389540
C -31.385366 -40.180955 265.750428
H -32.252738 -39.531726 266.052730
C -30.707017 -40.786432 266.740971
H -31.070823 -40.585488 267.778619
C -29.588773 -41.652186 266.403958
C -29.156569 -41.874579 265.045873
H -28.296094 -42.533602 264.744026
C -29.836847 -41.266591 264.052168
H -29.481835 -41.475818 263.012920
C -28.885511 -42.337083 267.437564
H -28.019557 -42.964575 267.055521
C -28.588266 -42.912350 269.713914
H -29.341587 -43.451658 270.295746
H -28.288539 -42.167654 270.457437
C -27.381992 -43.895651 269.290324
C -27.602750 -45.261135 268.999060
C -29.038818 -45.739509 268.903097
H -29.449368 -46.062371 269.869424
H -29.081239 -46.565687 268.157058
H -29.713779 -44.969877 268.563855
N -22.487240 -37.637746 258.802278
N -29.851109 -36.824020 258.008234
N -18.890366 -40.482821 262.803274
N -22.694118 -43.405269 268.212812
C -19.704590 -38.721380 260.091905
C -20.164224 -38.594199 258.800874
C -19.711058 -39.526730 257.749979
C -18.772394 -40.559486 257.977035
C -18.337199 -40.699299 259.274724
C -18.780480 -39.765560 260.327143
C -20.224159 -37.725547 261.244612
H -20.208677 -38.140323 262.229676
H -21.277158 -37.437927 261.172477
H -19.643073 -36.821099 261.239881
C -21.070066 -37.379795 258.512391
H -20.812559 -36.514103 259.137134
H -20.813717 -37.059424 257.497142
C -20.253406 -39.427464 256.358967
H -21.297714 -39.067331 256.426713
H -20.272914 -40.399122 255.819812
H -19.658075 -38.758776 255.747151
C -17.393065 -41.880463 259.548453
H -16.346687 -41.598683 259.448030
H -17.515338 -42.758368 258.885808
H -17.608622 -42.237791 260.550938
C -18.167794 -39.820544 261.707798
H -17.148966 -40.254762 261.574059
H -17.993006 -38.795518 262.060301
C -23.299620 -37.239204 257.962128
H -22.950462 -36.739764 257.065735
C -24.761763 -37.388985 258.104259
C -25.566834 -36.709230 257.250268
H -25.126170 -36.091869 256.488055
C -26.957060 -36.797227 257.373025
H -27.548042 -36.247948 256.702498
C -27.582952 -37.571874 258.351192
C -26.776877 -38.270326 259.191886
H -27.222062 -38.881056 259.957239
C -25.383931 -38.177797 259.072598
H -24.788868 -38.718722 259.746017
C -29.053369 -37.654924 258.514317
H -29.408365 -38.474305 259.105423
C -31.314902 -36.906180 258.174957
H -31.702846 -36.904139 257.182720
H -31.726893 -35.956176 258.636670
C -20.004447 -41.053673 262.664940
H -20.475466 -41.105496 261.717284
C -20.756698 -41.681372 263.775140
C -20.235476 -41.790239 265.031637
H -19.249746 -41.432554 265.209406
C -20.980309 -42.341462 266.082763
H -20.546389 -42.393543 267.040630
C -22.271093 -42.802434 265.912808
C -22.783837 -42.715771 264.651148
H -23.774822 -43.062907 264.477855
C -22.036344 -42.163165 263.596364
H -22.473437 -42.099130 262.640862
C -23.091906 -43.348082 267.028085
H -24.065470 -43.694303 266.767887
C -23.519500 -43.918607 269.330636
H -23.583838 -43.158867 270.155548
H -22.950257 -44.729816 269.744913
C -24.959817 -44.376517 269.107168
C -26.058989 -43.451411 269.317276
C -25.816832 -41.955230 269.568735
H -25.818599 -41.695690 270.640466
H -26.574977 -41.326353 269.146536
H -24.873722 -41.655304 269.076717
N -22.775224 -48.899097 256.497178
N -18.750523 -42.723603 256.409051
N -26.522362 -51.673380 260.768323
N -26.796082 -48.383041 267.332338
C -24.875050 -51.115273 257.723902
C -24.669632 -50.444179 256.521543
C -25.775400 -50.113083 255.784684
C -27.076460 -50.484659 256.225512
C -27.280696 -51.130335 257.441461
C -26.178444 -51.471030 258.178192
C -23.674996 -51.446070 258.543929
H -23.950570 -51.515256 259.610271
H -22.948457 -50.656472 258.513157
H -23.165355 -52.383104 258.163109
C -23.232948 -50.172479 255.957730
H -22.550782 -50.974688 256.224804
H -23.166697 -50.284711 254.860162
C -25.564756 -49.331164 254.507804
H -24.767352 -48.620155 254.583586
H -26.440214 -48.705724 254.326774
H -25.318847 -50.009032 253.631423
C -28.707804 -51.447268 257.975488
H -28.956962 -52.461116 257.653899
H -29.466267 -50.746224 257.659688
H -28.825721 -51.349244 259.068187
C -26.384242 -52.332463 259.421440
H -27.239655 -52.968446 259.311553
H -25.551358 -53.069457 259.388801
C -22.133216 -48.171228 255.674112
H -21.945114 -48.480856 254.616996
C -21.575031 -46.872754 256.043664
C -20.695541 -46.283257 255.112387
H -20.436187 -46.763698 254.130898
C -20.119102 -45.071727 255.433957
H -19.434272 -44.651912 254.692413
C -20.409152 -44.411502 256.695419
C -21.306166 -44.989332 257.620183
H -21.557616 -44.508971 258.603103
C -21.879697 -46.206338 257.300120
H -22.559009 -46.634447 258.040983
C -19.787780 -43.143503 257.063493
H -20.275918 -42.595129 257.940419
C -18.131193 -41.462703 256.779383
H -18.039575 -40.870788 255.891823
H -17.082286 -41.684901 256.949269
C -26.512119 -50.399657 260.970068
H -26.424560 -49.721610 260.153021
C -26.605413 -49.735454 262.322824
C -26.826431 -50.459607 263.478764
H -26.957160 -51.529898 263.401826
C -26.862745 -49.823382 264.749348
H -27.021452 -50.421897 265.615505
C -26.679499 -48.441720 264.906904
C -26.482024 -47.712821 263.752556
H -26.339420 -46.644323 263.830840
C -26.446094 -48.351178 262.477597
H -26.275406 -47.756257 261.610184
C -26.670254 -47.759161 266.245889
H -26.542793 -46.683473 266.239589
C -26.756760 -47.712810 268.663286
H -25.999227 -48.237645 269.195510
H -27.679981 -47.920971 269.253482
C -26.507017 -46.189524 268.788295
C -25.185410 -45.740644 268.816249
C -23.987135 -46.736729 268.521967
H -23.666677 -47.138862 269.446354
H -23.134321 -46.275257 268.009388
H -24.208104 -47.568156 267.837575
N -109.421869 -136.575936 251.792346
N -106.180204 -129.998961 250.984078
N -112.416532 -139.449477 256.528475
N -112.487366 -135.748550 262.871770
C -111.126516 -138.925603 253.327636
C -111.112599 -138.322267 252.080669
C -112.315617 -138.172000 251.437265
C -113.520969 -138.657180 252.017169
C -113.535721 -139.234204 253.276002
C -112.334958 -139.394296 253.920242
C -109.822502 -139.058975 254.044666
H -109.990591 -139.082836 255.130333
H -109.199740 -138.195226 253.901906
H -109.239315 -139.957599 253.671290
C -109.771773 -137.929698 251.371762
H -108.974927 -138.628853 251.616150
H -109.792389 -138.111660 250.284994
C -112.316544 -137.463432 250.109891
H -111.604126 -136.662132 250.070226
H -113.276002 -136.955303 249.978731
H -112.071000 -138.170392 249.256307
C -114.864195 -139.672801 253.956978
H -115.018698 -140.729680 253.718003
H -115.728996 -139.086005 253.677057
H -114.893707 -139.510967 255.044633
C -112.322743 -140.183588 255.218254
H -113.104639 -140.919566 255.225349
H -111.411381 -140.822266 255.148041
C -108.947333 -135.839686 250.876557
H -108.819555 -136.200826 249.829304
C -108.516126 -134.461819 251.118120
C -107.799295 -133.843623 250.080501
H -107.573461 -134.360767 249.110630
C -107.343960 -132.553325 250.277447
H -106.782529 -132.111998 249.455344
C -107.596258 -131.841304 251.517282
C -108.332578 -132.450575 252.549557
H -108.550316 -131.932592 253.519973
C -108.784249 -133.745808 252.354040
H -109.339198 -134.194865 253.175383
C -107.099016 -130.486721 251.753106
H -107.569188 -129.935716 252.637055
C -105.683702 -128.651385 251.222602
H -105.744558 -128.117160 250.302339
H -104.601633 -128.740526 251.304076
C -112.540907 -138.170442 256.656777
H -112.609709 -137.546075 255.802170
C -112.590359 -137.425683 257.968411
C -112.617786 -138.086714 259.173752
H -112.626102 -139.168772 259.169176
C -112.614857 -137.369102 260.400193
H -112.621957 -137.919085 261.305894
C -112.584463 -135.966479 260.462516
C -112.580787 -135.303346 259.260603
H -112.560327 -134.221606 259.265586
C -112.584339 -136.023370 258.030209
H -112.565002 -135.475719 257.122218
C -112.535688 -135.192917 261.749608
H -112.538690 -134.111855 261.671953
C -112.407944 -134.984337 264.148942
H -111.545580 -135.381224 264.633377
H -113.244818 -135.253685 264.831975
C -112.331222 -133.436027 264.164880
C -111.072174 -132.838522 264.043107
C -109.791210 -133.711417 263.693852
H -109.341514 -134.007959 264.601333
H -109.047478 -133.193349 263.080402
H -109.972627 -134.610149 263.083197
N -119.707643 -131.340922 253.981603
N -115.757434 -137.519446 251.377653
N -119.903109 -127.546792 259.195644
N -115.553998 -129.808636 264.105520
C -120.639982 -128.737017 256.061968
C -120.371632 -128.980476 254.665669
C -119.827983 -127.966178 253.883023
C -119.589572 -126.700326 254.485494
C -119.833053 -126.470543 255.884717
C -120.383893 -127.477844 256.670947
C -121.200543 -129.853026 256.919533
H -120.941339 -129.764124 257.957976
H -120.776798 -130.834220 256.560884
H -122.290133 -129.873570 256.905724
C -120.772932 -130.308295 253.981614
H -121.673439 -130.658438 254.518938
H -121.121962 -130.125926 252.990909
C -119.479208 -128.245793 252.373716
H -119.128816 -129.279474 252.143270
H -118.646052 -127.662192 251.992102
H -120.346353 -128.039409 251.802997
C -119.481291 -125.127852 256.557813
H -120.349255 -124.430993 256.655208
H -118.652004 -124.657964 256.016229
H -119.126779 -125.256109 257.551178
C -120.811239 -127.164407 258.179249
H -121.081595 -126.101653 258.350592
H -121.770979 -127.625451 258.404477
C -119.470650 -132.076707 252.905004
H -120.029708 -131.933767 252.024335
C -118.454985 -133.181186 252.732162
C -118.448725 -134.059504 251.599217
H -119.168645 -133.926587 250.853020
C -117.526139 -135.136934 251.414097
H -117.559228 -135.802145 250.531550
C -116.579145 -135.364988 252.355037
C -116.570031 -134.473912 253.478081
H -115.852882 -134.614437 254.225281
C -117.498194 -133.397253 253.666524
H -117.474571 -132.733688 254.551537
C -115.613677 -136.514834 252.190413
H -114.772053 -136.446308 252.819838
C -114.797023 -138.665027 251.217953
H -114.492023 -138.828563 250.151946
H -115.340626 -139.569033 251.427512
C -118.743728 -128.107734 258.893369
H -118.346843 -128.315151 257.860629
C -117.846163 -128.534403 259.911965
C -118.165071 -128.246633 261.285555
H -119.075548 -127.679651 261.630774
C -117.329893 -128.699586 262.235647
H -117.620595 -128.467633 263.286310
C -116.147858 -129.455256 261.844252
C -115.815911 -129.723643 260.471039
H -114.911006 -130.301108 260.127351
C -116.653605 -129.268772 259.517741
H -116.370756 -129.509993 258.466787
C -115.274509 -129.981117 262.839114
H -114.375273 -130.532394 262.413768
C -114.704092 -130.355788 265.096735
H -115.333440 -130.934918 265.773733
H -114.428758 -129.530018 265.763476
C -113.428455 -131.224208 264.617796
C -113.510050 -132.624684 264.425603
C -114.885222 -133.269185 264.492489
H -115.165842 -133.567407 265.505763
H -114.895926 -134.146612 263.803290
H -115.677644 -132.606481 264.177901
N -110.278444 -125.207783 253.425350
N -117.749637 -125.294387 253.289265
N -106.007464 -127.335964 257.204583
N -108.937313 -130.281240 263.081507
C -107.272276 -125.874576 254.499460
C -107.860512 -125.892717 253.257521
C -107.394547 -126.841150 252.225728
C -106.319440 -127.742859 252.418911
C -105.753379 -127.739375 253.670481
C -106.209408 -126.788589 254.702855
C -107.802385 -124.863529 255.634740
H -107.647791 -125.203062 256.631635
H -108.887411 -124.703056 255.646904
H -107.335089 -123.900674 255.525203
C -108.930550 -124.811527 252.990285
H -108.722422 -123.879000 253.536722
H -108.807056 -124.536956 251.943157
C -108.070520 -126.903412 250.894156
H -109.143059 -126.660224 251.039889
H -108.022116 -127.907920 250.415841
H -107.616130 -126.215978 250.195349
C -104.650724 -128.784362 253.917751
H -103.656098 -128.393040 253.704071
H -104.726677 -129.716323 253.321787
H -104.730462 -129.091735 254.950446
C -105.469944 -126.674988 256.015002
H -104.419837 -126.999436 255.810514
H -105.387546 -125.613200 256.290873
C -111.208050 -124.964755 252.648136
H -111.003193 -124.493609 251.700020
C -112.626915 -125.269430 252.935158
C -113.584345 -124.747451 252.127940
H -113.290667 -124.139402 251.297614
C -114.941044 -124.984028 252.385674
H -115.653793 -124.554196 251.747183
C -115.379783 -125.753932 253.456062
C -114.420501 -126.295136 254.250998
H -114.719098 -126.897064 255.084563
C -113.061278 -126.053539 253.996281
H -112.345198 -126.474444 254.636680
C -116.813009 -125.991805 253.760978
H -117.013037 -126.802842 254.425047
C -119.176019 -125.530421 253.597055
H -119.651094 -125.643197 252.651228
H -119.656650 -124.601883 254.040624
C -107.056185 -128.038733 257.204326
H -107.603062 -128.211198 256.313353
C -107.625956 -128.667639 258.409190
C -106.982092 -128.626695 259.610239
H -106.031569 -128.147008 259.673473
C -107.558978 -129.183177 260.751766
H -107.035642 -129.117107 261.662140
C -108.798903 -129.799473 260.730776
C -109.432147 -129.861926 259.525129
H -110.388656 -130.331402 259.466235
C -108.853008 -129.303965 258.379545
H -109.380766 -129.358392 257.471259
C -109.445989 -130.354561 261.942779
H -110.393252 -130.827462 261.796028
C -109.592502 -130.804615 264.294466
H -109.672858 -129.999539 265.075367
H -108.893104 -131.515042 264.695753
C -110.985756 -131.438931 264.234380
C -112.167535 -130.631328 264.495035
C -112.084237 -129.101613 264.638402
H -112.019773 -128.767816 265.685296
H -112.949919 -128.594130 264.257296
H -111.229991 -128.731922 264.045372
N 19.675674 -234.360289 276.791307
N 23.069988 -227.935739 278.182312
N 19.862251 -238.707489 272.019568
N 24.073884 -237.012191 266.272508
C 18.988705 -237.176378 275.122708
C 19.220761 -236.773494 276.455566
C 19.842257 -237.681114 277.274803
C 20.195517 -238.998468 276.778363
C 19.987148 -239.388053 275.437803
C 19.359162 -238.487819 274.616525
C 18.342330 -236.177141 274.219656
H 18.620858 -236.382836 273.155847
H 18.678444 -235.164610 274.413405
H 17.250781 -236.162405 274.379364
C 18.698257 -235.386532 277.048950
H 17.773855 -235.108663 276.595950
H 18.353826 -235.454682 278.106785
C 20.150298 -237.228913 278.705759
H 20.409943 -236.179626 278.775681
H 21.029114 -237.755572 279.037752
H 19.294278 -237.372444 279.416784
C 20.461158 -240.788714 274.863636
H 19.653603 -241.493364 274.960412
H 21.324574 -241.184734 275.343662
H 20.815826 -240.774253 273.808311
C 18.975271 -238.973746 273.201053
H 18.797521 -240.044330 273.182516
H 17.978560 -238.550829 273.056006
C 19.837861 -233.508446 277.755025
H 19.281114 -233.551666 278.727001
C 20.757518 -232.391679 277.668967
C 20.675975 -231.394032 278.704819
H 19.958900 -231.443938 279.563232
C 21.504695 -230.303188 278.646745
H 21.404876 -229.545088 279.460893
C 22.442983 -230.180350 277.552472
C 22.540747 -231.189345 276.525820
H 23.254381 -231.132134 275.665949
C 21.706465 -232.279877 276.581245
H 21.796607 -233.036720 275.765838
C 23.308608 -229.020192 277.460061
H 24.163231 -229.154839 276.723951
C 23.930939 -226.780209 278.086236
H 24.210079 -226.493996 279.092638
H 23.312385 -225.915514 277.851881
C 20.970515 -238.111394 272.102948
H 21.338287 -237.785081 273.058705
C 21.843167 -237.801708 270.915961
C 21.564141 -238.246050 269.617521
H 20.705773 -238.851421 269.458024
C 22.371422 -237.903035 268.504528
H 22.112292 -238.254931 267.518998
C 23.484782 -237.104278 268.652552
C 23.778510 -236.679076 269.950962
H 24.630381 -236.063599 270.108438
C 22.968869 -237.023771 271.067606
H 23.219327 -236.662682 272.053483
C 24.324491 -236.694220 267.481748
H 25.172048 -236.095217 267.724494
C 24.888272 -236.580855 265.106209
H 24.216942 -236.091262 264.451684
H 25.241555 -237.471046 264.492414
C 26.084574 -235.660088 265.316713
C 25.881449 -234.256131 265.366850
C 24.451801 -233.636459 265.416449
H 24.157064 -233.460820 264.408905
H 24.358562 -232.690891 266.010876
H 23.712312 -234.259364 265.911203
N 29.623365 -240.289096 276.735298
N 22.142245 -240.236571 277.877712
N 33.755653 -238.596010 272.143818
N 30.639905 -236.384280 266.345098
C 32.585083 -239.735215 275.179876
C 31.981359 -239.578061 276.499498
C 32.354776 -238.519925 277.364060
C 33.355406 -237.645236 276.926134
C 33.935857 -237.788996 275.598305
C 33.572449 -238.849526 274.732166
C 32.153956 -240.867401 274.227319
H 32.290712 -240.646145 273.172664
H 31.082497 -241.034245 274.380315
H 32.702157 -241.802257 274.378478
C 31.000392 -240.621426 277.030273
H 31.294265 -241.603577 276.557551
H 31.135688 -240.771013 278.090341
C 31.658525 -238.309361 278.780401
H 30.608250 -238.573349 278.807097
H 31.615776 -237.262362 279.142274
H 32.163923 -238.904416 279.492452
C 34.952339 -236.778916 275.087109
H 35.978054 -237.134093 275.208351
H 34.790089 -235.790739 275.591535
H 34.857800 -236.594871 274.031941
C 34.336348 -239.107974 273.332121
H 35.356677 -238.757305 273.358435
H 34.512354 -240.187352 273.161114
C 28.705695 -240.445566 277.665257
H 28.940215 -240.800157 278.636749
C 27.263841 -240.187118 277.537941
C 26.341869 -240.615532 278.532057
H 26.678163 -241.118285 279.388767
C 24.967638 -240.420502 278.433108
H 24.284321 -240.775928 279.215304
C 24.475032 -239.786739 277.338534
C 25.397247 -239.337772 276.354248
H 25.056529 -238.841623 275.495735
C 26.774409 -239.538112 276.450486
H 27.461820 -239.191738 275.666804
C 23.024766 -239.596337 277.202579
H 22.762964 -238.873564 276.477274
C 20.698962 -240.048325 277.738154
H 20.203709 -239.831071 278.736116
H 20.302498 -241.019057 277.461489
C 32.646845 -237.909066 272.209890
H 32.075243 -237.639682 273.156154
C 32.036806 -237.430658 271.013998
C 32.697749 -237.605138 269.730288
H 33.690098 -238.079610 269.590241
C 32.086002 -237.191032 268.606694
H 32.625334 -237.357610 267.632619
C 30.793067 -236.588486 268.728934
C 30.140846 -236.392244 270.013545
H 29.143345 -235.928366 270.151185
C 30.754810 -236.807276 271.140951
H 30.212128 -236.652471 272.114914
C 30.112041 -236.184393 267.544679
H 29.122551 -235.707082 267.768418
C 29.953421 -236.011679 265.164251
H 29.950773 -236.896933 264.482428
H 30.596756 -235.352057 264.590360
C 28.505021 -235.388086 265.344448
C 27.394901 -236.223108 265.332767
C 27.610431 -237.749025 265.345131
H 27.715021 -238.198593 264.326105
H 26.783844 -238.211743 265.899385
H 28.489918 -238.040075 265.861950
N 29.491741 -228.873728 277.009379
N 33.285899 -235.252010 278.095397
N 26.304397 -226.602327 272.367798
N 26.620790 -230.986705 266.439972
C 27.603466 -226.742300 275.449557
C 27.654994 -227.194121 276.760229
C 26.457425 -227.276075 277.583556
C 25.216932 -226.871887 277.114780
C 25.167139 -226.447423 275.795134
C 26.361521 -226.355767 274.970306
C 28.904316 -226.684874 274.540936
H 28.746265 -226.787416 273.475794
H 29.599337 -227.516927 274.693250
H 29.406725 -225.750910 274.736754
C 29.021471 -227.491327 277.329534
H 29.761547 -226.824120 276.900484
H 28.973294 -227.186550 278.398952
C 26.502147 -227.822593 278.988128
H 27.282386 -228.604445 279.018355
H 25.584371 -228.315172 279.305223
H 26.677918 -227.024818 279.730777
C 23.808652 -226.101611 275.247042
H 23.561189 -225.031742 275.391403
H 22.990636 -226.654122 275.708483
H 23.805133 -226.386756 274.181358
C 26.320877 -225.726109 273.584735
H 25.476230 -225.005528 273.603550
H 27.177016 -225.081595 273.461243
C 30.018895 -229.491992 277.940846
H 30.104078 -229.014027 278.931104
C 30.570413 -230.877120 277.791343
C 31.328420 -231.363304 278.798866
H 31.499187 -230.739698 279.681186
C 31.896146 -232.656692 278.680922
H 32.486023 -232.994081 279.474692
C 31.718427 -233.503900 277.553395
C 30.941768 -233.026215 276.554938
H 30.779064 -233.650756 275.670960
C 30.377310 -231.728048 276.670317
H 29.793178 -231.382982 275.875578
C 32.334089 -234.865081 277.398107
H 31.920734 -235.513893 276.638405
C 33.900018 -236.606502 277.936644
H 33.874545 -237.028312 278.923208
H 34.975581 -236.520937 277.698327
C 26.290581 -227.880509 272.396071
H 26.265560 -228.398757 273.328127
C 26.319391 -228.767045 271.172959
C 26.249156 -228.253549 269.899339
H 26.148601 -227.184945 269.786933
C 26.327099 -229.103145 268.751311
H 26.283389 -228.664608 267.786723
C 26.477683 -230.494710 268.838101
C 26.524369 -231.010886 270.111652
H 26.637012 -232.079117 270.222064
C 26.445646 -230.158373 271.263658
H 26.501334 -230.594317 272.228512
C 26.606916 -231.406317 267.629113
H 26.695021 -232.464561 267.825357
C 26.779683 -231.887686 265.235914
H 27.613792 -231.546436 264.590984
H 25.927388 -231.705918 264.637416
C 26.988176 -233.417465 265.378689
C 28.297048 -233.985054 265.394622
C 29.499768 -233.074855 265.474460
H 29.934588 -232.883694 264.473873
H 30.280898 -233.510839 266.043325
H 29.234771 -232.118567 266.011641
N 75.074118 -63.079834 234.327622
N 77.198116 -56.045906 235.524671
N 76.266001 -67.631902 229.801146
N 80.392514 -65.561963 224.151562
C 74.981174 -66.084970 232.781447
C 75.063891 -65.561635 234.107610
C 75.778775 -66.291754 235.014564
C 76.375958 -67.557424 234.611132
C 76.314437 -68.063849 233.277685
C 75.594617 -67.342312 232.368779
C 74.231026 -65.274366 231.783768
H 74.596380 -65.493907 230.742430
H 74.373707 -64.203412 231.936624
H 73.157505 -65.447396 231.887019
C 74.284708 -64.251884 234.595575
H 73.362729 -64.174072 234.077213
H 73.902513 -64.314527 235.643453
C 75.921526 -65.699858 236.440220
H 75.990374 -64.614355 236.462731
H 76.848526 -66.038756 236.849264
H 75.073713 -65.951352 237.118097
C 77.047715 -69.394666 232.807307
H 76.377378 -70.229202 232.903853
H 77.929110 -69.598249 233.356526
H 77.448938 -69.382921 231.765597
C 75.382984 -67.980202 230.956720
H 75.394623 -69.068614 230.991232
H 74.348676 -67.753068 230.735262
C 75.032364 -62.150046 235.253612
H 74.444068 -62.231993 236.202946
C 75.740522 -60.888395 235.149623
C 75.432602 -59.854489 236.126983
H 74.695752 -59.979237 236.954483
C 76.055166 -58.633080 236.047907
H 75.782846 -57.852574 236.815756
C 77.007857 -58.411316 234.990841
C 77.332996 -59.452886 234.024209
H 78.065327 -59.321654 233.194643
C 76.705114 -60.675160 234.100322
H 76.967872 -61.456261 233.330638
C 77.656353 -57.117089 234.875173
H 78.551897 -57.141576 234.188227
C 77.843062 -54.757318 235.405353
H 78.009724 -54.361079 236.413095
H 77.105926 -54.031987 235.088034
C 77.237552 -66.838506 229.907193
H 77.486394 -66.389901 230.866337
C 78.099486 -66.450350 228.742835
C 77.976263 -67.020870 227.451207
H 77.253688 -67.782971 227.282169
C 78.764764 -66.607027 226.355807
H 78.627676 -67.063053 225.373862
C 79.702936 -65.608897 226.515206
C 79.843749 -65.054580 227.808673
H 80.558381 -64.283824 227.974761
C 79.053036 -65.470275 228.907714
H 79.180091 -65.006737 229.889026
C 80.514705 -65.126768 225.359556
H 81.223232 -64.367636 225.611956
C 81.175747 -65.063164 222.997893
H 80.474905 -64.743618 222.277991
H 81.706225 -65.915282 222.451843
C 82.170236 -63.925825 223.217169
C 81.729071 -62.575844 223.175381
C 80.228951 -62.220895 223.115546
H 79.967984 -62.164878 222.078994
H 79.943089 -61.268341 223.652320
H 79.588732 -62.937383 223.610250
N 85.773375 -67.124927 235.128160
N 78.421468 -68.355557 235.886627
N 89.758903 -64.998469 230.634357
N 86.669858 -63.749644 224.525802
C 88.646651 -66.141141 233.687349
C 87.958985 -66.012147 234.971508
C 88.092900 -64.847079 235.796858
C 88.940894 -63.831581 235.357982
C 89.604073 -63.952109 234.063609
C 89.480396 -65.117823 233.237332
C 88.474164 -67.395199 232.775024
H 88.627853 -67.219074 231.710746
H 87.451699 -67.743961 232.883134
H 89.159492 -68.207673 233.009309
C 87.153891 -67.184444 235.514389
H 87.634495 -68.129025 235.112212
H 87.252333 -67.240336 236.593933
C 87.300673 -64.676089 237.170217
H 86.322491 -65.124735 237.158312
H 87.059460 -63.629136 237.470300
H 87.854945 -65.125976 237.945446
C 90.448344 -62.804945 233.544141
H 91.500581 -62.961575 233.739262
H 90.093023 -61.828587 233.984561
H 90.383382 -62.707405 232.469608
C 90.345753 -65.322724 231.886594
H 91.276991 -64.790724 231.945118
H 90.711585 -66.365387 231.786804
C 84.855637 -67.386493 236.023338
H 85.090697 -67.632048 237.031015
C 83.415401 -67.400924 235.806330
C 82.536542 -67.927211 236.781491
H 82.902411 -68.307609 237.687829
C 81.171406 -67.990101 236.600121
H 80.524022 -68.414645 237.370636
C 80.644182 -67.523937 235.439400
C 81.519206 -66.976731 234.472923
H 81.150266 -66.603756 233.564932
C 82.888256 -66.918713 234.652032
H 83.541258 -66.502443 233.880762
C 79.207908 -67.607497 235.217248
H 78.869502 -66.988474 234.433825
C 76.992559 -68.440205 235.661343
H 76.417994 -68.252679 236.624773
H 76.788590 -69.486138 235.419736
C 88.558525 -64.518086 230.603653
H 87.903602 -64.296281 231.508237
C 87.949297 -64.232695 229.344241
C 88.693617 -64.366132 228.100075
H 89.748349 -64.662890 228.038188
C 88.089737 -64.139847 226.916874
H 88.697178 -64.267940 225.976738
C 86.721550 -63.772427 226.937972
C 85.981936 -63.615907 228.182225
H 84.924140 -63.330675 228.242048
C 86.587919 -63.842462 229.369420
H 85.979244 -63.726585 230.309956
C 86.055344 -63.572390 225.690908
H 84.998261 -63.267025 225.836770
C 86.003551 -63.581414 223.283709
H 86.190622 -64.497417 222.650782
H 86.548307 -62.851156 222.702500
C 84.477262 -63.217739 223.353749
C 83.540892 -64.242399 223.333459
C 84.011568 -65.706374 223.445704
H 84.247004 -66.194914 222.454541
H 83.255829 -66.277008 223.986323
H 84.888560 -65.801273 224.026570
N 83.672732 -55.881648 234.732554
N 88.397984 -61.411725 236.388688
N 80.439544 -54.513818 229.778146
N 81.828306 -59.152116 224.100267
C 81.556492 -54.221678 232.945985
C 81.611331 -54.574744 234.290300
C 80.414382 -54.820298 235.059725
C 79.164048 -54.676232 234.501916
C 79.116085 -54.350381 233.150275
C 80.308354 -54.095937 232.378615
C 82.862880 -53.986988 232.097701
H 82.785811 -54.184009 231.026558
H 83.673380 -54.671492 232.334722
H 83.180732 -52.963217 232.265761
C 82.960328 -54.584210 234.949261
H 83.589874 -53.819802 234.517951
H 82.801814 -54.224959 236.002321
C 80.473623 -55.261981 236.503435
H 81.365214 -55.889300 236.619395
H 79.647439 -55.893550 236.803087
H 80.466631 -54.396994 237.211404
C 77.765352 -54.290225 232.510188
H 77.333098 -53.271555 232.580111
H 77.038502 -54.953666 232.963324
H 77.869990 -54.639253 231.457073
C 80.237770 -53.570380 230.949349
H 79.291291 -53.012004 230.882856
H 80.967177 -52.788000 230.831988
C 84.239972 -56.336596 235.730458
H 84.185923 -55.787527 236.700864
C 85.022428 -57.611219 235.689356
C 85.787427 -57.889392 236.767789
H 85.797676 -57.188123 237.625803
C 86.568171 -59.068677 236.753859
H 87.155928 -59.244173 237.600462
C 86.603113 -60.007068 235.662403
C 85.820918 -59.740075 234.592603
H 85.818767 -60.440911 233.733394
C 85.042676 -58.555651 234.603849
H 84.459248 -58.371612 233.756122
C 87.444198 -61.246844 235.617404
H 87.195414 -62.009126 234.871430
C 89.236613 -62.645406 236.339743
H 89.229376 -63.003331 237.353076
H 90.281746 -62.381396 236.150944
C 80.643696 -55.774173 229.880147
H 80.656461 -56.230501 230.844408
C 80.891649 -56.719968 228.705677
C 80.805974 -56.307168 227.393997
H 80.531141 -55.279379 227.213864
C 81.091234 -57.202915 226.295262
H 81.027064 -56.839643 225.299451
C 81.471547 -58.541541 226.471045
C 81.534771 -58.961250 227.781599
H 81.821413 -59.986609 227.960332
C 81.248031 -58.062518 228.884117
H 81.323397 -58.421049 229.880661
C 81.820731 -59.492966 225.317376
H 82.077019 -60.507498 225.580406
C 82.204256 -60.087388 222.952456
H 82.993177 -59.640832 222.328285
H 81.376996 -60.100426 222.297372
C 82.661506 -61.548197 223.195443
C 84.031537 -61.869545 223.311802
C 85.041337 -60.749721 223.400887
H 85.487214 -60.545865 222.407960
H 85.844585 -61.001971 224.037354
H 84.589687 -59.821322 223.870746
N -16.261715 -312.994975 270.301433
N -23.662526 -312.304998 269.668660
N -12.542918 -314.766909 274.758413
N -16.186588 -316.149524 280.960246
C -13.438760 -313.749702 271.703408
C -13.951618 -313.943559 270.432509
C -13.560116 -315.102843 269.621480
C -12.630005 -316.046273 270.060441
C -12.141576 -315.862434 271.342094
C -12.523091 -314.701795 272.154041
C -13.891172 -312.503489 272.601025
H -13.842363 -312.653930 273.667215
H -14.944251 -312.231110 272.507544
H -13.290719 -311.650155 272.339729
C -14.847803 -312.842385 269.885987
H -14.546017 -311.864069 270.264376
H -14.627361 -312.793881 268.801508
C -14.160702 -315.346918 268.263952
H -15.197845 -314.970405 268.288154
H -14.222443 -316.408699 267.984722
H -13.576370 -314.870196 267.469028
C -11.206935 -316.936018 271.864071
H -10.156447 -316.707817 271.645113
H -11.375029 -317.937540 271.445380
H -11.387807 -317.023692 272.943531
C -11.851504 -314.418966 273.486798
H -10.844248 -314.882265 273.418151
H -11.640921 -313.355132 273.562932
C -17.103779 -312.811893 269.418649
H -16.781661 -312.564043 268.400532
C -18.566835 -312.897334 269.664655
C -19.396551 -312.449162 268.696744
H -18.974580 -312.056611 267.775306
C -20.787052 -312.481565 268.904674
H -21.396939 -312.115524 268.138814
C -21.388774 -312.967649 270.085471
C -20.558915 -313.436893 271.045081
H -20.985076 -313.822276 271.968112
C -19.165450 -313.399389 270.839263
H -18.551111 -313.756749 271.605527
C -22.857781 -312.984052 270.335447
H -23.205123 -313.613385 271.136871
C -25.124860 -312.319640 269.921515
H -25.555691 -312.559400 268.970637
H -25.499486 -311.291251 270.151042
C -13.677202 -315.329526 274.820629
H -14.190595 -315.608383 273.930966
C -14.397096 -315.640328 276.099163
C -13.823614 -315.438592 277.328798
H -12.820597 -315.067650 277.365170
C -14.536969 -315.691308 278.530027
H -14.062506 -315.508628 279.457857
C -15.847627 -316.154261 278.541995
C -16.413230 -316.378640 277.312542
H -17.421061 -316.738277 277.278211
C -15.697228 -316.125641 276.107363
H -16.174574 -316.296217 275.178964
C -16.634318 -316.384505 279.807933
H -17.628359 -316.765241 279.687704
C -16.977094 -316.348210 282.220700
H -16.991603 -315.416103 282.836580
H -16.404958 -317.027845 282.803777
C -18.439859 -316.819266 282.186716
C -19.514663 -315.867257 282.209543
C -19.231496 -314.379776 282.064553
H -19.182692 -313.864686 283.045287
H -19.997089 -313.873272 281.529088
H -18.300820 -314.230404 281.463479
N -16.872234 -324.316129 270.918323
N -12.717359 -318.503733 269.076973
N -20.504272 -325.842249 275.968530
N -20.436389 -321.059077 281.556048
C -18.969942 -326.094005 272.776902
C -18.801397 -325.756511 271.423275
C -19.934590 -325.607473 270.672297
C -21.227890 -325.832726 271.258508
C -21.394349 -326.142520 272.618916
C -20.264747 -326.300648 273.372252
C -17.738738 -326.223312 273.604635
H -17.971320 -326.019145 274.676165
H -16.995771 -325.488119 273.340023
H -17.262382 -327.220497 273.446161
C -17.379291 -325.659445 270.735994
H -16.699991 -326.368955 271.167737
H -17.361504 -326.041497 269.689757
C -19.761824 -325.182791 269.217591
H -18.944787 -324.497306 269.073669
H -20.634765 -324.617600 268.923784
H -19.565895 -326.052346 268.522033
C -22.808981 -326.290416 273.288026
H -23.092585 -327.334697 273.242656
H -23.568840 -325.688440 272.837854
H -22.879148 -325.922253 274.335557
C -20.435768 -326.809590 274.814150
H -21.310832 -327.431257 274.908409
H -19.616648 -327.533797 274.929617
C -16.248718 -323.836415 269.899948
H -16.110889 -324.398673 268.937451
C -15.647540 -322.513094 269.905292
C -14.793380 -322.196009 268.805207
H -14.584264 -322.903523 267.956352
C -14.177664 -320.967910 268.784775
H -13.513904 -320.762547 267.922020
C -14.401959 -320.018475 269.862747
C -15.273949 -320.325816 270.954468
H -15.474919 -319.618198 271.804254
C -15.886749 -321.558797 270.977516
H -16.545120 -321.772319 271.841541
C -13.738167 -318.725582 269.871388
H -14.179654 -317.975946 270.611667
C -12.055584 -317.217011 269.089706
H -11.989513 -316.874864 268.068773
H -11.001202 -317.402569 269.262242
C -20.460128 -324.576160 275.842251
H -20.393394 -324.134075 274.868618
C -20.483393 -323.603073 276.999148
C -20.670750 -324.002596 278.321553
H -20.826558 -325.041502 278.523845
C -20.640825 -323.077581 279.402513
H -20.775459 -323.430432 280.407322
C -20.422749 -321.722162 279.197541
C -20.258774 -321.317402 277.876500
H -20.091010 -320.279970 277.675405
C -20.289286 -322.245396 276.791918
H -20.142788 -321.896541 275.786130
C -20.343295 -320.736608 280.331283
H -20.194054 -319.713276 280.046603
C -20.327296 -320.087672 282.683835
H -19.555823 -320.467594 283.300610
H -21.232220 -320.125139 283.356472
C -20.040807 -318.606208 282.408033
C -18.705438 -318.190745 282.259035
C -17.536334 -319.233164 282.167543
H -17.184042 -319.391091 283.156851
H -16.693748 -318.933599 281.509737
H -17.803484 -320.194401 281.720831
N -26.467491 -317.767872 271.381204
N -23.249626 -324.624292 270.250976
N -26.444784 -313.099491 275.820338
N -22.732829 -314.790614 281.431687
C -27.155282 -314.767183 272.884510
C -26.841910 -315.298701 271.562435
C -26.119805 -314.533670 270.627779
C -25.745551 -313.227792 270.999884
C -26.036478 -312.711623 272.329219
C -26.764947 -313.468319 273.265692
C -27.912488 -315.613617 273.911851
H -27.703854 -315.355837 274.944446
H -27.606271 -316.670022 273.772969
H -28.993254 -315.519345 273.827051
C -27.381068 -316.662442 271.109837
H -28.351570 -316.798788 271.648824
H -27.644277 -316.640965 270.066558
C -25.725290 -315.130312 269.205907
H -25.506078 -316.204618 269.199296
H -24.798607 -314.732542 268.772209
H -26.522557 -314.949488 268.539718
C -25.543627 -311.330411 272.764761
H -26.313447 -310.549691 272.668230
H -24.627071 -311.072243 272.193774
H -25.267889 -311.300024 273.800694
C -27.232713 -312.831043 274.674582
H -27.365107 -311.748777 274.622493
H -28.258990 -313.127561 274.920689
C -26.270905 -318.707097 270.469004
H -26.753762 -318.679745 269.528141
C -25.406195 -319.909470 270.579017
C -25.454364 -320.971838 269.622198
H -26.105639 -320.910924 268.805879
C -24.677431 -322.140627 269.708519
H -24.749875 -322.945796 268.956985
C -23.825517 -322.279482 270.752279
C -23.759874 -321.208638 271.697788
H -23.112321 -321.276239 272.516457
C -24.542624 -320.039289 271.614630
H -24.479898 -319.234180 272.368174
C -23.017201 -323.518531 270.875707
H -22.211026 -323.421506 271.545849
C -22.445993 -325.857684 270.378124
H -22.104583 -326.252821 269.371499
H -23.119897 -326.627193 270.722271
C -25.356033 -313.820351 275.707418
H -24.931600 -314.260988 274.748485
C -24.584816 -314.129805 276.862934
C -24.940925 -313.554842 278.150582
H -25.785011 -312.846674 278.322161
C -24.231063 -313.895969 279.238877
H -24.548144 -313.439877 280.218241
C -23.141176 -314.823270 279.076302
C -22.769468 -315.380902 277.786301
H -21.932479 -316.098175 277.617873
C -23.481478 -315.038200 276.694184
H -23.173380 -315.502450 275.715870
C -22.406006 -315.229848 280.225780
H -21.566193 -315.937089 279.970699
C -22.023589 -315.215759 282.579809
H -22.764870 -315.574277 283.320147
H -21.676853 -314.323885 283.102821
C -20.851201 -316.277961 282.358299
C -21.112085 -317.650853 282.430301
C -22.565564 -318.109791 282.525584
H -22.943014 -318.170857 283.570066
H -22.655965 -319.084017 282.008485
H -23.241279 -317.449569 282.031097
N -26.432112 -294.014269 276.827474
N -22.822201 -300.207732 278.782267
N -29.291835 -292.253606 271.763865
N -28.695116 -297.208825 266.289934
C -28.184448 -292.069777 274.939822
C -28.217823 -292.380016 276.302742
C -29.458680 -292.376168 277.069325
C -30.658193 -292.026013 276.488540
C -30.623183 -291.743751 275.119616
C -29.385150 -291.738284 274.350272
C -26.836214 -292.106706 274.095836
H -26.931926 -292.319402 273.029931
H -26.167063 -292.913485 274.372823
H -26.333686 -291.162127 274.224389
C -26.897143 -292.613599 276.980251
H -26.125498 -291.997821 276.523142
H -27.003702 -292.200709 278.018173
C -29.505809 -292.770308 278.535700
H -28.743637 -293.539950 278.689939
H -30.444801 -293.225302 278.852762
H -29.362632 -291.903530 279.208140
C -31.936294 -291.459740 274.458827
H -32.174234 -290.386578 274.480040
H -32.785598 -291.958856 274.932389
H -31.881206 -291.853048 273.419750
C -29.333804 -291.259914 272.894639
H -30.163752 -290.545715 272.792341
H -28.465059 -290.634655 272.752617
C -25.972561 -294.528281 277.853983
H -25.938920 -293.952143 278.802158
C -25.436744 -295.913720 277.876975
C -24.750028 -296.288926 278.978970
H -24.622606 -295.579813 279.808997
C -24.198596 -297.580291 279.025285
H -23.664100 -297.830746 279.888475
C -24.321779 -298.536190 277.972249
C -25.027841 -298.168296 276.879044
H -25.147055 -298.878393 276.048003
C -25.575811 -296.872505 276.829955
H -26.104348 -296.614471 275.965325
C -23.721610 -299.898372 277.990550
H -24.097780 -300.619694 277.272649
C -22.223031 -301.563736 278.796445
H -22.313371 -301.878043 279.827221
H -21.138071 -301.503102 278.608927
C -29.327095 -293.515045 271.922655
H -29.415223 -293.930614 272.908529
C -29.239902 -294.519633 270.789186
C -29.226563 -294.144538 269.456118
H -29.303457 -293.099254 269.228095
C -29.094391 -295.104706 268.396861
H -29.074182 -294.771536 267.382606
C -28.971185 -296.472105 268.635041
C -29.007973 -296.849808 269.967095
H -28.918892 -297.894960 270.193662
C -29.141192 -295.886446 271.029795
H -29.149435 -296.216952 272.044821
C -28.785361 -297.499824 267.524108
H -28.725508 -298.526124 267.834209
C -28.479830 -298.225573 265.184319
H -27.606990 -297.954337 264.549500
H -29.289193 -298.108801 264.518141
C -28.304160 -299.723768 265.496050
C -27.012352 -300.282668 265.643325
C -25.806881 -299.373091 265.697014
H -25.312533 -299.288102 264.698611
H -25.070464 -299.744415 266.355488
H -26.087285 -298.371252 266.122310
N -36.265708 -299.471627 276.622752
N -32.872755 -292.968688 277.547851
N -35.865401 -304.269498 272.296525
N -31.310964 -303.188717 266.597770
C -36.893905 -302.431896 275.200798
C -36.735788 -301.894148 276.508364
C -36.180284 -302.706026 277.457445
C -35.820139 -304.060766 277.114758
C -35.953981 -304.586129 275.799335
C -36.516009 -303.781735 274.848798
C -37.467652 -301.538093 274.157024
H -37.131034 -301.852310 273.127534
H -37.129197 -300.515923 274.266125
H -38.562438 -301.507589 274.254548
C -37.268757 -300.460661 276.931630
H -38.156998 -300.233675 276.397388
H -37.675067 -300.418015 277.979626
C -35.951542 -302.109293 278.862536
H -35.681171 -301.063929 278.839398
H -35.105450 -302.595078 279.298463
H -36.847099 -302.177823 279.542070
C -35.470496 -306.031230 275.394134
H -36.290195 -306.718872 275.518280
H -34.646408 -306.372343 275.964172
H -35.055095 -306.126714 274.354724
C -36.821470 -304.410337 273.458358
H -37.013801 -305.471422 273.539767
H -37.797469 -304.007808 273.213864
C -36.148193 -298.528306 277.510367
H -36.760053 -298.470144 278.457991
C -35.211267 -297.431870 277.361058
C -35.337959 -296.337082 278.292410
H -36.102541 -296.297459 279.117832
C -34.493498 -295.263415 278.168622
H -34.629060 -294.428646 278.901299
C -33.493893 -295.255320 277.111576
C -33.351659 -296.360368 276.191527
H -32.590266 -296.392849 275.363696
C -34.201532 -297.433977 276.312311
H -34.075397 -298.267629 275.577606
C -32.609598 -294.116543 276.948422
H -31.718272 -294.325941 276.272114
C -31.992925 -291.835066 277.381154
H -31.770403 -291.446778 278.376119
H -32.580667 -291.004571 277.022972
C -34.758951 -303.670363 272.380811
H -34.444785 -303.247633 273.325952
C -33.816117 -303.487195 271.208111
C -34.023690 -304.062393 269.936665
H -34.877239 -304.678479 269.791015
C -33.149760 -303.838472 268.831147
H -33.354682 -304.289538 267.864954
C -32.038979 -303.032130 268.959820
C -31.817084 -302.475810 270.234015
H -30.969679 -301.849902 270.376343
C -32.693635 -302.700864 271.343323
H -32.497193 -302.240736 272.308442
C -31.128308 -302.747888 267.791190
H -30.290526 -302.129395 268.020431
C -30.425392 -302.882968 265.430060
H -31.046617 -302.467387 264.686268
H -30.051579 -303.827295 264.925924
C -29.233860 -301.949372 265.613480
C -29.417162 -300.555346 265.508430
C -30.832131 -299.938300 265.414753
H -31.062940 -299.869639 264.370470
H -30.945391 -298.941083 265.908536
H -31.606445 -300.503614 265.933117
N -26.462222 -305.335288 277.731124
N -33.968452 -305.169463 278.452501
N -22.055115 -304.136229 273.186399
N -24.776262 -302.555728 266.973140
C -23.416412 -304.947337 276.280875
C -24.092425 -304.654688 277.553658
C -23.755660 -303.517542 278.332547
C -22.721281 -302.697074 277.859906
C -22.067768 -302.977526 276.576229
C -22.394381 -304.117140 275.796467
C -23.806459 -306.167039 275.418268
H -23.604601 -306.057998 274.346026
H -24.883474 -306.316923 275.528736
H -23.284670 -307.075616 275.696335
C -25.115473 -305.632236 278.137858
H -24.810552 -306.652864 277.781231
H -25.046025 -305.669580 279.223276
C -24.528567 -303.162137 279.691631
H -25.578698 -303.421078 279.686735
H -24.576136 -302.088714 279.944542
H -24.077438 -303.676245 280.494525
C -21.011099 -302.030787 276.016948
H -20.003726 -302.368797 276.232160
H -21.186841 -301.000828 276.411998
H -21.039728 -301.958946 274.935198
C -21.555903 -304.518296 274.462527
H -20.537413 -304.167957 274.509871
H -21.387427 -305.603741 274.411703
C -27.432239 -305.393683 278.627964
H -27.262030 -305.642908 279.651177
C -28.854513 -305.152311 278.393224
C -29.836890 -305.473161 279.382137
H -29.560920 -305.880831 280.311095
C -31.194540 -305.291553 279.186021
H -31.925831 -305.562018 279.968273
C -31.609734 -304.779051 277.996364
C -30.627554 -304.436980 277.015313
H -30.907848 -304.035891 276.084868
C -29.266850 -304.624110 277.209321
H -28.531525 -304.362701 276.426835
C -33.040971 -304.605949 277.759478
H -33.247223 -303.966768 276.943710
C -35.392512 -304.998810 278.212613
H -35.940750 -304.680245 279.162795
H -35.785514 -305.988296 278.012734
C -23.151019 -303.450597 273.120155
H -23.771263 -303.085893 274.009007
C -23.679501 -303.102586 271.838428
C -22.949072 -303.408710 270.606517
H -21.961389 -303.892111 270.570313
C -23.484457 -303.116720 269.403656
H -22.893201 -303.382816 268.474581
C -24.768049 -302.508668 269.392061
C -25.489502 -302.180858 270.623026
H -26.482245 -301.708216 270.657622
C -24.952042 -302.473406 271.830038
H -25.546855 -302.218971 272.759915
C -25.368911 -302.232909 268.125445
H -26.358616 -301.737855 268.245496
C -25.383182 -302.310724 265.713069
H -25.359511 -303.257491 265.120321
H -24.699217 -301.717620 265.106158
C -26.824333 -301.675674 265.748703
C -27.940535 -302.503606 265.760584
C -27.750718 -304.011710 265.941671
H -27.593344 -304.562735 264.972380
H -28.612835 -304.412199 266.498341
H -26.911446 -304.245079 266.539001
N -49.274678 -103.205935 253.520367
N -45.366249 -97.067305 252.341758
N -52.721167 -105.429646 258.371496
N -52.668355 -101.313588 264.454790
C -51.262723 -105.259994 255.170947
C -51.141385 -104.756902 253.875746
C -52.299250 -104.548762 253.173548
C -53.569195 -104.878119 253.745658
C -53.689214 -105.354330 255.050765
C -52.534599 -105.571897 255.754449
C -50.005484 -105.455087 255.949563
H -50.216737 -105.384858 257.033874
H -49.294676 -104.669041 255.765534
H -49.499669 -106.419969 255.664282
C -49.740825 -104.540245 253.186302
H -49.026274 -105.282539 253.513850
H -49.737723 -104.796757 252.109088
C -52.179190 -103.946436 251.789282
H -51.389277 -103.222430 251.716720
H -53.078837 -103.369848 251.583387
H -51.972071 -104.727266 250.995238
C -55.080966 -105.619495 255.716098
H -55.330199 -106.665223 255.549438
H -55.872914 -104.984540 255.358719
H -55.135987 -105.378319 256.793802
C -52.650287 -106.256950 257.115720
H -53.501640 -106.912752 257.148101
H -51.803719 -106.972618 257.127559
C -48.694409 -102.588596 252.564893
H -48.562857 -103.032069 251.546319
C -48.138095 -101.250731 252.720689
C -47.323684 -100.780132 251.661028
H -47.112941 -101.380501 250.735433
C -46.750314 -99.533990 251.779526
H -46.116337 -99.208347 250.943330
C -46.978451 -98.719520 252.960340
C -47.811173 -99.179978 254.013235
H -48.013796 -98.579460 254.939621
C -48.381438 -100.431207 253.896678
H -49.009700 -100.765101 254.732935
C -46.358497 -97.410886 253.114624
H -46.805791 -96.761697 253.942239
C -44.747829 -95.765319 252.499246
H -44.720269 -95.300012 251.534045
H -43.682770 -95.943272 252.628681
C -52.723278 -104.148176 258.399986
H -52.697222 -103.588517 257.493608
C -52.749029 -103.314203 259.658067
C -52.887930 -103.876006 260.915312
H -53.003132 -104.942504 260.991179
C -52.860969 -103.079634 262.091961
H -52.957168 -103.555508 263.041152
C -52.694275 -101.694825 262.050923
C -52.578938 -101.128595 260.796057
H -52.451695 -100.063458 260.721083
C -52.606606 -101.927576 259.615600
H -52.498371 -101.455254 258.664751
C -52.618467 -100.842948 263.285966
H -52.511479 -99.782400 263.127268
C -52.562590 -100.474368 265.681745
H -51.762105 -100.907005 266.229981
H -53.448370 -100.616109 266.355165
C -52.333589 -98.953391 265.585067
C -51.016631 -98.484774 265.466109
C -49.814684 -99.484427 265.229582
H -49.431209 -99.750797 266.178977
H -48.999657 -99.084135 264.603853
H -50.060814 -100.398829 264.677306
N -59.078000 -96.972916 254.935039
N -55.658077 -103.604394 252.934428
N -59.096751 -92.835917 259.874019
N -55.179966 -95.095260 265.132451
C -59.827936 -94.171696 256.791863
C -59.531451 -94.536954 255.419751
C -58.859972 -93.641923 254.579684
C -58.520465 -92.371191 255.098512
C -58.793663 -92.021411 256.475521
C -59.471744 -92.908646 257.318387
C -60.529185 -95.160073 257.714023
H -60.302175 -95.019991 258.758769
H -60.190802 -96.191157 257.443627
H -61.615178 -95.084688 257.660356
C -60.036092 -95.860260 254.817540
H -60.987623 -96.086603 255.348432
H -60.327486 -95.721438 253.797016
C -58.482688 -94.058170 253.099977
H -58.227421 -95.125190 252.959301
H -57.581051 -93.584357 252.705278
H -59.303482 -93.819212 252.479239
C -58.336436 -90.679842 257.063750
H -59.135092 -89.908684 257.076479
H -57.443776 -90.329425 256.516945
H -58.034332 -90.765605 258.083111
C -59.923845 -92.452153 258.791580
H -60.094309 -91.367860 258.873843
H -60.933353 -92.805256 259.015474
C -58.873701 -97.797605 253.919142
H -59.382257 -97.671037 253.003956
C -57.965491 -98.989255 253.866775
C -58.002794 -99.938107 252.796245
H -58.677602 -99.797388 252.010577
C -57.184079 -101.095723 252.726012
H -57.249046 -101.812777 251.889228
C -56.300137 -101.336243 253.722725
C -56.245890 -100.376895 254.782954
H -55.574631 -100.524796 255.570091
C -57.070359 -99.219303 254.856367
H -57.015071 -98.502853 255.695388
C -55.446694 -102.567577 253.680082
H -54.626340 -102.528949 254.338212
C -54.809433 -104.830715 252.896213
H -54.481212 -105.096432 251.850804
H -55.447996 -105.658624 253.153249
C -57.986741 -93.513790 259.656712
H -57.572682 -93.828508 258.651432
C -57.174630 -93.940120 260.744264
C -57.516181 -93.528337 262.088372
H -58.379500 -92.863467 262.357747
C -56.766142 -93.980024 263.106810
H -57.072774 -93.649231 264.132265
C -55.649444 -94.858380 262.815513
C -55.293011 -95.252181 261.470829
H -54.436334 -95.926782 261.203561
C -56.045241 -94.798613 260.448937
H -55.747332 -95.137869 259.423585
C -54.870344 -95.382089 263.885744
H -54.013589 -96.036296 263.534404
C -54.426167 -95.638147 266.199724
H -55.135824 -96.104176 266.898091
H -54.095930 -94.799942 266.817265
C -53.224112 -96.642335 265.832590
C -53.436579 -98.029917 265.741268
C -54.871666 -98.538558 265.804275
H -55.219306 -98.734123 266.832187
H -54.942764 -99.452800 265.178108
H -55.582732 -97.837696 265.409206
N -49.064595 -91.802426 254.277147
N -56.504162 -91.235018 253.863587
N -45.169032 -94.005162 258.388618
N -48.601814 -96.222503 264.391763
C -46.179648 -92.648515 255.518325
C -46.719350 -92.704422 254.251707
C -46.309915 -93.755836 253.305312
C -45.336494 -94.726247 253.607182
C -44.820683 -94.682125 254.883713
C -45.220017 -93.629229 255.830892
C -46.650694 -91.522159 256.561408
H -46.568619 -91.798249 257.592492
H -47.715222 -91.266810 256.520452
H -46.086087 -90.622192 256.397403
C -47.667126 -91.562872 253.862357
H -47.388605 -90.622181 254.348715
H -47.476920 -91.379149 252.796292
C -46.937876 -93.853974 251.948757
H -47.986905 -93.508476 252.036069
H -46.970800 -94.883444 251.545833
H -46.390803 -93.267222 251.213792
C -43.836095 -95.792321 255.251574
H -42.799208 -95.510220 255.045791
H -43.981106 -96.747775 254.720515
H -43.985442 -96.013317 256.307271
C -44.523037 -93.487514 257.166542
H -43.502127 -93.915411 257.025514
H -44.346498 -92.427870 257.367105
C -49.936021 -91.536793 253.444192
H -49.649169 -91.159273 252.465849
C -51.389392 -91.690505 253.700968
C -52.259752 -91.149539 252.816040
H -51.875457 -90.636357 251.948989
C -53.643387 -91.243747 253.040716
H -54.285796 -90.803086 252.341183
C -54.197280 -91.886216 254.155122
C -53.326510 -92.447194 255.029236
H -53.715219 -92.953669 255.898892
C -51.939981 -92.348040 254.807307
H -51.293447 -92.780056 255.508214
C -55.659020 -91.971488 254.424314
H -55.963826 -92.705195 255.143317
C -57.959018 -91.318876 254.135783
H -58.406799 -91.456625 253.177520
H -58.362486 -90.328497 254.493125
C -46.282392 -94.605087 258.401020
H -46.809647 -94.791337 257.499504
C -46.957899 -95.087144 259.634806
C -46.359007 -95.016657 260.860821
H -45.367879 -94.623405 260.924509
C -47.032001 -95.431272 262.025404
H -46.539451 -95.346431 262.953426
C -48.326316 -95.930482 262.003300
C -48.916591 -96.023453 260.774682
H -49.912832 -96.405790 260.714356
C -48.241052 -95.607873 259.606004
H -48.736931 -95.680691 258.679040
C -49.071743 -96.332378 263.235802
H -50.055755 -96.725293 263.087965
C -49.352204 -96.592342 265.622549
H -49.382412 -95.734701 266.342637
H -48.741770 -97.325711 266.104608
C -50.799415 -97.098558 265.556759
C -51.905711 -96.178515 265.713058
C -51.676886 -94.667201 265.745826
H -51.619789 -94.267766 266.773378
H -52.473684 -94.117719 265.292847
H -50.767331 -94.421527 265.155848
N -27.624956 -192.574844 253.316745
N -23.085214 -198.515703 254.181397
N -31.219593 -190.643657 248.823521
N -30.618793 -194.950563 242.835631
C -29.801296 -190.653160 251.853517
C -29.649456 -191.105355 253.150549
C -30.796728 -191.327262 254.005000
C -32.090636 -191.061680 253.581234
C -32.238111 -190.636549 252.274864
C -31.095066 -190.405416 251.419066
C -28.551970 -190.443547 250.910413
H -28.736207 -190.557997 249.852084
H -27.761078 -191.196062 251.028001
H -28.154657 -189.455898 251.105963
C -28.239162 -191.250277 253.672406
H -27.598574 -190.498422 253.233900
H -28.282674 -190.957563 254.744430
C -30.637161 -191.875243 255.394242
H -29.771859 -192.567171 255.388477
H -31.478220 -192.472504 255.729326
H -30.527741 -191.063342 256.142222
C -33.645214 -190.442196 251.774707
H -34.008875 -189.403490 251.943557
H -34.375131 -191.088734 252.249779
H -33.655208 -190.721400 250.708257
C -31.259509 -189.774116 250.050001
H -32.179638 -189.150781 250.105636
H -30.489798 -189.033445 249.912140
C -26.996283 -193.137122 254.219091
H -26.930360 -192.655945 255.211026
C -26.294783 -194.456049 254.030917
C -25.449676 -194.860747 255.004270
H -25.319716 -194.223884 255.888708
C -24.741592 -196.086477 254.848769
H -24.088267 -196.360600 255.616662
C -24.861519 -196.945931 253.716731
C -25.723961 -196.551713 252.752733
H -25.845777 -197.188478 251.866491
C -26.429451 -195.320880 252.905759
H -27.077946 -195.038350 252.136858
C -24.099577 -198.233561 253.521290
H -24.462440 -198.923599 252.766012
C -22.325457 -199.796875 253.982751
H -22.265467 -200.225984 254.959718
H -21.277918 -199.588377 253.714795
C -31.084376 -191.920784 248.831210
H -31.014764 -192.445928 249.752061
C -30.998613 -192.795530 247.596962
C -31.174948 -192.284150 246.338520
H -31.402572 -191.228631 246.246952
C -31.041981 -193.116873 245.178236
H -31.171972 -192.678994 244.225604
C -30.728299 -194.488835 245.237392
C -30.574995 -195.005497 246.496522
H -30.335469 -196.059288 246.585651
C -30.709014 -194.170068 247.660639
H -30.567406 -194.603949 248.613327
C -30.539557 -195.377205 244.014031
H -30.322254 -196.424216 244.189476
C -30.401611 -195.825044 241.616273
H -29.638157 -195.386273 240.954532
H -31.289815 -195.736885 241.048182
C -30.012126 -197.328588 241.727223
C -28.648286 -197.746905 241.694855
C -27.558226 -196.702941 241.753483
H -27.186545 -196.457584 240.746524
H -26.712266 -197.052583 242.289888
H -27.911648 -195.781594 242.312107
N -36.729911 -199.159609 253.300284
N -34.056378 -192.372181 254.691345
N -36.218806 -203.450276 248.468796
N -32.452445 -201.250422 242.645240
C -37.147047 -202.038297 251.611784
C -36.914279 -201.617266 252.939609
C -36.162759 -202.456986 253.722676
C -35.678585 -203.728872 253.195899
C -35.889649 -204.133878 251.859818
C -36.646884 -203.302239 251.074990
C -37.936815 -201.109457 250.747544
H -37.676380 -201.277386 249.676006
H -37.713607 -200.062022 250.947263
H -39.014871 -201.219138 250.939301
C -37.570560 -200.295693 253.569138
H -38.536039 -200.120577 253.149742
H -37.865119 -200.408493 254.632284
C -35.856620 -201.978753 255.146796
H -35.717984 -200.902801 255.225895
H -34.912143 -202.406673 255.442885
H -36.662339 -202.222841 255.878305
C -35.279046 -205.474746 251.250747
H -35.994519 -206.269912 251.359551
H -34.359429 -205.774841 251.696940
H -34.968140 -205.414382 250.188915
C -37.023601 -203.822836 249.667888
H -37.076699 -204.911125 249.637209
H -38.066026 -203.512845 249.559868
C -36.631952 -198.296472 254.269732
H -37.142932 -198.407995 255.254130
C -35.852612 -197.077538 254.175146
C -36.010298 -196.096987 255.226086
H -36.683578 -196.232655 256.101872
C -35.317069 -194.914332 255.161556
H -35.473477 -194.173599 255.988199
C -34.441707 -194.679544 254.045292
C -34.266153 -195.669623 253.002849
H -33.597159 -195.526973 252.125834
C -34.965077 -196.852557 253.064912
H -34.818365 -197.593091 252.237221
C -33.721154 -193.423269 253.946696
H -32.885569 -193.456903 253.185561
C -33.340008 -191.121211 254.589052
H -33.059070 -190.809511 255.588270
H -34.061877 -190.327102 254.388081
C -35.185914 -202.730486 248.528697
H -34.823722 -202.368495 249.475583
C -34.400543 -202.316219 247.325161
C -34.673874 -202.784127 246.032346
H -35.460726 -203.484482 245.889037
C -33.954468 -202.344307 244.905131
H -34.207241 -202.719396 243.925037
C -32.937618 -201.422101 245.032721
C -32.647507 -200.971580 246.324755
H -31.868293 -200.261831 246.466511
C -33.368964 -201.413227 247.455759
H -33.125809 -201.030008 248.436603
C -32.195939 -200.911376 243.847939
H -31.415970 -200.219030 244.074516
C -31.738147 -200.721346 241.466050
H -32.484542 -200.305212 240.841818
H -31.307654 -201.566246 240.829355
C -30.650794 -199.668355 241.655435
C -31.012872 -198.290600 241.734582
C -32.500021 -197.834463 241.836679
H -32.849924 -197.686872 240.844474
H -32.679850 -196.904848 242.447466
H -33.142756 -198.542614 242.341257
N -26.184023 -203.949385 252.852164
N -33.564591 -204.749934 254.213241
N -22.453295 -201.767026 248.182368
N -26.012993 -199.881483 242.533025
C -23.369508 -203.052828 251.223569
C -23.937364 -202.971563 252.558954
C -23.657395 -201.878166 253.426718
C -22.782951 -200.889576 252.975159
C -22.240049 -200.960250 251.632496
C -22.509753 -202.054811 250.762724
C -23.701312 -204.226258 250.268712
H -23.630376 -203.984162 249.217312
H -24.738479 -204.514862 250.450098
H -23.043988 -205.097814 250.387719
C -24.769471 -204.126690 253.099785
H -24.382053 -205.070853 252.603912
H -24.578826 -204.266459 254.149589
C -24.319555 -201.754706 254.862096
H -25.329321 -202.136987 254.915519
H -24.469558 -200.716771 255.241133
H -23.723381 -202.295250 255.546735
C -21.368194 -199.834366 251.109478
H -20.305669 -200.073361 251.193929
H -21.624580 -198.869477 251.633035
H -21.522178 -199.655753 250.063907
C -21.774347 -202.218624 249.340887
H -20.802436 -201.753382 249.342504
H -21.481233 -203.274799 249.147544
C -27.041276 -204.214412 253.803445
H -26.731803 -204.546943 254.758683
C -28.505342 -204.119011 253.723594
C -29.333061 -204.656381 254.734560
H -28.909750 -205.124572 255.569876
C -30.721665 -204.616783 254.679827
H -31.329010 -205.053015 255.473653
C -31.323830 -204.034082 253.614190
C -30.498031 -203.476396 252.613448
H -30.924990 -203.015123 251.776262
C -29.105958 -203.520916 252.665205
H -28.493543 -203.093202 251.869729
C -32.788730 -204.007542 253.524863
H -33.158801 -203.311975 252.821789
C -35.022408 -204.724675 254.120082
H -35.501649 -204.569468 255.132628
H -35.313444 -205.736763 253.840222
C -23.629616 -201.207441 248.292372
H -24.192436 -201.008565 249.256625
C -24.334044 -200.792679 247.126808
C -23.706212 -200.885075 245.825121
H -22.672733 -201.245588 245.648345
C -24.402162 -200.534998 244.730491
H -23.884374 -200.634973 243.741168
C -25.749161 -200.080588 244.900543
C -26.370830 -199.965424 246.203130
H -27.408192 -199.616067 246.377482
C -25.672307 -200.316235 247.301571
H -26.192118 -200.228381 248.290589
C -26.514917 -199.747953 243.747262
H -27.542752 -199.384631 244.007495
C -26.780317 -199.580877 241.382984
H -26.706083 -200.460774 240.689151
H -26.240054 -198.846738 240.802898
C -28.281621 -199.123117 241.615750
C -29.286035 -200.081827 241.623327
C -28.895446 -201.580222 241.604293
H -28.777408 -202.011522 240.578524
H -29.641042 -202.138511 242.173385
H -27.970901 -201.773958 242.088701
N -18.158187 -255.375726 244.111734
N -14.587040 -249.111788 242.578219
N -21.574365 -257.448558 249.062032
N -21.893712 -252.906313 254.873159
C -20.058880 -257.422558 245.870697
C -19.936116 -257.009881 244.539731
C -21.082771 -256.927982 243.798736
C -22.340575 -257.293914 244.370348
C -22.463760 -257.679057 245.709392
C -21.319845 -257.770424 246.452471
C -18.815917 -257.479568 246.689320
H -19.055208 -257.343482 247.767123
H -18.148699 -256.666571 246.463879
H -18.252361 -258.427679 246.480624
C -18.539392 -256.756326 243.860933
H -17.794995 -257.424888 244.255032
H -18.496849 -257.090283 242.799181
C -20.964745 -256.423277 242.371544
H -20.217996 -255.658748 242.263708
H -21.886784 -255.922249 242.107332
H -20.696634 -257.244736 241.634213
C -23.848453 -257.982049 246.367582
H -24.033982 -259.049701 246.268669
H -24.663122 -257.427296 245.949564
H -23.941780 -257.666594 247.429881
C -21.428366 -258.358784 247.862475
H -22.239085 -259.062357 247.924075
H -20.546812 -259.015701 247.940852
C -17.593360 -254.795405 243.122280
H -17.414005 -255.302773 242.134868
C -17.118530 -253.418651 243.195912
C -16.310238 -252.977015 242.116850
H -16.045537 -253.628507 241.235133
C -15.812454 -251.693105 242.159833
H -15.180703 -251.390601 241.311348
C -16.112366 -250.811118 243.282074
C -16.939276 -251.244330 244.353289
H -17.195929 -250.592118 245.235947
C -17.433735 -252.532958 244.312667
H -18.059343 -252.843298 245.161900
C -15.572584 -249.459499 243.357475
H -16.072959 -248.781675 244.132952
C -14.048486 -247.766640 242.657265
H -14.024564 -247.373226 241.657872
H -12.982447 -247.866495 242.820244
C -21.648725 -256.172637 249.001083
H -21.632941 -255.681198 248.054033
C -21.750273 -255.252749 250.203366
C -21.886337 -255.727697 251.500043
H -21.943080 -256.789678 251.648291
C -21.931466 -254.847829 252.624360
H -22.022682 -255.257277 253.607102
C -21.842115 -253.463578 252.489806
C -21.729787 -252.985549 251.194745
H -21.661015 -251.924091 251.047722
C -21.685126 -253.868334 250.066779
H -21.581704 -253.461777 249.082858
C -21.843134 -252.521143 253.669734
H -21.792294 -251.471684 253.438716
C -21.864045 -251.975155 256.046449
H -21.056642 -252.314212 256.641811
H -22.752673 -252.122764 256.714018
C -21.719044 -250.455670 255.847837
C -20.432841 -249.915019 255.721628
C -19.176230 -250.849966 255.577834
H -18.802158 -251.020702 256.555530
H -18.373520 -250.446305 254.938633
H -19.357017 -251.815197 255.083299
N -28.288061 -249.697004 244.902930
N -24.470045 -256.219730 243.427477
N -28.653050 -245.222555 249.564220
N -24.754541 -246.833913 255.069182
C -29.233632 -246.823332 246.553854
C -28.886387 -247.268459 245.209844
C -28.249066 -246.397809 244.318462
C -27.994551 -245.074872 244.756419
C -28.317888 -244.643295 246.106873
C -28.962275 -245.506408 247.000388
C -29.897257 -247.782638 247.533455
H -29.703710 -247.552219 248.575290
H -29.496847 -248.806087 247.341028
H -30.980151 -247.780509 247.453174
C -29.300232 -248.660262 244.688752
H -30.246193 -248.906618 245.218082
H -29.573952 -248.615713 243.650466
C -27.816115 -246.896408 242.871745
H -27.499375 -247.951323 242.810224
H -26.936773 -246.397189 242.460673
H -28.631201 -246.756510 242.216836
C -27.951886 -243.237371 246.611749
H -28.789469 -242.520446 246.555059
H -27.071030 -242.872570 246.056656
H -27.670454 -243.228578 247.645375
C -29.471722 -244.973023 248.436304
H -29.703735 -243.899849 248.439728
H -30.461093 -245.371629 248.665637
C -28.015129 -250.578545 243.946237
H -28.506572 -250.552212 243.010144
C -27.044186 -251.709463 243.994693
C -27.003297 -252.733775 242.987186
H -27.663876 -252.694402 242.176674
C -26.122833 -253.837848 243.013609
H -26.127857 -254.616301 242.223668
C -25.253635 -253.947669 244.046711
C -25.278020 -252.912603 245.043492
H -24.620603 -252.959235 245.855908
C -26.164277 -251.808687 245.020145
H -26.168897 -251.031284 245.812181
C -24.335162 -255.120797 244.106614
H -23.536894 -254.982015 244.779614
C -23.556729 -257.387854 243.491375
H -23.191108 -257.708007 242.468499
H -24.151469 -258.232524 243.794326
C -27.506290 -245.842027 249.415429
H -27.053509 -246.202502 248.437874
C -26.700258 -246.134451 250.551149
C -27.094263 -245.647987 251.862962
H -27.996196 -245.021971 252.069671
C -26.346928 -245.974634 252.929963
H -26.694250 -245.589882 253.928718
C -25.180591 -246.798426 252.721137
C -24.772778 -247.266112 251.407783
H -23.876956 -247.902067 251.203735
C -25.522317 -246.937987 250.337145
H -25.183198 -247.331697 249.338914
C -24.401541 -247.191024 253.845650
H -23.504820 -247.812877 253.555911
C -23.999511 -247.247399 256.191574
H -24.695462 -247.704394 256.910230
H -23.732353 -246.347790 256.758489
C -22.739493 -248.196444 255.917187
C -22.871120 -249.596080 255.918371
C -24.271252 -250.188124 255.988983
H -24.630003 -250.329068 257.026146
H -24.276269 -251.147524 255.423796
H -25.008294 -249.565490 255.530167
N -18.604051 -243.970105 244.078264
N -26.024170 -243.908217 243.478711
N -14.703056 -245.610802 248.429228
N -18.132831 -247.591791 254.534046
C -15.716879 -244.537083 245.437789
C -16.220902 -244.719951 244.161577
C -15.732932 -245.808773 243.294386
C -14.717764 -246.689585 243.683733
C -14.237073 -246.519220 244.970237
C -14.715099 -245.428227 245.838308
C -16.272557 -243.370562 246.395457
H -16.199566 -243.564073 247.449820
H -17.344458 -243.187230 246.315771
H -15.757557 -242.452111 246.179277
C -17.218087 -243.673803 243.673100
H -17.005022 -242.685226 244.100361
H -17.014341 -243.557420 242.595445
C -16.320264 -246.045830 241.929250
H -17.384781 -245.762469 241.972140
H -16.286089 -247.100960 241.596616
H -15.791881 -245.481821 241.162305
C -13.204531 -247.533443 245.435705
H -12.184389 -247.202355 245.230016
H -13.282963 -248.531513 244.967279
H -13.365323 -247.685050 246.506369
C -14.061080 -245.145007 247.180797
H -13.018669 -245.516014 247.089268
H -13.949407 -244.065640 247.311299
C -19.466028 -243.822492 243.207792
H -19.179048 -243.500873 242.206423
C -20.908693 -244.048608 243.447488
C -21.783780 -243.631027 242.505722
H -21.410076 -243.160185 241.608338
C -23.159673 -243.795925 242.710452
H -23.806801 -243.449983 241.965971
C -23.700575 -244.387878 243.861479
C -22.823710 -244.826124 244.793812
H -23.202238 -245.290387 245.693252
C -21.445279 -244.655924 244.591545
H -20.794564 -244.992909 245.336881
C -25.155676 -244.545575 244.108678
H -25.434559 -245.241488 244.874619
C -27.472574 -244.063850 243.728958
H -27.887808 -244.299595 242.769329
H -27.937459 -243.078606 244.010103
C -15.776975 -246.276909 248.461779
H -16.269855 -246.561742 247.560863
C -16.450560 -246.708333 249.718887
C -15.887545 -246.510199 250.954541
H -14.925403 -246.051716 251.010296
C -16.560784 -246.879502 252.137626
H -16.097369 -246.695737 253.071512
C -17.819472 -247.459495 252.125023
C -18.372601 -247.679625 250.888498
H -19.340516 -248.127335 250.835251
C -17.696790 -247.309504 249.701291
H -18.164212 -247.481449 248.767560
C -18.567035 -247.815756 253.373880
H -19.520157 -248.279637 253.233895
C -18.887079 -247.916624 255.778849
H -18.981833 -247.013017 256.440147
H -18.250322 -248.571565 256.325160
C -20.296400 -248.516489 255.719958
C -21.451573 -247.660512 255.790766
C -21.309228 -246.141134 255.722573
H -21.298734 -245.664922 256.725746
H -22.121715 -245.678685 255.214604
H -20.404711 -245.882563 255.131848
N 53.376861 -108.429288 283.580817
N 57.771322 -114.238183 285.201846
N 50.634255 -106.587118 278.479291
N 52.374660 -110.850980 272.583733
C 51.476994 -106.566745 281.751113
C 51.406685 -107.020684 283.067285
C 50.148310 -107.282438 283.713473
C 48.961135 -107.054857 283.063444
C 49.037969 -106.627827 281.738525
C 50.292260 -106.356963 281.090316
C 52.850298 -106.313707 281.034586
H 52.860662 -106.429023 279.946111
H 53.614954 -107.042837 281.286284
H 53.177780 -105.313784 281.307835
C 52.686631 -107.124344 283.836702
H 53.367463 -106.349884 283.519309
H 52.448614 -106.837754 284.899794
C 50.071547 -107.832436 285.122170
H 50.928681 -108.498036 285.264609
H 49.210722 -108.457917 285.302104
H 50.026590 -107.019945 285.893532
C 47.756118 -106.474696 280.991694
H 47.348717 -105.447195 281.103613
H 46.979655 -107.146696 281.330502
H 47.940914 -106.749453 279.924763
C 50.358749 -105.723821 279.701522
H 49.441272 -105.128810 279.598514
H 51.112184 -104.957950 279.706628
C 53.841362 -108.976735 284.587396
H 53.719133 -108.497744 285.591580
C 54.586660 -110.274105 284.513992
C 55.244895 -110.657444 285.631020
H 55.200016 -110.020141 286.540659
C 55.988602 -111.861486 285.592086
H 56.493821 -112.119137 286.471304
C 56.092140 -112.720099 284.435685
C 55.415688 -112.347831 283.324821
H 55.468784 -112.984774 282.414831
C 54.674812 -111.138589 283.361788
H 54.174256 -110.872370 282.482489
C 56.896617 -113.984233 284.366018
H 56.694034 -114.682598 283.543342
C 58.574089 -115.495906 285.128647
H 58.470479 -115.928094 286.109677
H 59.632720 -115.253419 285.049217
C 50.794600 -107.861170 278.500888
H 50.712503 -108.388913 279.426937
C 51.116084 -108.728215 277.279014
C 51.154414 -108.215983 275.997422
H 50.924473 -107.166208 275.874064
C 51.507669 -109.039850 274.857982
H 51.538863 -108.601174 273.888847
C 51.834377 -110.403512 274.961818
C 51.773705 -110.921750 276.239965
H 52.015584 -111.969413 276.363018
C 51.418690 -110.095226 277.383059
H 51.398663 -110.529539 278.354344
C 52.254189 -111.281044 273.768973
H 52.459141 -112.323017 273.974166
C 52.821029 -111.713746 271.400037
H 53.667870 -111.247772 270.879487
H 52.057161 -111.650454 270.676793
C 53.215309 -113.206989 271.567918
C 54.554322 -113.583126 271.774522
C 55.576739 -112.504667 272.034746
H 56.108866 -112.242832 271.099020
H 56.311443 -112.830830 272.716844
H 55.113427 -111.596133 272.536054
N 44.702562 -115.302569 281.895769
N 46.889576 -108.432771 283.810535
N 46.151880 -119.558382 277.137024
N 50.779467 -117.212315 272.018678
C 44.663947 -118.188770 280.116028
C 44.645886 -117.766365 281.484151
C 45.257217 -118.587115 282.391467
C 45.850158 -119.842572 281.942353
C 45.890350 -120.248224 280.569981
C 45.273977 -119.435732 279.659831
C 44.027672 -117.279633 279.121717
H 44.473102 -117.434591 278.098610
H 44.184060 -116.225301 279.368678
H 42.950492 -117.423810 279.120559
C 43.866668 -116.467009 282.005512
H 42.999555 -116.319785 281.417441
H 43.396310 -116.594040 283.011981
C 45.292021 -118.105631 283.869049
H 45.386912 -117.024822 283.980994
H 46.166510 -118.505949 284.328494
H 44.387233 -118.378395 284.453169
C 46.622105 -121.568407 280.060747
H 45.927715 -122.386999 280.035880
H 47.442983 -121.842269 280.666398
H 47.109344 -121.493356 279.058078
C 45.168706 -119.961889 278.186345
H 45.148579 -121.052615 278.137752
H 44.168873 -119.683525 277.896030
C 44.606256 -114.440191 282.886243
H 43.939746 -114.572303 283.775803
C 45.349991 -113.195552 282.939964
C 44.988479 -112.223988 283.967196
H 44.184197 -112.384799 284.719492
C 45.644235 -111.018476 284.035299
H 45.329194 -110.285844 284.837304
C 46.684582 -110.751053 283.079978
C 47.062162 -111.731639 282.064313
H 47.862335 -111.563967 281.310086
C 46.401322 -112.937595 281.992737
H 46.707135 -113.670324 281.187968
C 47.371091 -109.470850 283.119559
H 48.316707 -109.474978 282.509022
C 47.572804 -107.157989 283.845647
H 47.661967 -106.841972 284.893932
H 46.888812 -106.384695 283.523424
C 47.126347 -118.806157 277.385809
H 47.302366 -118.437036 278.396758
C 48.090461 -118.361490 276.328939
C 48.064118 -118.832236 274.988138
H 47.342607 -119.556972 274.700059
C 48.950174 -118.364402 273.995828
H 48.886485 -118.743076 272.971105
C 49.892319 -117.410404 274.310828
C 49.935496 -116.956535 275.653693
H 50.649645 -116.222626 275.938942
C 49.046826 -117.426279 276.649402
H 49.100857 -117.039770 277.673229
C 50.808433 -116.870642 273.265654
H 51.508790 -116.154526 273.635443
C 51.667590 -116.655064 270.974359
H 51.043372 -116.258847 270.222927
H 52.217606 -117.484323 270.409525
C 52.664136 -115.568267 271.364503
C 52.265973 -114.200959 271.389969
C 50.794131 -113.791129 271.231270
H 50.625848 -113.649638 270.181353
H 50.489872 -112.869170 271.815458
H 50.098536 -114.522224 271.614482
N 55.128448 -119.766586 283.283873
N 47.746554 -120.803572 283.323668
N 59.518675 -117.444541 279.309039
N 57.014677 -115.641552 273.061029
C 58.124766 -118.774162 282.167440
C 57.336649 -118.716732 283.398259
C 57.429356 -117.617765 284.321517
C 58.333742 -116.599039 284.034504
C 59.098675 -116.646611 282.792085
C 59.016309 -117.746414 281.868640
C 57.999014 -119.954433 281.147541
H 58.247236 -119.705000 280.114093
H 56.967607 -120.276367 281.141894
H 58.636664 -120.806863 281.375997
C 56.461597 -119.901240 283.780454
H 56.947388 -120.831846 283.347548
H 56.465023 -120.040121 284.859564
C 56.531118 -117.521503 285.635588
H 55.551072 -117.935743 285.506525
H 56.294028 -116.489119 285.994936
H 57.001909 -118.047188 286.419576
C 60.009854 -115.490218 282.434472
H 61.031646 -115.696791 282.705424
H 59.645833 -114.534926 282.918401
H 60.040328 -115.311340 281.366397
C 59.984195 -117.880851 280.580752
H 60.915837 -117.385014 280.758608
H 60.327877 -118.927913 280.431756
C 54.135451 -120.062937 284.077729
H 54.275433 -120.390609 285.082163
C 52.726667 -120.012582 283.738931
C 51.758319 -120.580871 284.595372
H 52.033116 -121.040219 285.499420
C 50.419663 -120.584139 284.294568
H 49.700969 -121.043338 284.974509
C 50.009154 -120.014662 283.130101
C 50.973354 -119.426148 282.283670
H 50.695511 -118.973827 281.377057
C 52.316017 -119.427684 282.582085
H 53.040124 -118.976846 281.901332
C 48.602874 -120.033208 282.781167
H 48.351014 -119.345255 282.020175
C 46.347853 -120.823161 282.972161
H 45.700812 -120.687460 283.897517
H 46.138922 -121.843848 282.633557
C 58.344563 -116.921551 279.214228
H 57.623889 -116.744514 280.076954
C 57.856440 -116.522868 277.930678
C 58.697082 -116.589732 276.744009
H 59.739601 -116.917606 276.748474
C 58.206237 -116.255857 275.532156
H 58.885270 -116.335190 274.637227
C 56.858454 -115.843718 275.466061
C 56.023090 -115.753879 276.654901
H 54.977497 -115.437280 276.647242
C 56.515779 -116.088426 277.871004
H 55.835125 -116.021285 278.765174
C 56.310622 -115.529195 274.183216
H 55.258815 -115.198726 274.262958
C 56.465519 -115.359149 271.780884
H 56.680760 -116.234240 271.095564
H 57.074364 -114.604875 271.304421
C 54.956891 -114.948747 271.749924
C 54.003878 -115.939527 271.571567
C 54.421999 -117.426974 271.610127
H 54.727491 -117.850169 270.605278
H 53.611657 -118.011577 272.040560
H 55.238388 -117.594411 272.255582
N -105.994153 -135.713156 227.754363
N -101.833868 -129.632265 227.578188
N -109.900409 -138.288078 232.031947
N -110.256836 -134.813857 238.510629
C -108.170134 -137.849147 229.000917
C -107.921233 -137.218105 227.780885
C -109.000327 -136.888402 227.007980
C -110.318363 -137.222299 227.431489
C -110.566013 -137.827603 228.664341
C -109.490552 -138.166728 229.437430
C -106.998906 -138.177979 229.859490
H -107.301066 -138.211294 230.924236
H -106.254935 -137.404843 229.822066
H -106.502027 -139.132669 229.516261
C -106.466939 -136.990053 227.240087
H -105.810277 -137.795039 227.546283
H -106.377214 -137.134489 226.144610
C -108.741889 -136.149061 225.710166
H -107.931202 -135.452743 225.783378
H -109.597566 -135.514147 225.491014
H -108.490735 -136.854675 224.856657
C -112.010934 -138.101931 229.176777
H -112.274807 -139.117463 228.878004
H -112.744892 -137.397662 228.822870
H -112.152594 -137.970639 230.266660
C -109.745146 -138.986415 230.703937
H -110.611109 -139.607903 230.592951
H -108.929241 -139.737731 230.711196
C -105.316978 -135.022850 226.922683
H -105.110805 -135.365372 225.876265
C -104.739146 -133.727766 227.268262
C -103.825345 -133.183035 226.337520
H -103.553618 -133.695110 225.373233
C -103.230121 -131.976330 226.637727
H -102.519013 -131.591718 225.897615
C -103.534973 -131.276340 227.876590
C -104.466013 -131.809472 228.800148
H -104.729760 -131.297676 229.765928
C -105.058485 -133.021586 228.501584
H -105.764186 -133.414681 229.241359
C -102.894853 -130.012973 228.222970
H -103.390833 -129.431971 229.075127
C -101.195749 -128.375799 227.926900
H -101.069802 -127.812667 227.022047
H -100.157476 -128.612075 228.127138
C -109.866272 -137.012316 232.197531
H -109.744118 -136.361075 231.361005
C -109.976833 -136.309483 233.532397
C -110.241580 -136.994426 234.706989
H -110.394569 -138.061518 234.657938
C -110.293926 -136.322912 235.961570
H -110.486780 -136.892008 236.843551
C -110.083364 -134.944017 236.083716
C -109.842033 -134.253901 234.909945
H -109.677236 -133.188772 234.960764
C -109.790133 -134.927593 233.651246
H -109.585318 -134.362382 232.768269
C -110.090766 -134.225252 237.406333
H -109.938832 -133.155164 237.371904
C -110.234236 -134.108157 239.826427
H -109.502436 -134.630700 240.392037
H -111.174946 -134.281695 240.403347
C -109.952966 -132.590280 239.913330
C -108.623866 -132.166394 239.958150
C -107.442757 -133.190441 239.719000
H -107.154156 -133.570923 240.664638
H -106.568499 -132.760859 239.211072
H -107.665793 -134.035107 239.052189
N -115.640462 -129.223587 228.988656
N -112.277923 -135.778476 226.585280
N -115.966860 -125.606836 234.328717
N -112.616193 -128.572733 239.635361
C -116.461390 -126.589123 231.066504
C -116.058496 -126.823981 229.691984
C -115.292696 -125.872439 229.012336
C -114.963465 -124.672740 229.692192
C -115.344189 -124.454824 231.071897
C -116.116539 -125.398597 231.754593
C -117.266694 -127.641045 231.814999
H -117.129155 -127.619203 232.885443
H -116.938970 -128.656210 231.465124
H -118.335444 -127.514071 231.677103
C -116.545581 -128.060472 228.909693
H -117.541486 -128.300856 229.330581
H -116.740591 -127.803799 227.887699
C -114.801878 -126.150459 227.532550
H -114.568938 -127.211388 227.300354
H -113.859853 -125.675146 227.269011
H -115.553295 -125.812786 226.872524
C -114.902293 -123.196646 231.838232
H -115.671215 -122.394547 231.865383
H -113.959559 -122.828309 231.409848
H -114.694969 -123.400711 232.865681
C -116.679679 -125.076563 233.225848
H -116.822976 -123.995952 233.409215
H -117.709940 -125.409143 233.323746
C -115.373985 -129.949851 227.910200
H -115.793707 -129.707086 226.972798
C -114.505778 -131.172061 227.807977
C -114.477583 -132.006272 226.641383
H -115.072908 -131.755739 225.819734
C -113.695431 -133.188865 226.517451
H -113.708119 -133.814842 225.605161
C -112.914459 -133.569747 227.555537
C -112.924649 -132.724714 228.714491
H -112.333185 -132.982416 229.536523
C -113.712781 -131.542231 228.841082
H -113.709894 -130.916677 229.754698
C -112.102552 -134.830229 227.454021
H -111.346459 -134.894788 228.180875
C -111.471007 -137.034211 226.488282
H -111.062300 -137.204958 225.451128
H -112.151079 -137.859757 226.599783
C -114.868779 -126.307900 234.135302
H -114.380044 -126.535348 233.140016
C -114.172534 -126.880537 235.237393
C -114.616208 -126.594438 236.585288
H -115.474885 -125.922238 236.850012
C -113.976159 -127.182574 237.610818
H -114.359764 -126.945746 238.637013
C -112.871027 -128.076290 237.323090
C -112.412018 -128.345021 235.977827
H -111.560400 -129.026866 235.713580
C -113.053879 -127.754557 234.948885
H -112.679178 -127.999468 233.921140
C -112.208907 -128.742891 238.394736
H -111.349227 -129.395678 238.049315
C -111.979455 -129.257087 240.699855
H -112.757691 -129.764271 241.281760
H -111.681129 -128.498791 241.430394
C -110.786929 -130.272128 240.330712
C -111.031315 -131.638126 240.073104
C -112.473734 -132.091123 239.958416
H -112.914081 -132.377995 240.927061
H -112.516912 -132.935417 239.233300
H -113.122279 -131.320627 239.581114
N -105.507781 -124.422340 229.746457
N -112.823658 -123.496876 228.761738
N -102.075909 -127.211986 233.919982
N -106.069354 -129.900525 239.341814
C -102.784436 -125.517897 231.132914
C -103.209725 -125.419455 229.824773
C -102.752992 -126.387869 228.808432
C -101.844548 -127.428816 229.086799
C -101.444149 -127.539028 230.401465
C -101.890901 -126.569646 231.419605
C -103.308406 -124.482107 232.247914
H -103.325811 -124.867932 233.247771
H -104.351570 -124.177799 232.143767
H -102.707567 -123.591159 232.230083
C -104.079927 -124.199775 229.480212
H -103.818235 -123.323425 230.087243
H -103.792541 -123.914067 228.459013
C -103.259101 -126.318490 227.399035
H -104.295428 -125.938185 227.433083
H -103.287511 -127.302516 226.886193
H -102.635056 -125.680143 226.779903
C -100.534652 -128.726764 230.731224
H -99.481004 -128.468068 230.646004
H -100.660625 -129.618890 230.089686
H -100.781785 -129.050324 231.741633
C -101.313277 -126.596315 232.818844
H -100.302586 -127.052072 232.720284
H -101.123962 -125.567319 233.146520
C -106.289947 -124.033905 228.874525
H -105.908659 -123.568033 227.969367
C -107.756733 -124.152064 228.988512
C -108.524969 -123.483566 228.094678
H -108.052812 -122.898013 227.322764
C -109.918066 -123.541995 228.189175
H -110.479783 -123.002489 227.487896
C -110.583802 -124.274968 229.178017
C -109.814817 -124.962331 230.059016
H -110.291371 -125.541273 230.833855
C -108.418945 -124.899376 229.968020
H -107.853000 -125.430573 230.671942
C -112.057898 -124.325771 229.310946
H -112.445006 -125.119398 229.919174
C -114.291154 -123.546871 228.898385
H -114.654887 -123.565956 227.895094
H -114.692198 -122.578563 229.324554
C -103.197964 -127.764505 233.772798
H -103.646859 -127.834483 232.813787
C -103.989780 -128.344622 234.886848
C -103.501862 -128.426826 236.161345
H -102.513797 -128.083208 236.351364
C -104.283085 -128.932586 237.214222
H -103.873954 -128.965062 238.185671
C -105.578317 -129.373341 237.028171
C -106.058152 -129.313667 235.749415
H -107.051246 -129.646526 235.563465
C -105.274019 -128.806628 234.692799
H -105.686177 -128.762124 233.723404
C -106.436857 -129.870368 238.143576
H -107.410489 -130.205232 237.870754
C -106.931691 -130.365178 240.458535
H -106.998804 -129.582783 241.262060
H -106.391433 -131.172843 240.910015
C -108.374758 -130.801891 240.215350
C -109.456495 -129.853031 240.374570
C -109.187035 -128.358203 240.588787
H -109.208458 -128.068576 241.655496
H -109.920002 -127.729103 240.130491
H -108.226947 -128.090621 240.107795
N 31.529176 -342.124429 248.163774
N 24.146135 -342.397881 249.928669
N 35.180657 -340.502245 243.165115
N 31.460974 -338.821373 237.555748
C 34.327725 -341.511792 246.338952
C 33.824326 -341.306064 247.690081
C 34.207474 -340.179559 248.456615
C 35.120261 -339.282578 247.888592
C 35.599000 -339.476720 246.530646
C 35.225845 -340.605143 245.761633
C 33.884060 -342.720589 245.494079
H 33.920776 -342.557834 244.424144
H 32.835923 -342.933921 245.746067
H 34.498441 -343.613011 245.649592
C 32.948622 -342.364410 248.357929
H 33.260129 -343.355759 247.918983
H 33.179849 -342.440885 249.406043
C 33.616505 -339.919730 249.908543
H 32.584616 -340.236563 250.039015
H 33.542891 -338.857260 250.212629
H 34.214637 -340.441732 250.604968
C 36.513756 -338.448550 245.880958
H 37.569082 -338.740534 245.933935
H 36.335959 -337.442235 246.339838
H 36.321598 -338.335214 244.832324
C 35.888557 -340.908201 244.322898
H 36.889798 -340.503398 244.242707
H 36.112900 -341.984147 244.198585
C 30.698184 -342.271610 249.172631
H 31.033155 -342.552551 250.135820
C 29.232120 -342.098394 249.154264
C 28.417897 -342.512835 250.242288
H 28.853758 -342.943011 251.091371
C 27.025447 -342.397422 250.249947
H 26.427960 -342.739469 251.103474
C 26.406176 -341.859627 249.171039
C 27.220333 -341.424218 248.091595
H 26.780365 -341.000954 247.241462
C 28.615795 -341.544878 248.081293
H 29.217848 -341.211772 247.226546
C 24.935070 -341.755120 249.148605
H 24.571704 -341.093909 248.411339
C 22.681697 -342.295480 249.902302
H 22.256664 -342.044032 250.921890
H 22.319095 -343.300098 249.715750
C 34.038463 -339.872890 243.286549
H 33.529785 -339.576693 244.258345
C 33.302536 -339.502375 242.125706
C 33.867035 -339.720059 240.806298
H 34.874457 -340.148608 240.609538
C 33.139166 -339.409151 239.720776
H 33.607252 -339.606299 238.718308
C 31.822489 -338.870109 239.918154
C 31.265556 -338.630210 241.236499
H 30.253456 -338.212673 241.431796
C 31.996112 -338.941611 242.325552
H 31.525314 -338.756422 243.328854
C 31.021006 -338.576564 238.779014
H 30.023211 -338.139907 239.058266
C 30.656160 -338.559274 236.422206
H 30.648612 -339.482821 235.795663
H 31.213340 -337.903715 235.761671
C 29.187748 -338.004009 236.689086
C 28.126092 -338.894762 236.818223
C 28.430866 -340.402060 236.897220
H 28.477479 -340.906698 235.902757
H 27.677478 -340.872509 237.542664
H 29.368933 -340.613605 237.351428
N 30.758277 -330.748214 247.809823
N 35.008581 -336.831460 248.920516
N 27.059083 -328.940536 243.350718
N 27.139824 -333.653894 237.690062
C 28.619472 -328.821694 246.304365
C 28.805299 -329.188238 247.624967
C 27.681567 -329.282729 248.547689
C 26.380096 -328.974558 248.165465
C 26.196670 -328.635766 246.837359
C 27.316665 -328.531937 245.912972
C 29.840732 -328.751520 245.289568
H 29.600945 -328.927449 244.252517
H 30.595997 -329.533935 245.428127
H 30.304790 -327.782996 245.388995
C 30.234732 -329.376930 248.090114
H 30.900055 -328.699762 247.564579
H 30.257123 -329.010217 249.137727
C 27.873756 -329.738211 249.967278
H 28.701253 -330.473438 249.974617
H 27.011585 -330.257830 250.387132
H 28.064270 -328.888841 250.644429
C 24.774184 -328.396879 246.389954
H 24.476820 -327.335869 246.494539
H 24.027032 -328.962027 246.947929
H 24.699228 -328.746656 245.349347
C 27.125189 -327.992392 244.507151
H 26.241023 -327.318402 244.557420
H 27.933059 -327.313004 244.276046
C 31.397721 -331.278605 248.723274
H 31.536865 -330.737242 249.671396
C 32.016747 -332.637779 248.605464
C 32.885305 -333.019806 249.567285
H 33.092659 -332.335552 250.393071
C 33.517804 -334.284861 249.474378
H 34.192267 -334.540761 250.230286
C 33.296431 -335.207186 248.418573
C 32.410260 -334.834004 247.467714
H 32.211043 -335.518819 246.639738
C 31.780585 -333.564192 247.557631
H 31.111387 -333.300418 246.799743
C 33.977604 -336.539460 248.288249
H 33.539550 -337.254026 247.606152
C 35.687615 -338.157382 248.786508
H 35.767936 -338.518012 249.790666
H 36.737497 -338.029922 248.454095
C 27.121709 -330.212198 243.451236
H 27.203616 -330.672239 244.406581
C 27.100883 -331.168665 242.285216
C 26.895695 -330.739385 240.999616
H 26.723833 -329.687635 240.837081
C 26.928098 -331.651861 239.901918
H 26.779239 -331.276795 238.924610
C 27.166561 -333.024061 240.052819
C 27.348432 -333.457217 241.340593
H 27.532215 -334.508163 241.500107
C 27.315436 -332.541776 242.442043
H 27.476109 -332.913539 243.418554
C 27.248808 -333.999245 238.893868
H 27.414667 -335.036185 239.139916
C 27.251563 -334.616706 236.532688
H 28.011796 -334.272161 235.803271
H 26.340097 -334.517655 236.001385
C 27.560805 -336.120009 236.741881
C 28.902824 -336.614861 236.678217
C 30.058159 -335.640002 236.604415
H 30.398879 -335.488307 235.564479
H 30.910751 -335.997615 237.126655
H 29.782151 -334.668703 237.105981
N 21.251295 -336.744034 248.732881
N 24.385004 -330.081943 249.465930
N 21.296098 -341.356014 244.227599
N 24.930995 -339.798115 238.076127
C 20.590621 -339.686991 247.293578
C 20.909051 -339.191555 248.573176
C 21.650167 -340.012048 249.383575
C 22.038655 -341.335544 248.934856
C 21.742386 -341.816807 247.644769
C 20.995006 -341.004265 246.833416
C 19.812432 -338.781692 246.397259
H 20.014819 -339.037238 245.330132
H 20.105412 -337.743819 246.504284
H 18.734101 -338.815024 246.647494
C 20.355676 -337.801775 249.128602
H 19.378558 -337.601847 248.742348
H 20.102651 -337.822771 250.210690
C 22.049760 -339.457497 250.751253
H 22.254276 -338.394838 250.739906
H 22.985658 -339.915107 251.035267
H 21.261484 -339.601954 251.536945
C 22.249868 -343.221649 247.113270
H 21.491878 -343.960179 247.317014
H 23.175024 -343.540863 247.538004
H 22.516196 -343.253393 246.035812
C 20.522862 -341.595456 245.489414
H 20.405797 -342.671906 245.545846
H 19.490550 -341.236100 245.406600
C 21.443549 -335.828005 249.627287
H 20.970065 -335.840799 250.640954
C 22.290508 -334.672678 249.401668
C 22.236823 -333.619919 250.380261
H 21.594263 -333.654862 251.295088
C 22.996714 -332.493488 250.191362
H 22.920349 -331.693903 250.964911
C 23.836644 -332.388884 249.019589
C 23.908021 -333.451293 248.049465
H 24.546746 -333.409409 247.132966
C 23.142292 -334.577905 248.236095
H 23.208922 -335.376842 247.462042
C 24.626600 -331.193410 248.789831
H 25.427543 -331.327534 247.994698
C 25.170320 -328.891809 249.233096
H 25.515678 -328.530073 250.191356
H 24.482878 -328.077901 249.004960
C 22.375703 -340.698708 244.182843
H 22.802987 -340.295537 245.081330
C 23.131580 -340.417120 242.914472
C 22.771345 -340.954067 241.675209
H 21.935601 -341.611931 241.623785
C 23.466085 -340.638186 240.483908
H 23.146138 -341.062721 239.548209
C 24.544471 -339.774997 240.491617
C 24.920558 -339.256329 241.730563
H 25.749054 -338.588899 241.780072
C 24.223728 -339.573717 242.925989
H 24.534574 -339.140484 243.862149
C 25.263041 -339.394198 239.236282
H 26.095311 -338.738189 239.371732
C 25.623402 -339.397257 236.826427
H 24.870502 -338.985306 236.207000
H 25.977305 -340.302635 236.237407
C 26.782972 -338.404610 236.882238
C 26.502726 -337.014323 236.870982
C 25.042547 -336.469907 237.007170
H 24.654567 -336.372380 236.023436
H 24.943715 -335.496772 237.551908
H 24.380724 -337.098827 237.595534
N -138.003335 -144.234161 274.469518
N -145.036283 -143.456849 272.439966
N -135.284072 -146.136606 279.561384
N -140.021855 -147.612306 284.985161
C -135.550343 -145.046534 276.382846
C -135.804877 -145.208956 275.015843
C -135.285103 -146.355821 274.251576
C -134.481560 -147.318079 274.839113
C -134.252873 -147.165658 276.211825
C -134.763139 -146.017556 276.978960
C -136.144592 -143.813892 277.223976
H -136.304372 -143.987036 278.288536
H -137.142387 -143.528935 276.936793
H -135.501962 -142.960740 277.104198
C -136.552830 -144.086988 274.332480
H -136.320690 -143.119105 274.794668
H -136.130243 -144.018133 273.298488
C -135.608548 -146.565808 272.780194
H -136.612189 -146.179276 272.616023
H -135.628498 -147.621650 272.460217
H -134.883819 -146.078192 272.116159
C -133.462614 -148.259899 276.878973
H -132.400689 -148.037533 276.869617
H -133.557898 -149.251495 276.401729
H -133.846446 -148.368232 277.914442
C -134.365695 -145.768991 278.440473
H -133.383573 -146.241128 278.552235
H -134.162586 -144.708363 278.587253
C -138.646240 -144.024253 273.435889
H -138.135390 -143.758356 272.493115
C -140.110848 -144.100238 273.397048
C -140.721959 -143.623473 272.288844
H -140.131158 -143.215817 271.465489
C -142.108320 -143.646330 272.227623
H -142.546582 -143.258126 271.360037
C -142.924219 -144.151156 273.271516
C -142.311648 -144.648830 274.370889
H -142.906719 -145.049306 275.195231
C -140.922758 -144.620944 274.434925
H -140.480151 -145.000515 275.304019
C -144.394448 -144.158094 273.237470
H -144.893029 -144.800891 273.949053
C -146.500583 -143.462153 272.410113
H -146.737867 -143.677966 271.375553
H -146.893896 -142.434330 272.595970
C -136.401337 -146.689445 279.389242
H -136.730822 -146.944820 278.398537
C -137.348126 -147.019761 280.512634
C -137.026871 -146.849203 281.850496
H -136.058137 -146.488863 282.089882
C -137.951703 -147.119866 282.899998
H -137.668500 -146.961115 283.918382
C -139.228723 -147.570192 282.646941
C -139.542682 -147.763485 281.310118
H -140.516322 -148.112509 281.072163
C -138.614525 -147.492483 280.257208
H -138.900251 -147.639083 279.238053
C -140.236693 -147.818985 283.747318
H -141.180740 -148.187471 283.426039
C -141.032050 -147.829375 286.080267
H -141.152350 -146.909499 286.716414
H -140.599278 -148.527140 286.749916
C -142.447570 -148.285334 285.752113
C -143.479872 -147.322642 285.595954
C -143.158434 -145.834308 285.549149
H -143.293077 -145.339847 286.547992
H -143.789885 -145.308809 284.884683
H -142.140023 -145.681672 285.134790
N -138.861036 -155.567124 274.638665
N -134.409116 -149.755340 273.774103
N -143.367950 -157.162587 278.916100
N -144.314297 -152.494019 284.619785
C -141.272242 -157.363469 276.031663
C -140.844344 -156.999385 274.728581
C -141.794844 -156.823367 273.769069
C -143.162395 -157.047989 274.096860
C -143.589215 -157.384522 275.407880
C -142.642762 -157.569647 276.368785
C -140.241374 -157.522320 277.086835
H -140.669916 -157.338000 278.112919
H -139.461704 -156.788717 276.987709
H -139.762848 -158.521416 276.992015
C -139.334352 -156.902195 274.321378
H -138.769136 -157.627774 274.860346
H -139.120914 -157.262861 273.274063
C -141.342279 -156.369998 272.368865
H -140.514775 -155.689372 272.402460
H -142.123349 -155.789736 271.925635
H -141.030230 -157.227450 271.690168
C -145.089141 -157.532263 275.796995
H -145.368594 -158.573239 275.667334
H -145.730198 -156.913079 275.221145
H -145.353712 -157.184995 276.835140
C -143.092277 -158.107064 277.754163
H -143.965563 -158.722234 277.661920
H -142.331084 -158.842173 278.005247
C -138.055363 -155.072264 273.760182
H -137.744192 -155.616154 272.813926
C -137.457164 -153.754459 273.919080
C -136.414651 -153.422906 272.998977
H -136.058233 -154.115191 272.175147
C -135.798668 -152.199977 273.132304
H -134.987559 -151.983225 272.408276
C -136.210679 -151.270271 274.187886
C -137.268716 -151.591724 275.096536
H -137.617425 -150.899436 275.922858
C -137.882442 -152.819621 274.966228
H -138.688686 -153.044616 275.692318
C -135.552904 -149.983602 274.361203
H -136.112814 -149.244600 275.033745
C -133.754162 -148.474911 273.950920
H -133.489380 -148.112061 272.958919
H -132.769175 -148.674663 274.319420
C -143.284370 -155.893746 278.835619
H -143.026736 -155.431902 277.893633
C -143.516662 -154.944023 280.008906
C -143.957576 -155.369327 281.275560
H -144.160888 -156.411347 281.416700
C -144.124406 -154.466651 282.382207
H -144.452594 -154.839190 283.344715
C -143.856165 -153.108541 282.259490
C -143.438078 -152.677793 280.989855
H -143.223442 -151.637392 280.852156
C -143.271158 -153.583369 279.879409
H -142.931352 -153.214924 278.918090
C -143.984413 -152.146890 283.429845
H -143.771815 -151.118674 283.205120
C -144.412896 -151.546694 285.789503
H -143.789735 -151.947302 286.539553
H -145.418681 -151.589118 286.283152
C -144.063163 -150.061696 285.613168
C -142.736490 -149.656281 285.733424
C -141.600887 -150.708939 285.836841
H -141.452220 -150.891005 286.883038
H -140.654867 -150.403984 285.353528
H -141.786137 -151.658660 285.313897
N -148.152203 -148.929754 273.445738
N -144.909766 -155.797898 272.742405
N -148.922916 -144.351721 277.996227
N -146.431235 -146.197230 284.236272
C -149.067827 -145.952081 274.894222
C -148.517179 -146.459501 273.625218
C -147.628444 -145.681918 272.857089
C -147.320665 -144.386920 273.336395
C -147.851184 -143.895229 274.616479
C -148.746319 -144.664448 275.385432
C -150.009429 -146.812679 275.745370
H -150.002702 -146.578316 276.819005
H -149.700132 -147.869729 275.635651
H -151.038022 -146.705813 275.456358
C -148.969855 -147.809070 273.032597
H -150.014705 -147.946986 273.377989
H -149.023698 -147.763282 271.945928
C -146.980912 -146.253228 271.502608
H -146.781506 -147.330068 271.507117
H -145.995307 -145.855520 271.260981
H -147.622142 -146.050525 270.692756
C -147.439823 -142.527365 275.183764
H -148.156197 -141.736604 274.962593
H -146.439442 -142.266369 274.799734
H -147.371760 -142.521237 276.267036
C -149.461727 -144.051484 276.714124
H -149.565703 -142.966329 276.668176
H -150.506332 -144.343003 276.753135
C -147.798763 -149.852414 272.549867
H -148.084836 -149.800683 271.522980
C -146.998647 -151.066245 272.790484
C -146.875148 -152.108732 271.799736
H -147.347758 -152.024331 270.865255
C -146.155001 -153.287596 272.000928
H -146.091117 -154.076791 271.216947
C -145.532944 -153.456701 273.197695
C -145.637242 -152.405672 274.180802
H -145.168774 -152.496776 275.116711
C -146.363620 -151.226256 273.981653
H -146.437299 -150.437066 274.765765
C -144.790475 -154.706939 273.439759
H -144.137749 -154.631840 274.263268
C -144.172472 -157.042508 272.987430
H -143.653570 -157.420320 272.041224
H -144.901038 -157.812786 273.177861
C -147.856764 -145.081428 278.072204
H -147.267267 -145.506579 277.188016
C -147.336542 -145.422724 279.359615
C -147.921369 -144.870698 280.587457
H -148.762143 -144.157350 280.616372
C -147.448023 -145.241673 281.795375
H -147.937335 -144.802556 282.720918
C -146.373921 -146.176893 281.816268
C -145.773317 -146.711688 280.589583
H -144.940137 -147.434140 280.562174
C -146.247986 -146.339036 279.377499
H -145.767678 -146.786247 278.451039
C -145.888702 -146.614872 283.087957
H -145.035991 -147.325516 282.975268
C -145.971096 -146.653498 285.501100
H -146.835701 -147.020156 286.084175
H -145.724392 -145.775549 286.113142
C -144.807567 -147.723279 285.475370
C -145.091900 -149.095679 285.457226
C -146.523135 -149.542293 285.259664
H -147.090171 -149.621317 286.223408
H -146.523932 -150.505312 284.700327
H -147.073458 -148.864756 284.657608
N 30.400543 -307.400638 250.205724
N 22.957659 -307.599329 251.599316
N 34.312495 -305.814341 245.384096
N 30.919687 -304.093866 239.576249
C 33.287624 -306.816073 248.519971
C 32.719725 -306.605855 249.849039
C 33.075949 -305.484057 250.638950
C 34.025037 -304.596537 250.117689
C 34.568889 -304.794921 248.780559
C 34.222715 -305.918737 247.988668
C 32.874151 -308.019478 247.648312
H 32.967748 -307.856722 246.578100
H 31.815236 -308.222124 247.847255
H 33.466389 -308.917861 247.833657
C 31.800374 -307.655091 250.471927
H 32.120449 -308.649019 250.045882
H 31.975687 -307.734331 251.534037
C 32.416389 -305.218907 252.064705
H 31.378583 -305.525126 252.142481
H 32.340933 -304.156262 252.367795
H 32.969339 -305.747086 252.792091
C 35.525795 -303.776254 248.177799
H 36.569797 -304.078911 248.283913
H 35.337974 -302.768739 248.630640
H 35.389862 -303.660567 247.117221
C 34.952458 -306.227835 246.579694
H 35.958288 -305.833392 246.550929
H 35.168532 -307.305565 246.464417
C 29.519700 -307.539692 251.174424
H 29.800052 -307.824335 252.156289
C 28.063588 -307.351573 251.081918
C 27.191984 -307.757979 252.130305
H 27.576734 -308.192777 253.002636
C 25.807076 -307.628401 252.067511
H 25.164169 -307.964558 252.892004
C 25.252944 -307.084062 250.955722
C 26.124305 -306.656700 249.915972
H 25.735435 -306.228768 249.042366
C 27.512282 -306.791552 249.976260
H 28.159683 -306.464378 249.150758
C 23.791153 -306.964569 250.858751
H 23.475737 -306.299620 250.102618
C 21.502681 -307.482008 251.498738
H 21.030402 -307.226750 252.499570
H 21.138641 -308.482422 251.291417
C 33.177334 -305.173640 245.449031
H 32.624821 -304.872779 246.397802
C 32.509182 -304.795284 244.248876
C 33.136117 -305.018092 242.954681
H 34.143544 -305.456663 242.807791
C 32.471360 -304.699431 241.830313
H 32.986299 -304.900857 240.848931
C 31.157481 -304.147256 241.962335
C 30.538414 -303.902320 243.255891
H 29.526265 -303.474707 243.401056
C 31.205657 -304.221502 244.383933
H 30.687824 -304.032002 245.365992
C 30.421989 -303.845177 240.780456
H 29.420006 -303.398633 241.010531
C 30.180194 -303.823189 238.399751
H 30.193196 -304.746008 237.769612
H 30.777028 -303.173321 237.767248
C 28.711918 -303.253277 238.593762
C 27.637289 -304.132868 238.667584
C 27.917512 -305.642674 238.759337
H 28.008636 -306.147161 237.763988
H 27.128499 -306.105502 239.367108
H 28.825194 -305.863897 239.261805
N 29.795382 -296.021209 249.833697
N 33.891856 -302.145743 251.151024
N 26.365451 -294.174671 245.180035
N 26.677117 -298.884507 239.501428
C 27.768277 -294.073039 248.219906
C 27.880726 -294.441876 249.552267
C 26.713597 -294.525237 250.419873
C 25.441723 -294.203749 249.971291
C 25.331698 -293.862675 248.631478
C 26.495312 -293.769940 247.762030
C 29.036905 -294.014942 247.264917
H 28.849309 -294.187916 246.212975
H 29.771636 -294.804795 247.440633
H 29.505951 -293.051606 247.389994
C 29.277217 -294.645276 250.090688
H 29.975027 -293.974968 249.599027
H 29.250300 -294.279382 251.142547
C 26.826165 -294.983079 251.851601
H 27.640133 -295.726448 251.899554
H 25.939847 -295.493852 252.227647
H 26.991738 -294.136296 252.541611
C 23.941846 -293.609179 248.111288
H 23.653916 -292.545625 248.203057
H 23.162337 -294.166692 248.631525
H 23.916297 -293.957610 247.063816
C 26.383810 -293.228083 246.344301
H 25.509700 -292.545372 246.351092
H 27.208399 -292.557134 246.154985
C 30.378191 -296.558285 250.780688
H 30.474807 -296.018967 251.739090
C 30.983195 -297.923156 250.691421
C 31.793444 -298.314290 251.698810
H 31.966049 -297.632786 252.538333
C 32.411769 -299.585231 251.635368
H 33.041005 -299.848223 252.426760
C 32.234019 -300.504466 250.564129
C 31.405563 -300.121998 249.566816
H 31.241163 -300.804145 248.725510
C 30.790263 -298.846331 249.627413
H 30.166469 -298.575520 248.834319
C 32.901864 -301.843078 250.465526
H 32.491863 -302.552586 249.758251
C 34.557841 -303.477983 251.048633
H 34.581614 -303.839698 252.058479
H 35.621540 -303.361157 250.769003
C 26.406527 -295.446477 245.281518
H 26.433129 -295.907557 246.242328
C 26.433625 -296.401842 244.109927
C 26.300901 -295.970113 242.811785
H 26.151501 -294.916985 242.642174
C 26.378025 -296.882077 241.711459
H 26.284836 -296.505244 240.725073
C 26.590259 -298.256195 241.872175
C 26.699614 -298.691562 243.171304
H 26.861045 -299.744007 243.338493
C 26.621744 -297.776629 244.275366
H 26.726775 -298.150281 245.261560
C 26.719351 -299.231325 240.712866
H 26.858670 -300.269623 240.965904
C 26.835639 -299.847572 238.345220
H 27.634187 -299.510630 237.653389
H 25.956972 -299.739035 237.766616
C 27.113668 -301.353484 238.567703
C 28.446457 -301.861802 238.571074
C 29.612549 -300.899120 238.557632
H 30.007056 -300.750535 237.532900
H 30.429810 -301.265505 239.123667
H 29.324337 -299.925622 239.048203
N 20.209286 -301.917815 250.264689
N 23.375053 -295.290838 251.171323
N 20.427080 -306.526430 245.742478
N 24.380963 -305.003742 239.764427
C 19.588419 -304.852185 248.782884
C 19.845870 -304.360742 250.082536
C 20.531504 -305.188792 250.930842
C 20.924501 -306.515509 250.498272
C 20.689827 -306.993007 249.189258
C 19.997906 -306.172840 248.339663
C 18.871374 -303.938949 247.846742
H 19.124434 -304.196010 246.786949
H 19.170625 -302.904551 247.970881
H 17.784773 -303.961362 248.042741
C 19.284107 -302.966130 250.613814
H 18.333915 -302.756149 250.177452
H 18.976376 -302.984985 251.685498
C 20.865961 -304.639124 252.323011
H 21.083557 -303.578998 252.324064
H 21.777119 -305.106215 252.654311
H 20.039140 -304.775800 253.070208
C 21.204490 -308.402216 248.679603
H 20.430206 -309.132780 248.843913
H 22.099474 -308.730917 249.151666
H 21.524557 -308.436217 247.613133
C 19.589555 -306.758401 246.967471
H 19.456511 -307.833225 247.016019
H 18.570846 -306.388623 246.832749
C 20.366268 -301.004508 251.172668
H 19.842723 -301.012884 252.164598
C 21.235505 -299.858223 250.991752
C 21.145094 -298.805768 251.971889
H 20.458059 -298.834516 252.856125
C 21.925416 -297.687492 251.823301
H 21.819765 -296.887787 252.596285
C 22.822991 -297.591020 250.691683
C 22.930453 -298.653305 249.720914
H 23.613845 -298.617579 248.834820
C 22.144436 -299.771701 249.866931
H 22.240431 -300.570659 249.092948
C 23.636210 -296.404021 250.503801
H 24.472600 -296.545935 249.747249
C 24.183745 -294.109127 250.980113
H 24.482822 -293.751469 251.958800
H 23.521525 -293.288451 250.718117
C 21.512284 -305.880405 245.753693
H 21.896502 -305.482142 246.676708
C 22.333401 -305.606127 244.521328
C 22.031741 -306.138653 243.259901
H 21.194202 -306.787684 243.164664
C 22.788479 -305.829502 242.101745
H 22.512740 -306.250203 241.146839
C 23.872378 -304.977692 242.165879
C 24.189601 -304.463599 243.427758
H 25.020146 -303.804929 243.520726
C 23.430552 -304.774235 244.589940
H 23.697319 -304.344748 245.544862
C 24.656947 -304.603868 240.944877
H 25.486687 -303.956689 241.124153
C 25.139456 -304.609601 238.547783
H 24.427106 -304.189881 237.889503
H 25.510530 -305.517966 237.973637
C 26.303326 -303.629237 238.664500
C 26.042555 -302.236671 238.641664
C 24.589055 -301.677634 238.705080
H 24.254675 -301.575777 237.699579
H 24.474999 -300.704126 239.247921
H 23.892110 -302.299775 239.259985
N -108.703125 -127.034443 278.221046
N -115.919539 -126.557263 276.701414
N -105.522255 -128.883160 283.049728
N -109.794267 -130.658689 288.722693
C -106.072109 -127.759682 279.936316
C -106.416666 -127.915033 278.595121
C -105.894014 -129.028151 277.780632
C -104.999792 -129.962126 278.290691
C -104.680158 -129.818080 279.639119
C -105.193161 -128.703318 280.455828
C -106.668025 -126.565254 280.833680
H -106.742465 -126.761029 281.896928
H -107.700622 -126.322687 280.622079
H -106.077287 -125.679319 280.687045
C -107.270275 -126.817212 277.989230
H -107.053876 -125.843813 278.449712
H -106.925624 -126.713964 276.936479
C -106.312568 -129.232886 276.339742
H -107.347298 -128.890625 276.252402
H -106.302158 -130.286400 276.004205
H -105.660412 -128.701425 275.641058
C -103.786822 -130.885931 280.226569
H -102.737073 -130.613419 280.149188
H -103.866283 -131.876447 279.741407
H -104.090626 -131.026908 281.277415
C -104.703287 -128.456355 281.882615
H -103.689511 -128.884593 281.917861
H -104.543279 -127.387036 282.034044
C -109.430802 -126.839905 277.243751
H -109.001311 -126.536531 276.279106
C -110.893997 -126.984056 277.303451
C -111.608738 -126.519815 276.255003
H -111.097892 -126.072447 275.405966
C -112.998000 -126.606797 276.288176
H -113.518157 -126.226498 275.464917
C -113.713118 -127.165090 277.369399
C -112.996495 -127.650072 278.408603
H -113.511902 -128.090466 279.259042
C -111.604758 -127.557977 278.378143
H -111.080584 -127.929451 279.202761
C -115.185077 -127.240445 277.435519
H -115.599878 -127.917338 278.163085
C -117.385351 -126.630763 276.771319
H -117.686059 -126.843424 275.757602
H -117.817148 -125.622781 277.001455
C -106.623678 -129.486574 282.944765
H -107.011411 -129.743779 281.980072
C -107.472757 -129.877404 284.116964
C -107.064002 -129.710374 285.424875
H -106.096508 -129.307584 285.603044
C -107.899457 -130.039414 286.523421
H -107.551120 -129.881503 287.516914
C -109.171594 -130.546546 286.350995
C -109.571832 -130.736011 285.043196
H -110.544699 -131.127721 284.866990
C -108.733314 -130.406427 283.941051
H -109.084843 -130.552281 282.947191
C -110.087614 -130.858301 287.506049
H -111.035903 -131.266939 287.244846
C -110.714493 -130.938713 289.873261
H -110.835511 -130.032332 290.529319
H -110.198413 -131.626412 290.494873
C -112.130212 -131.456921 289.635687
C -113.222139 -130.539284 289.568942
C -112.979368 -129.033500 289.528312
H -113.067144 -128.558792 290.537085
H -113.685000 -128.527650 288.922153
H -111.998721 -128.827154 289.051003
N -108.975676 -138.423155 278.236611
N -104.880766 -132.383881 277.184451
N -113.093253 -140.291679 282.754958
N -113.865185 -135.742074 288.561699
C -111.195325 -140.354117 279.748527
C -110.879634 -139.951271 278.434074
C -111.907789 -139.806116 277.550566
C -113.240074 -140.099675 277.964447
C -113.555509 -140.474999 279.287209
C -112.530842 -140.629481 280.172205
C -110.080813 -140.479662 280.721741
H -110.444782 -140.329609 281.771758
H -109.345542 -139.707283 280.584041
H -109.558730 -141.456169 280.576612
C -109.404213 -139.777502 277.929393
H -108.763712 -140.485008 278.411899
H -109.247909 -140.113888 276.869680
C -111.578934 -139.311362 276.139790
H -110.783620 -138.591643 276.129456
H -112.421006 -138.760800 275.764200
H -111.272429 -140.145665 275.429656
C -115.019614 -140.698652 279.772331
H -115.255708 -141.752114 279.643435
H -115.733211 -140.100701 279.256437
H -115.227020 -140.377947 280.826180
C -112.853465 -141.208031 281.566511
H -113.702075 -141.863539 281.523020
H -112.037256 -141.911854 281.750049
C -108.258383 -137.877639 277.319913
H -107.987843 -138.394302 276.350358
C -107.715510 -136.532503 277.461260
C -106.756175 -136.138804 276.484151
H -106.424097 -136.803631 275.630155
C -106.192567 -134.887462 276.597169
H -105.444678 -134.622291 275.828091
C -106.575560 -133.990793 277.689157
C -107.551748 -134.374948 278.656153
H -107.875941 -133.709790 279.512095
C -108.112633 -135.631200 278.545882
H -108.855093 -135.904425 279.316520
C -105.970516 -132.674241 277.840170
H -106.519275 -131.970053 278.558860
C -104.277975 -131.073757 277.339012
H -104.102929 -130.684155 276.344092
H -103.256642 -131.232762 277.633697
C -113.079609 -139.016316 282.693037
H -112.913116 -138.528642 281.750037
C -113.275476 -138.092839 283.889885
C -113.603704 -138.557076 285.167964
H -113.744152 -139.611816 285.302391
C -113.736540 -137.676698 286.293407
H -113.976607 -138.078558 287.263214
C -113.545829 -136.302718 286.178703
C -113.240912 -135.834058 284.899321
H -113.088813 -134.780457 284.767507
C -113.108113 -136.717281 283.770052
H -112.856137 -136.318994 282.800558
C -113.638491 -135.362383 287.365788
H -113.494072 -134.319855 287.147592
C -113.927527 -134.814685 289.745870
H -113.230341 -135.197088 290.439774
H -114.895420 -134.911212 290.302989
C -113.665613 -133.309097 289.574812
C -112.351115 -132.842738 289.611343
C -111.155158 -133.844864 289.617092
H -110.922098 -134.034860 290.640985
H -110.259540 -133.488446 289.079163
H -111.329965 -134.797031 289.093513
N -118.685754 -132.196648 277.809012
N -115.147583 -138.910991 276.763476
N -119.360442 -127.713268 282.458639
N -116.327412 -129.531762 288.442370
C -119.647488 -129.278741 279.362888
C -119.162581 -129.743140 278.057690
C -118.368602 -128.912230 277.250019
C -118.091884 -127.608031 277.728406
C -118.555075 -127.158593 279.042930
C -119.355816 -127.981441 279.852009
C -120.484156 -130.196405 280.254933
H -120.412075 -129.976524 281.323423
H -120.129403 -131.238654 280.105465
H -121.538675 -130.133553 280.040307
C -119.589549 -131.107171 277.475784
H -120.602332 -131.299052 277.886778
H -119.723832 -131.048601 276.402779
C -117.789753 -129.434854 275.852286
H -117.535648 -130.503667 275.823192
H -116.841869 -128.987112 275.553039
H -118.499300 -129.250593 275.096637
C -118.172157 -125.777825 279.602864
H -118.944222 -125.016604 279.446972
H -117.212832 -125.464263 279.158867
H -118.026527 -125.783705 280.672498
C -120.006484 -127.419932 281.229560
H -120.168582 -126.337741 281.211228
H -121.033289 -127.761282 281.333884
C -118.350189 -133.091247 276.879505
H -118.712646 -133.038447 275.881687
C -117.471624 -134.272379 277.041126
C -117.366710 -135.296387 276.030957
H -117.910663 -135.220915 275.138060
C -116.572696 -136.445705 276.159573
H -116.525315 -137.221821 275.363189
C -115.856193 -136.602658 277.300808
C -115.942892 -135.569092 278.302252
H -115.402639 -135.651488 279.196722
C -116.743017 -134.419542 278.176096
H -116.800181 -133.643891 278.973275
C -115.033316 -137.822961 277.467107
H -114.325332 -137.728750 278.240677
C -114.329951 -140.125944 276.933169
H -113.860122 -140.466601 275.952616
H -115.005712 -140.933926 277.157246
C -118.252214 -128.394937 282.447902
H -117.704955 -128.780552 281.523164
C -117.622300 -128.730325 283.682746
C -118.146590 -128.222292 284.950282
H -119.021128 -127.547914 285.049394
C -117.567757 -128.588475 286.108940
H -118.012587 -128.184763 287.068130
C -116.445155 -129.474750 286.039224
C -115.905879 -129.964809 284.772081
H -115.038364 -130.648678 284.674811
C -116.486419 -129.596951 283.609415
H -116.050247 -130.009174 282.649778
C -115.846479 -129.908353 287.259064
H -114.966167 -130.578289 287.076121
C -115.753380 -129.984755 289.656773
H -116.557311 -130.400534 290.286939
H -115.507100 -129.102815 290.263187
C -114.537925 -131.000903 289.532244
C -114.754129 -132.387968 289.508103
C -116.176640 -132.899388 289.401264
H -116.670242 -133.018599 290.393995
H -116.168986 -133.855715 288.828804
H -116.804361 -132.238398 288.854297
N 83.547325 -193.681612 280.427881
N 87.930092 -199.631563 281.670026
N 80.500070 -191.677748 275.573402
N 81.757494 -195.880177 269.555477
C 81.562826 -191.737675 278.763001
C 81.569177 -192.212957 280.068017
C 80.343731 -192.453101 280.790574
C 79.114961 -192.182961 280.228282
C 79.113961 -191.734589 278.913823
C 80.335385 -191.485198 278.189647
C 82.898697 -191.508004 277.962824
H 82.834290 -191.604169 276.880830
H 83.665748 -192.261280 278.152253
H 83.268190 -190.522029 278.224032
C 82.901757 -192.363793 280.744020
H 83.581385 -191.601919 280.392739
H 82.740036 -192.090024 281.818222
C 80.347544 -193.025870 282.186653
H 81.201570 -193.716128 282.262236
H 79.481656 -193.631678 282.415474
H 80.372174 -192.226335 282.964825
C 77.782099 -191.534659 278.260956
H 77.404351 -190.498993 278.411871
H 77.010305 -192.192001 278.641161
H 77.890449 -191.795139 277.186669
C 80.324487 -190.829411 276.815014
H 79.410929 -190.208827 276.781752
H 81.098130 -190.083762 276.778701
C 84.067488 -194.258861 281.388637
H 84.022413 -193.794775 282.398944
C 84.780567 -195.573800 281.249929
C 85.506146 -195.994066 282.309225
H 85.536015 -195.372092 283.222451
C 86.222050 -197.216295 282.205956
H 86.781243 -197.502696 283.041134
C 86.229601 -198.056614 281.041280
C 85.485903 -197.647046 279.989191
H 85.464263 -198.268870 279.075068
C 84.772828 -196.419659 280.090381
H 84.218504 -196.124815 279.254913
C 87.003051 -199.339950 280.902702
H 86.729319 -200.018019 280.091657
C 88.701740 -200.908384 281.528137
H 88.652963 -201.355091 282.503157
H 89.763954 -200.692346 281.381073
C 80.633204 -192.955741 275.568575
H 80.600176 -193.497541 276.486440
C 80.854846 -193.809035 274.324180
C 80.820044 -193.275267 273.056331
H 80.605221 -192.217802 272.962157
C 81.080010 -194.087703 271.892108
H 81.057082 -193.632825 270.933839
C 81.383428 -195.461084 271.956593
C 81.395454 -196.000208 273.222454
H 81.622280 -197.055870 273.315548
C 81.134025 -195.185135 274.390453
H 81.168397 -195.635984 275.350157
C 81.705391 -196.327952 270.734257
H 81.900751 -197.378420 270.911397
C 82.107041 -196.733145 268.340612
H 82.932670 -196.280337 267.772862
H 81.294286 -196.637002 267.675215
C 82.479524 -198.238951 268.462520
C 83.827807 -198.653661 268.572864
C 84.895336 -197.607169 268.775363
H 85.373074 -197.342763 267.814399
H 85.670095 -197.964554 269.398707
H 84.484599 -196.695872 269.314913
N 74.577022 -200.294138 279.256106
N 77.054952 -193.519185 281.092091
N 75.618006 -204.501118 274.385711
N 79.974347 -202.186442 269.024933
C 74.354269 -203.146206 277.457945
C 74.436521 -202.747880 278.821629
C 75.091140 -203.600376 279.670709
C 75.627436 -204.862746 279.170009
C 75.567485 -205.244832 277.800825
C 74.907432 -204.400407 276.949172
C 73.670883 -202.203166 276.525306
H 74.046325 -202.351517 275.478422
H 73.868250 -201.157859 276.772603
H 72.586967 -202.319023 276.594859
C 73.719161 -201.438038 279.407069
H 72.813721 -201.257704 278.883743
H 73.311159 -201.570584 280.435700
C 75.235030 -203.146334 281.140151
H 75.362362 -202.070549 281.257954
H 76.133551 -203.577540 281.532295
H 74.359908 -203.405643 281.777213
C 76.237562 -206.574463 277.230357
H 75.520633 -207.374002 277.242452
H 77.094892 -206.880471 277.772696
H 76.661561 -206.494379 276.203729
C 74.692104 -204.897326 275.487991
H 74.643743 -205.986108 275.427892
H 73.676272 -204.587738 275.270595
C 74.565812 -199.447293 280.255722
H 73.953178 -199.577698 281.181497
C 75.343899 -198.223728 280.274107
C 75.071589 -197.261457 281.329355
H 74.310996 -197.414494 282.127866
C 75.761482 -196.074949 281.367451
H 75.515389 -195.348700 282.193221
C 76.747853 -195.817928 280.352931
C 77.036842 -196.789843 279.307969
H 77.793341 -196.629805 278.507901
C 76.341609 -197.976599 279.266764
H 76.578258 -198.702654 278.438871
C 77.468412 -194.557065 280.361569
H 78.376405 -194.575109 279.692190
C 77.771801 -192.263576 281.096450
H 77.937972 -191.968705 282.134312
H 77.082000 -191.467018 280.832162
C 76.629214 -203.779235 274.576124
H 76.881252 -203.432898 275.571748
C 77.536436 -203.341254 273.468135
C 77.410348 -203.787218 272.133958
H 76.650909 -204.487557 271.887880
C 78.244080 -203.325186 271.095552
H 78.103591 -203.683769 270.078592
C 79.231871 -202.401962 271.356283
C 79.374597 -201.973344 272.691171
H 80.126673 -201.263595 272.935047
C 78.538425 -202.437278 273.733101
H 78.669345 -202.070595 274.749917
C 80.093894 -201.867885 270.264281
H 80.837334 -201.177062 270.592743
C 80.808749 -201.634167 267.935875
H 80.141827 -201.208425 267.237161
H 81.304064 -202.467371 267.328429
C 81.859131 -200.580974 268.269110
C 81.492691 -199.204376 268.337758
C 80.015111 -198.753362 268.284284
H 79.779930 -198.588854 267.255679
H 79.769723 -197.834289 268.895527
H 79.326029 -199.472677 268.702385
N 85.025351 -205.053795 279.877808
N 77.599347 -205.897528 280.401215
N 89.218857 -202.777253 275.667203
N 86.334048 -200.798406 269.658751
C 87.979698 -204.120528 278.580688
C 87.272039 -204.064371 279.855512
C 87.451387 -202.984814 280.778601
C 88.362867 -201.985195 280.445390
C 89.046726 -202.030685 279.160735
C 88.877721 -203.111345 278.236754
C 87.758936 -205.278762 277.562954
H 87.945120 -205.017574 276.523985
H 86.716573 -205.573406 277.622817
H 88.394223 -206.151535 277.736370
C 86.392502 -205.232150 280.279170
H 86.829819 -206.167313 279.805702
H 86.464307 -205.390248 281.347859
C 86.639671 -202.888441 282.143902
H 85.638536 -203.274494 282.076745
H 86.449282 -201.856759 282.528899
H 87.151885 -203.440144 282.883661
C 89.963490 -200.892392 278.758694
H 91.001709 -201.130456 278.956275
H 89.652270 -199.936653 279.274892
H 89.927337 -200.695401 277.699159
C 89.760164 -203.248165 276.892284
H 90.717846 -202.780156 277.012095
H 90.071088 -204.301053 276.708632
C 84.075110 -205.338099 280.728599
H 84.274627 -205.687143 281.711722
C 82.640620 -205.244825 280.487839
C 81.713035 -205.802689 281.395763
H 82.038120 -206.285089 282.268625
C 80.350184 -205.765525 281.187330
H 79.663825 -206.217756 281.904676
C 79.874218 -205.164863 280.066567
C 80.798768 -204.586854 279.169099
H 80.470297 -204.111353 278.293811
C 82.165369 -204.628883 279.374834
H 82.856915 -204.185136 278.656216
C 78.439992 -205.140342 279.814746
H 78.152629 -204.432598 279.085046
C 76.172529 -205.874202 280.146319
H 75.587925 -205.738077 281.109551
H 75.917149 -206.882875 279.812044
C 88.046760 -202.222074 275.658462
H 87.385086 -202.041590 276.565010
C 87.481135 -201.787967 274.422701
C 88.244194 -201.855714 273.188030
H 89.282760 -202.210820 273.118357
C 87.679108 -201.487586 272.022797
H 88.299111 -201.568752 271.088285
C 86.332167 -201.039163 272.052880
C 85.575072 -200.948629 273.289629
H 84.532951 -200.604655 273.356203
C 86.142272 -201.317552 274.458947
H 85.520314 -201.248517 275.392666
C 85.704767 -200.687621 270.820814
H 84.662525 -200.331176 270.974686
C 85.704762 -200.478982 268.429061
H 85.855221 -201.347078 267.724040
H 86.301171 -199.732567 267.924561
C 84.198763 -200.028704 268.504801
C 83.208288 -200.990837 268.379922
C 83.596245 -202.489174 268.371994
H 83.826388 -202.902284 267.349378
H 82.798540 -203.059905 268.846441
H 84.454145 -202.689403 268.955417
N 60.727011 -155.389146 232.566210
N 53.229229 -155.401000 233.397375
N 65.027102 -153.903400 228.033718
N 62.160310 -152.100819 221.957918
C 63.738666 -154.877826 231.097051
C 63.078373 -154.653466 232.386889
C 63.402881 -153.541856 233.208794
C 64.410373 -152.679259 232.760637
C 65.047774 -152.891198 231.460921
C 64.733331 -154.005076 230.637788
C 63.361343 -156.069520 230.188627
H 63.541759 -155.909449 229.123242
H 62.289550 -156.245372 230.307098
H 63.908715 -156.981615 230.417084
C 62.087861 -155.678312 232.938766
H 62.409815 -156.679099 232.533360
H 62.177262 -155.761706 234.016676
C 62.645743 -153.260323 234.588745
H 61.601296 -153.540165 234.587075
H 62.577976 -152.197046 234.889649
H 63.122809 -153.801609 235.358599
C 66.073105 -151.897821 230.931995
H 67.091946 -152.226243 231.116898
H 65.880677 -150.886774 231.374348
H 66.023703 -151.779012 229.858708
C 65.557535 -154.332259 229.279878
H 66.569000 -153.963493 229.328485
H 65.749832 -155.414099 229.177906
C 59.774104 -155.505841 233.470081
H 59.968021 -155.797029 234.474985
C 58.342058 -155.281495 233.267213
C 57.384456 -155.665437 234.250974
H 57.686111 -156.109225 235.153606
C 56.019067 -155.501339 234.083149
H 55.307716 -155.820875 234.860008
C 55.571060 -154.943934 232.927872
C 56.528355 -154.539055 231.952805
H 56.222514 -154.102022 231.048565
C 57.896831 -154.708497 232.118338
H 58.612460 -154.398045 231.340785
C 54.131752 -154.787989 232.719916
H 53.896505 -154.116052 231.939646
C 51.796896 -155.247395 233.186315
H 51.258182 -154.980489 234.154469
H 51.423009 -156.237497 232.948198
C 63.914299 -153.235043 228.014254
H 63.301328 -152.920586 228.924239
C 63.355242 -152.840573 226.761291
C 64.071042 -153.078981 225.510867
H 65.069280 -153.542268 225.438992
C 63.507767 -152.744209 224.333985
H 64.088847 -152.958416 223.388711
C 62.209915 -152.159785 224.367969
C 61.502606 -151.899473 225.618409
H 60.499502 -151.447013 225.688167
C 62.068048 -152.234827 226.799162
H 61.483702 -152.032459 227.744862
C 61.580440 -151.839810 223.128013
H 60.581391 -151.368686 223.283718
C 61.525545 -151.812107 220.722972
H 61.560700 -152.734208 220.089812
H 62.185343 -151.178064 220.135909
C 60.070225 -151.206092 220.807419
C 58.973060 -152.057685 220.797488
C 59.200540 -153.572653 220.906814
H 59.353514 -154.078936 219.914550
H 58.357376 -154.015073 221.454972
H 60.055786 -153.816272 221.478931
N 60.482738 -144.008511 232.177024
N 64.268713 -150.227988 233.792878
N 57.493363 -142.078939 227.255841
N 58.106850 -146.791577 221.574223
C 58.652636 -142.012164 230.410244
C 58.650411 -142.383190 231.753555
C 57.422908 -142.437104 232.534473
C 56.205056 -142.084214 231.988972
C 56.209464 -141.740977 230.638301
C 57.433892 -141.677614 229.855295
C 59.986877 -141.986037 229.549367
H 59.877249 -142.154241 228.480059
H 60.679484 -142.793304 229.779280
H 60.470244 -141.035609 229.712913
C 59.988337 -142.621247 232.398899
H 60.737994 -141.969299 231.960759
H 59.890701 -142.254987 233.452331
C 57.410547 -142.897018 233.977179
H 58.192997 -143.659858 234.085147
H 56.487412 -143.384918 234.285508
H 57.545735 -142.055324 234.683728
C 54.878154 -141.453050 230.011871
H 54.615980 -140.383572 230.084779
H 54.048474 -141.990290 230.472747
H 54.923901 -141.800554 228.958895
C 57.448643 -141.133813 228.426923
H 56.600542 -140.430042 228.369111
H 58.300684 -140.484361 228.301527
C 60.972166 -144.559402 233.169283
H 61.009313 -144.023036 234.138861
C 61.540050 -145.937771 233.122183
C 62.254644 -146.348587 234.192654
H 62.380476 -145.672127 235.049196
C 62.836446 -147.633469 234.172702
H 63.391867 -147.911796 235.013212
C 62.716616 -148.547272 233.082844
C 61.982930 -148.144653 232.021070
H 61.865357 -148.821960 231.163361
C 61.404485 -146.855126 232.038412
H 60.854819 -146.569127 231.196629
C 63.348324 -149.900988 233.031227
H 62.975922 -150.599453 232.289160
C 64.899053 -151.575293 233.737339
H 64.834033 -151.937028 234.750601
H 65.979372 -151.485288 233.538116
C 57.489676 -143.350207 227.357375
H 57.428401 -143.811263 228.321433
C 57.579808 -144.305237 226.182380
C 57.561076 -143.870883 224.871998
H 57.456281 -142.815323 224.693362
C 57.696570 -144.783811 223.772362
H 57.691341 -144.405234 222.777385
C 57.855160 -146.161544 223.946015
C 57.850526 -146.598946 225.255601
H 57.967465 -147.654126 225.432725
C 57.714089 -145.683035 226.358934
H 57.731173 -146.058731 227.354626
C 58.044962 -147.138869 222.791028
H 58.133723 -148.179354 223.052576
C 58.325957 -147.757588 220.424613
H 59.181470 -147.441149 219.792577
H 57.502153 -147.627253 219.778076
C 58.541249 -149.268595 220.664843
C 59.848638 -149.809672 220.768145
C 61.034258 -148.877373 220.845774
H 61.509280 -148.738985 219.848807
H 61.790698 -149.263703 221.474371
H 60.738331 -147.897781 221.318238
N 50.769313 -149.657769 231.865433
N 54.030498 -143.118055 233.032194
N 51.203030 -154.266806 227.336272
N 55.632444 -152.845793 221.647447
C 50.183696 -152.573199 230.325038
C 50.352605 -152.088633 231.648823
C 50.943320 -152.932732 232.549198
C 51.328554 -154.267728 232.141920
C 51.183366 -154.738938 230.810517
C 50.586288 -153.902556 229.908350
C 49.571070 -151.643245 229.334440
H 49.896809 -151.906469 228.290519
H 49.888098 -150.617588 229.484333
H 48.477222 -151.638390 229.448329
C 49.794247 -150.681585 232.142415
H 48.891385 -150.448121 231.633312
H 49.405412 -150.692568 233.193385
C 51.183139 -152.391928 233.971737
H 51.429428 -151.338546 233.992095
H 52.048016 -152.881225 234.371874
H 50.301048 -152.507630 234.657654
C 51.692902 -156.159383 230.334985
H 50.890992 -156.869640 230.438978
H 52.534813 -156.510036 230.875375
H 52.092053 -156.201500 229.290043
C 50.270579 -154.477355 228.500132
H 50.103911 -155.547527 228.535885
H 49.280978 -154.082532 228.288645
C 50.881012 -148.749389 232.790025
H 50.284543 -148.744511 233.744670
C 51.790370 -147.626298 232.677684
C 51.655042 -146.572735 233.656185
H 50.904128 -146.584124 234.490391
C 52.472877 -145.475389 233.569426
H 52.331202 -144.673913 234.338432
C 53.453776 -145.401664 232.503385
C 53.605012 -146.465472 231.535545
H 54.352657 -146.447021 230.699219
C 52.781722 -147.562796 231.619294
H 52.913916 -148.363284 230.848556
C 54.309269 -144.236507 232.379912
H 55.193563 -144.399296 231.684614
C 54.881604 -141.958067 232.905026
H 55.112820 -141.608207 233.909846
H 54.268504 -141.121842 232.594205
C 52.297382 -153.648748 227.431647
H 52.618546 -153.260472 228.387229
C 53.215343 -153.395532 226.259260
C 52.998431 -153.920019 224.970331
H 52.156208 -154.547294 224.809528
C 53.847776 -153.630352 223.867541
H 53.636059 -154.043758 222.888171
C 54.942654 -152.806720 224.016409
C 55.174442 -152.301034 225.306926
H 56.010178 -151.663958 225.464947
C 54.322450 -152.592126 226.413571
H 54.525515 -152.169720 227.392300
C 55.826338 -152.453165 222.852898
H 56.654262 -151.827534 223.097355
C 56.490504 -152.471292 220.486378
H 55.846825 -152.034330 219.773413
H 56.876984 -153.387916 219.936594
C 57.664349 -151.521259 220.694373
C 57.447458 -150.123866 220.655309
C 56.016597 -149.529100 220.609926
H 55.765651 -149.419126 219.576743
H 55.889405 -148.553853 221.148021
H 55.264286 -150.132953 221.111661
N 24.391551 -93.754372 285.271266
N 28.405852 -100.088717 285.987009
N 21.272287 -91.232718 280.710158
N 21.965901 -95.148977 274.471081
C 22.471558 -91.566523 283.816576
C 22.500184 -92.119454 285.086006
C 21.286195 -92.309237 285.850629
C 20.050030 -91.912683 285.367427
C 20.024404 -91.386388 284.087018
C 21.234962 -91.186991 283.321453
C 23.792065 -91.390862 282.969035
H 23.673513 -91.416163 281.894792
H 24.514305 -92.210887 283.081076
H 24.245190 -90.452813 283.259369
C 23.853970 -92.411973 285.682815
H 24.574991 -91.683576 285.339413
H 23.758469 -92.192122 286.769425
C 21.309166 -92.964585 287.205549
H 22.118183 -93.721561 287.203616
H 20.407495 -93.515965 287.444596
H 21.425666 -92.217329 288.015973
C 18.675904 -91.046431 283.515580
H 18.379049 -89.995390 283.735933
H 17.871365 -91.665464 283.897459
H 18.718883 -91.248982 282.432186
C 21.211845 -90.449723 281.992321
H 20.339960 -89.760177 282.035637
H 22.039591 -89.763723 281.955694
C 24.912692 -94.427060 286.168958
H 24.945103 -94.022661 287.196054
C 25.525847 -95.782477 285.930113
C 26.268497 -96.320409 286.923257
H 26.383239 -95.758578 287.858366
C 26.892747 -97.585857 286.724068
H 27.468634 -97.964232 287.509988
C 26.788735 -98.352752 285.526862
C 26.027466 -97.824534 284.541217
H 25.920941 -98.386786 283.604820
C 25.406334 -96.554039 284.738465
H 24.835926 -96.167607 283.952443
C 27.464684 -99.681294 285.286758
H 27.105947 -100.286643 284.462145
C 29.080323 -101.410432 285.744040
H 29.041434 -101.910712 286.690501
H 30.154011 -101.267125 285.556739
C 21.312796 -92.515357 280.634490
H 21.280306 -93.108077 281.518731
C 21.418912 -93.306623 279.347047
C 21.367633 -92.695533 278.118807
H 21.224967 -91.620316 278.089266
C 21.518600 -93.453879 276.911004
H 21.486958 -92.941025 275.985095
C 21.725841 -94.848668 276.890847
C 21.753821 -95.463240 278.117970
H 21.908598 -96.537508 278.145938
C 21.601743 -94.702384 279.329720
H 21.645208 -95.212182 280.256690
C 21.932459 -95.662417 275.619640
H 22.059736 -96.734214 275.732737
C 22.201493 -95.951433 273.206619
H 23.036991 -95.528831 272.625877
H 21.365103 -95.753554 272.591934
C 22.470833 -97.486842 273.233313
C 23.796626 -98.009076 273.255330
C 24.951069 -97.060273 273.456083
H 25.407197 -96.775024 272.493225
H 25.728610 -97.512897 274.017808
H 24.629032 -96.154143 274.057059
N 14.872145 -99.586985 284.219310
N 17.926396 -93.139204 286.258071
N 15.398428 -103.560869 279.128224
N 19.698617 -101.261920 273.715723
C 14.363904 -102.301563 282.304244
C 14.534499 -101.993757 283.672054
C 15.165555 -102.944030 284.438558
C 15.589637 -104.211711 283.852234
C 15.442328 -104.504705 282.478690
C 14.805129 -103.561901 281.709497
C 13.706955 -101.253862 281.460884
H 14.026904 -101.366709 280.397124
H 13.991296 -100.242790 281.748902
H 12.615417 -101.291048 281.577459
[truncated: 2,535,564 more chars]
